# Supplementary material for: Avian influenza virus exhibits distinct evolutionary dynamics in wild birds and poultry
Source: BMC Evol Biol. 2015 Jun 26;15:120. doi: 10.1186/s12862-015-0410-5 (PMC4481119; doi:10.1186/s12862-015-0410-5)
Supplement: Additional file 2: — Neighbour-joining tree of the PA gene segment data set. Neighbour-joining tree in newick format containing the H4, H6, and H5N1 viruses analysed in this study. This can be opened with FigTree (free at: http://tree.bio.ed.ac.uk/software/figtree/). Taxa are colour-coded by subtype (H5N1: red, H4: blue, H6 wild bird: black, H6 poultry: green). [file 12862_2015_410_MOESM2_ESM.zip]

#NEXUS
begin taxa;
	dimensions ntax=1883;
	taxlabels
	'AAA43615_A/pintail/Alberta/119/1979_H4N6_//1979'[&!color=#0000ff]
	'AAA43665_A/ruddy_turnstone/New_Jersey/47/1985_H4N6_//1985'[&!color=#0000ff]
	'AAF87506_A/Teal/Hong_Kong/W312/97_H6N1_//1997'
	'AAG09042_A/chicken/Taiwan/7-5/99_H6N1_//1999'[&!color=#006b00]
	'AAO53040_A/Chicken/Hong_Kong/YU563/01_H5N1_//2001'[&!color=#ff0000]
	'AAS66086_A/chicken/Nakorn-Patom/Thailand/CU-K2/2004_H5N1_//2004'[&!color=#ff0000]
	'AAT37562_A/chicken/Guangdong/174/04_H5N1_//2004'[&!color=#ff0000]
	'AAT90831_A/chicken/Hubei/327/2004_H5N1_//2004'[&!color=#ff0000]
	'AAV48550_A/chicken/Hubei/489/2004_H5N1_//2004'[&!color=#ff0000]
	'AAV97631_A/chicken/Korea/es/2003_H5N1_//2003'[&!color=#ff0000]
	'AAW59389_A/chicken/Guangdong/191/04_H5N1_//2004'[&!color=#ff0000]
	'AAW59397_A/chicken/Guangdong/178/04_H5N1_//2004'[&!color=#ff0000]
	'AAW80715_A/chicken/Vietnam/C58/04_H5N1_//2004'[&!color=#ff0000]
	'AAX07772_A/guillemot/Sweden/3/00_H6N2_//2000'
	'AAX53552_A/chicken/Henan/01/2004_H5N1_//2004'[&!color=#ff0000]
	'AAX53554_A/chicken/Henan/12/2004_H5N1_//2004'[&!color=#ff0000]
	'AAZ72765_A/chicken/Viet_Nam/CT-018/2004_H5N1_//2004'[&!color=#ff0000]
	'AAZ72767_A/chicken/Vietnam/DT171/2004_H5N1_//2004'[&!color=#ff0000]
	'AAZ72768_A/chicken/Viet_Nam/KG-076/2004_H5N1_//2004'[&!color=#ff0000]
	'ABB18398_A/mallard_duck/ALB/250/1978_H6N2_07/08/1978'
	'ABB18406_A/blue-winged_teal/Alberta/368/1978_H6N8_07/08/1978'
	'ABB18483_A/blue-winged_teal/ALB/48/1978_H6N5_07/08/1978'
	'ABB18958_A/mallard_duck/ALB/280/1978_H6N2_08/08/1978'
	'ABB19001_A/mallard_duck/ALB/761/1978_H6N8_25/08/1978'
	'ABB19062_A/laughing_gull/New_Jersey/276/1989_H6N8_22/04/1989'
	'ABB19070_A/pintail_duck/Alberta/1360/1979_H6N2_25/08/1979'
	'ABB19079_A/pintail_duck/ALB/628/1979_H6N8_13/08/1979'
	'ABB19090_A/mallard_duck/ALB/1151/1979_H6N9_22/08/1979'
	'ABB19098_A/pintail_duck/ALB/1298/1979_H6N9_24/08/1979'
	'ABB19114_A/pintail/Alberta/189/82_H6N6_10/08/1982'
	'ABB19125_A/widgeon/ALB/256/1982_H6N6_13/08/1982'
	'ABB19136_A/blue-winged_teal/ALB/266/1982_H6N6_13/08/1982'
	'ABB19158_A/blue-winged_teal/ALB/685/1982_H6N4_20/08/1982'
	'ABB19169_A/mallard_duck/ALB/10/1985_H6N2_13/08/1985'
	'ABB19191_A/mallard_duck/ALB/76/1985_H6N3_13/08/1985'
	'ABB19202_A/pintail_duck/ALB/111/1985_H6N2_13/08/1985'
	'ABB19213_A/shoveler/ALB/114/1985_H6N2_13/08/1985'
	'ABB19235_A/mallard_duck/ALB/191/1990_H6N3_01/08/1990'
	'ABB19367_A/mallard/ALB/199/1992_H6N5_01/12/1992'
	'ABB19378_A/pintail/ALB/179/1993_H6N1_01/12/1993'
	'ABB19389_A/Mallard/Alberta/206/1996_H6N8_/08/1996'
	'ABB19400_A/mallard/Alberta/154/2003_H6N5_03/08/2003'
	'ABB19411_A/shorebird/DE/12/2004_H6N8_15/05/2004'
	'ABB19592_A/coot/Alberta/134/1987_H6N2_13/08/1987'
	'ABB19771_A/mallard_duck/Alberta/299/1977_H4N4_10/08/1977'[&!color=#0000ff]
	'ABB19781_A/pintail_duck/ALB/159/1977_H4N6_31/08/1977'[&!color=#0000ff]
	'ABB19790_A/laughing_gull/NJ/72/1985_H4N9_29/05/1985'[&!color=#0000ff]
	'ABB19808_A/blue-winged_teal/ALB/562/1985_H4N6_22/08/1985'[&!color=#0000ff]
	'ABB19818_A/knot/DE/541/1988_H4N6_15/05/1988'[&!color=#0000ff]
	'ABB19836_A/ruddy_turnstone/Delaware/2368/1988_H4N9_31/05/1988'[&!color=#0000ff]
	'ABB19843_A/blue-winged_teal/ALB/67/1990_H4N5_01/08/1990'[&!color=#0000ff]
	'ABB19854_A/mallard/ALB/49/1995_H4N6_01/08/1995'[&!color=#0000ff]
	'ABB19874_A/mallard/Alberta/47/98_H4N1_05/08/1998'[&!color=#0000ff]
	'ABB19883_A/pintail/Alberta/207/1999_H4N8_11/08/1999'[&!color=#0000ff]
	'ABB19893_A/mallard/Alberta/30/2001_H4N8_27/07/2001'[&!color=#0000ff]
	'ABB20158_A/sanderling/Delaware/1258/1986_H6N6_09/09/1986'
	'ABB20358_A/gray_teal/Australia/1/1979_H6N1_01/01/1979'
	'ABB20368_A/gray_teal/Australia/2/1979_H4N4_01/01/1979'[&!color=#0000ff]
	'ABB20379_A/gray_teal/Australia/3/1979_H4N6_01/01/1979'[&!color=#0000ff]
	'ABB20394_A/black_duck/AUS/4045/1980_H6N5_27/09/1980'
	'ABB20403_A/red-necked_stint/Australia/4189/1980_H4N8_25/10/1980'[&!color=#0000ff]
	'ABB20521_A/shearwater/Australia/1/1973_H6N5_//1973'
	'ABB21790_A/blue-winged_teal/MN/993/1980_H6N6_04/09/1980'
	'ABB21819_A/domestic_duck/Minnesota/1086/1980_H4N8_29/09/1980'[&!color=#0000ff]
	'ABB87480_A/canvasback_duck/ALB/274/1977_H4N6_09/08/1977'[&!color=#0000ff]
	'ABB87502_A/redhead_duck/ALB/74/1977_H4N6_08/08/1977'[&!color=#0000ff]
	'ABB87513_A/blue-winged_teal/ALB/243/1977_H4N6_27/08/1977'[&!color=#0000ff]
	'ABB87524_A/mallard_duck/ALB/210/1977_H4N8_30/08/1977'[&!color=#0000ff]
	'ABB87535_A/mallard_duck/ALB/161/1977_H4N6_03/09/1977'[&!color=#0000ff]
	'ABB87546_A/pintail_duck/ALB/220/1977_H4N8_02/09/1977'[&!color=#0000ff]
	'ABB87557_A/mallard_duck/Alberta/354/1978_H4N2_10/08/1978'[&!color=#0000ff]
	'ABB87568_A/mallard_duck/Alberta/106/1979_H4N2_07/08/1979'[&!color=#0000ff]
	'ABB87579_A/blue-winged_teal/Alberta/580/1979_H4N2_11/08/1979'[&!color=#0000ff]
	'ABB87611_A/ruddy_turnstone/New_Jersey/47/1985_H4N6_29/05/1985'[&!color=#0000ff]
	'ABB87622_A/mallard_duck/Alberta/630/1984_H4N2_06/08/1984'[&!color=#0000ff]
	'ABB87633_A/pintail_duck/ALB/623/1985_H4N6_27/08/1985'[&!color=#0000ff]
	'ABB87644_A/ruddy_turnstone/DE/512/1988_H4N6_15/05/1988'[&!color=#0000ff]
	'ABB87652_A/blue-winged_teal/ALB/103/1990_H4N5_01/08/1990'[&!color=#0000ff]
	'ABB87663_A/blue-winged_teal/ALB/136/1990_H4N3_22/08/1990'[&!color=#0000ff]
	'ABB87674_A/blue-winged_teal/ALB/293/1994_H4N6_01/07/1994'[&!color=#0000ff]
	'ABB87685_A/pintail/Alberta/269/2001_H4N6_14/08/2001'[&!color=#0000ff]
	'ABB87696_A/blue-winged_teal/Alberta/293/2003_H4N6_13/08/2003'[&!color=#0000ff]
	'ABB87707_A/mallard_duck/Alberta/291/1977_H4N1_28/08/1977'[&!color=#0000ff]
	'ABB90172_A/mallard/Alberta/300/1977_H4N3_30/08/1977'[&!color=#0000ff]
	'ABC48789_A/chicken/Kurgan/3/2005_H5N1_//2005'[&!color=#ff0000]
	'ABC69215_A/chicken/Thailand/Kanchanaburi/CK-160/2005_H5N1_//2005'[&!color=#ff0000]
	'ABC69231_A/chicken/Thailand/Nontaburi/CK-162/2005_H5N1_//2005'[&!color=#ff0000]
	'ABC74408_A/chicken/Hebei/326/2005_H5N1_//2005'[&!color=#ff0000]
	'ABC74409_A/chicken/Hebei/718/2001_H5N1_//2001'[&!color=#ff0000]
	'ABD14804_A/chicken/Guangxi/12/2004_H5N1_//2004'[&!color=#ff0000]
	'ABD35705_A/chicken/Taiwan/0824/97_H6N1_//1997'[&!color=#006b00]
	'ABD35706_A/chicken/Taiwan/na3/98_H6N1_//1998'[&!color=#006b00]
	'ABD35708_A/chicken/Taiwan/ns2/99_H6N1_//1999'[&!color=#006b00]
	'ABD35709_A/partridge/Taiwan/LU1/99_H6N1_//1999'
	'ABD35712_A/chicken/Taiwan/SP1/00_H6N1_//2000'[&!color=#006b00]
	'ABD35714_A/chicken/Taiwan/0329/01_H6N1_//2001'[&!color=#006b00]
	'ABD35715_A/chicken/Taiwan/1205/01_H6N1_//2001'[&!color=#006b00]
	'ABD35716_A/chicken/Taiwan/1212/01_H6N1_//2001'[&!color=#006b00]
	'ABD35717_A/chicken/Taiwan/1215/01_H6N1_//2001'[&!color=#006b00]
	'ABD35718_A/chicken/Taiwan/0222/02_H6N1_//2002'[&!color=#006b00]
	'ABD35719_A/chicken/Taiwan/PF1/02_H6N1_//2002'[&!color=#006b00]
	'ABD35720_A/chicken/Taiwan/PF2/02_H6N1_//2002'[&!color=#006b00]
	'ABD35721_A/chicken/Taiwan/PF3/02_H6N1_//2002'[&!color=#006b00]
	'ABD35722_A/chicken/Taiwan/0320/02_H6N1_//2002'[&!color=#006b00]
	'ABD35723_A/chicken/Taiwan/A37/02_H6N1_//2002'[&!color=#006b00]
	'ABD35724_A/chicken/Taiwan/0107/02_H6N1_//2002'[&!color=#006b00]
	'ABD35725_A/chicken/Taiwan/0208/02_H6N1_//2002'[&!color=#006b00]
	'ABD35726_A/chicken/Taiwan/0408/02_H6N1_//2002'[&!color=#006b00]
	'ABD35728_A/chicken/Taiwan/0706/03_H6N1_//2003'[&!color=#006b00]
	'ABD35729_A/chicken/Taiwan/1203/03_H6N1_//2003'[&!color=#006b00]
	'ABD35731_A/chicken/Taiwan/0114/04_H6N1_//2004'[&!color=#006b00]
	'ABD35732_A/chicken/Taiwan/0305/04_H6N1_//2004'[&!color=#006b00]
	'ABD35733_A/chicken/Taiwan/ch1006/04_H6N1_//2004'[&!color=#006b00]
	'ABD35736_A/chicken/Taiwan/0204/05_H6N1_//2005'[&!color=#006b00]
	'ABD35737_A/chicken/Taiwan/A342/05_H6N1_//2005'[&!color=#006b00]
	'ABD92950_A/chicken/Kurgan/05/2005_H5N1_//2005'[&!color=#ff0000]
	'ABG38194_A/chicken/Crimea/08/2005_H5N1_//2005'[&!color=#ff0000]
	'ABG88230_A/mallard/Ohio/298/1987_H4N6_19/10/1987'[&!color=#0000ff]
	'ABG88241_A/mallard/Ohio/97/1989_H4N2_19/10/1989'[&!color=#0000ff]
	'ABG88274_A/pintail/Ohio/294/1988_H6N2_13/10/1988'
	'ABH03488_A/Bewick''s_swan/Netherlands/1/2005_H6N2_//2005'
	'ABH03496_A/Bewick''s_swan/Netherlands/2/2005_H6N8_//2005'
	'ABI20811_A/pintail/Ohio/226/1998_H6N2_17/10/1998'
	'ABI30363_A/green-winged_teal/Ohio/178/1999_H6N2_23/10/1999'
	'ABI36022_A/chicken/Indonesia/CDC25/2005_H5N1_04/10/2005'[&!color=#ff0000]
	'ABI48002_A/mallard/Ohio/657/2002_H4N6_19/08/2002'[&!color=#0000ff]
	'ABI48024_A/mallard/Ohio/275/1987_H4N2_19/10/1987'[&!color=#0000ff]
	'ABI84802_A/mallard_duck/New_York/180/1986_H4N9_04/10/1986'[&!color=#0000ff]
	'ABI84890_A/blue-winged_teal/New_York/370ac/1979_H4N2_20/11/1979'[&!color=#0000ff]
	'ABI84901_A/mallard_duck/New_York/194/1982_H4N8_01/12/1982'[&!color=#0000ff]
	'ABI84912_A/pintail_duck/New_York/155/1982_H4N3_01/12/1982'[&!color=#0000ff]
	'ABI84923_A/wood_duck/New_York/60/1982_H6N8_01/12/1982'
	'ABI85179_A/ruddy_turnstone/Delaware/105/1998_H6N8_18/05/1998'
	'ABI92199_A/mallard/Ohio/344/1987_H6N2_19/10/1987'
	'ABI92210_A/green-winged_teal/Ohio/344/1986_H4N2_30/10/1986'[&!color=#0000ff]
	'ABI92221_A/mallard/Ohio/83/1986_H4N6_24/10/1986'[&!color=#0000ff]
	'ABI92243_A/mallard/Ohio/249/1998_H6N1_17/10/1998'
	'ABI92254_A/mallard/Ohio/170/1999_H6N5_23/10/1999'
	'ABI95158_A/black_duck/Ohio/307/1987_H6N2_19/10/1987'
	'ABI95169_A/pintail/Ohio/351/1987_H6N2_19/10/1987'
	'ABI95180_A/gadwall/Ohio/37/1999_H6N2_16/10/1999'
	'ABI95191_A/green-winged_teal/Ohio/86/1986_H6N2_26/10/1986'
	'ABI95202_A/green-winged_teal/Ohio/59/1989_H6N8_19/10/1989'
	'ABI95323_A/chicken/Nigeria/641/2006_H5N1_//2006'[&!color=#ff0000]
	'ABI95334_A/chicken/Nigeria/957-20/2006_H5N1_//2006'[&!color=#ff0000]
	'ABI95345_A/chicken/Sudan/1784-7/2006_H5N1_//2006'[&!color=#ff0000]
	'ABI95356_A/chicken/Sudan/1784-10/2006_H5N1_//2006'[&!color=#ff0000]
	'ABI96772_A/chicken/Jiangsu/cz1/2002_H5N1_//2002'[&!color=#ff0000]
	'ABI97328_A/chicken/Jilin/hg/2002_H5N1_//2002'[&!color=#ff0000]
	'ABI97346_A/chicken/Jilin/hj/2003_H5N1_//2003'[&!color=#ff0000]
	'ABI98907_A/chicken/Hubei/wo/2003_H5N1_//2003'[&!color=#ff0000]
	'ABI98918_A/chicken/Jilin/ha/2003_H5N1_//2003'[&!color=#ff0000]
	'ABI98924_A/chicken/Jilin/hd/2002_H5N1_//2002'[&!color=#ff0000]
	'ABJ16814_A/chicken/Afghanistan/1207/2006_H5N1_//2006'[&!color=#ff0000]
	'ABJ16858_A/chicken/Nigeria/1047-8/2006_H5N1_//2006'[&!color=#ff0000]
	'ABJ16880_A/chicken/Nigeria/1047-54/2006_H5N1_//2006'[&!color=#ff0000]
	'ABJ16891_A/chicken/Nigeria/1047-62/2006_H5N1_//2006'[&!color=#ff0000]
	'ABJ16902_A/chicken/Nigeria/1047-30/2006_H5N1_//2006'[&!color=#ff0000]
	'ABJ16913_A/chicken/Nigeria/1047-34/2006_H5N1_//2006'[&!color=#ff0000]
	'ABJ16924_A/chicken/Cote_d''Ivoire/1787-34/2006_H5N1_//2006'[&!color=#ff0000]
	'ABJ51691_A/chicken/Viet_Nam/11/2005_H5N1_//2005'[&!color=#ff0000]
	'ABJ51702_A/chicken/Viet_Nam/9/2005_H5N1_//2005'[&!color=#ff0000]
	'ABJ51735_A/chicken/Viet_Nam/2/2005_H5N1_//2005'[&!color=#ff0000]
	'ABJ51746_A/chicken/Viet_Nam/10/2005_H5N1_//2005'[&!color=#ff0000]
	'ABJ52564_A/chicken/Jilin/hk/2004_H5N1_//2004'[&!color=#ff0000]
	'ABJ53590_A/chicken/Viet_Nam/17/2005_H5N1_//2005'[&!color=#ff0000]
	'ABK13785_A/chicken/Thailand/PC-168/2006_H5N1_//2006'[&!color=#ff0000]
	'ABK34763_A/chicken/Shanxi/2/2006_H5N1_//2006'[&!color=#ff0000]
	'ABL08857_A/chicken/Hong_Kong/282/2006_H5N1_//2006'[&!color=#ff0000]
	'ABL08862_A/chicken/Hong_Kong/947/2006_H5N1_//2006'[&!color=#ff0000]
	'ABL08868_A/chicken/Guiyang/2173/2005_H5N1_//2005'[&!color=#ff0000]
	'ABL08894_A/chicken/Guiyang/3721/2005_H5N1_//2005'[&!color=#ff0000]
	'ABL08895_A/chicken/Guiyang/4059/2005_H5N1_//2005'[&!color=#ff0000]
	'ABL08896_A/chicken/Guiyang/29/2006_H5N1_//2006'[&!color=#ff0000]
	'ABL08902_A/chicken/Shantou/1233/2006_H5N1_//2006'[&!color=#ff0000]
	'ABL08905_A/chicken/Shantou/3840/2006_H5N1_//2006'[&!color=#ff0000]
	'ABL08906_A/chicken/Shantou/3923/2006_H5N1_//2006'[&!color=#ff0000]
	'ABL08916_A/chicken/Fujian/9821/2005_H5N1_//2005'[&!color=#ff0000]
	'ABL08918_A/chicken/Fujian/10313/2005_H5N1_//2005'[&!color=#ff0000]
	'ABL08923_A/chicken/Fujian/11933/2005_H5N1_//2005'[&!color=#ff0000]
	'ABL08925_A/chicken/Fujian/584/2006_H5N1_//2006'[&!color=#ff0000]
	'ABL08965_A/chicken/Guiyang/3570/2005_H5N1_//2005'[&!color=#ff0000]
	'ABL08970_A/chicken/Guiyang/3923/2005_H5N1_//2005'[&!color=#ff0000]
	'ABL08984_A/chicken/Guiyang/1655/2006_H5N1_//2006'[&!color=#ff0000]
	'ABL08995_A/chicken/Guangxi/1951/2006_H5N1_//2006'[&!color=#ff0000]
	'ABL08997_A/chicken/Fujian/12239/2005_H5N1_//2005'[&!color=#ff0000]
	'ABL67040_A/mallard/Ohio/324/1988_H4N6_13/10/1988'[&!color=#0000ff]
	'ABL67095_A/pintail/Alaska/310/2005_H4N6_11/08/2005'[&!color=#0000ff]
	'ABL67161_A/snow_goose/Maryland/410/2005_H6N1_13/12/2005'
	'ABL75581_A/green-winged_teal/Ohio/203/1998_H6N2_17/10/1998'
	'ABM21978_A/black_duck/Ohio/101/1986_H6N2_24/10/1986'
	'ABM22000_A/snow_goose/Maryland/353/2005_H6N1_13/12/2005'
	'ABM22011_A/snow_goose/Maryland/364/2005_H6N1_13/12/2005'
	'ABO44207_A/chicken/Afghanistan/1573-47/2006_H5N1_//2006'[&!color=#ff0000]
	'ABO44218_A/chicken/Afghanistan/1573-65/2006_H5N1_//2006'[&!color=#ff0000]
	'ABO44229_A/chicken/Afghanistan/1573-92/2006_H5N1_//2006'[&!color=#ff0000]
	'ABO44240_A/chicken/Egypt/2253-1/2006_H5N1_//2006'[&!color=#ff0000]
	'ABO44251_A/turkey/Egypt/2253-2/2006_H5N1_//2006'[&!color=#ff0000]
	'ABO44273_A/chicken/Sudan/2115-9/2006_H5N1_//2006'[&!color=#ff0000]
	'ABO44284_A/chicken/Sudan/2115-12/2006_H5N1_//2006'[&!color=#ff0000]
	'ABO44295_A/turkey/Ivory_Coast/4372-2/2006_H5N1_/12/2006'[&!color=#ff0000]
	'ABO51847_A/mallard/Ohio/667/2002_H4N6_19/08/2002'[&!color=#0000ff]
	'ABO51858_A/mallard/Maryland/750/2002_H4N6_27/08/2002'[&!color=#0000ff]
	'ABO51880_A/blue-winged_teal/Ohio/989/2002_H4N6_07/09/2002'[&!color=#0000ff]
	'ABO51902_A/black_duck/Maryland/834/2002_H4N8_28/08/2002'[&!color=#0000ff]
	'ABO51924_A/mallard/Ohio/666/2002_H6N2_19/08/2002'
	'ABO51935_A/mallard/Ohio/668/2002_H4N6_19/08/2002'[&!color=#0000ff]
	'ABO51957_A/mallard/Ohio/686/2002_H4N2_19/08/2002'[&!color=#0000ff]
	'ABO51968_A/mallard/Maryland/470/2002_H6N2_14/08/2002'
	'ABO51979_A/mallard/Maryland/172/2002_H6N2_26/06/2002'
	'ABO51990_A/mallard/Ohio/648/2002_H6N2_19/08/2002'
	'ABO52001_A/mallard/Ohio/653/2002_H6N2_19/08/2002'
	'ABO52012_A/mallard/Maryland/881/2002_H6N2_29/08/2002'
	'ABO52023_A/pintail/Ohio/73/1989_H6N2_19/10/1989'
	'ABO52034_A/mallard/Ohio/664/2002_H6N6_19/08/2002'
	'ABO52056_A/mallard/Ohio/217/1998_H6N8_17/10/1998'
	'ABO52166_A/mallard/Ohio/242/1998_H6N8_//1998'
	'ABO52188_A/mallard/Ohio/115/1989_H6N8_//1989'
	'ABO52210_A/mallard/Ohio/81/1986_H6N2_//1986'
	'ABO52485_A/green-winged_teal/Ohio/80/1993_H6N8_//1993'
	'ABO52496_A/mallard/Ohio/123/1989_H6N8_//1989'
	'ABO52507_A/mallard/Ohio/178/1990_H4N6_//1990'[&!color=#0000ff]
	'ABO52518_A/blue-winged_teal/Ohio/1339/2005_H4N6_//2005'[&!color=#0000ff]
	'ABO52540_A/green-winged_teal/Ohio/1324/2005_H4N6_//2005'[&!color=#0000ff]
	'ABO52672_A/mallard/Maryland/1241/2005_H4N6_//2005'[&!color=#0000ff]
	'ABO52694_A/green-winged_teal/Ohio/1292/2005_H4N6_//2005'[&!color=#0000ff]
	'ABO52727_A/chicken/Afghanistan/1573-7/2006_H5N1_//2006'[&!color=#ff0000]
	'ABO52749_A/chicken/Sudan/2115-10/2006_H5N1_//2006'[&!color=#ff0000]
	'ABO76687_A/chicken/Suzdalka/06/05_H5N1_//2005'[&!color=#ff0000]
	'ABO76688_A/chicken/Omsk/14/05_H5N1_//2005'[&!color=#ff0000]
	'ABO76691_A/turkey/Suzdalka/12/05_H5N1_//2005'[&!color=#ff0000]
	'ABO76692_A/chicken/Krasnodar/123/06_H5N1_//2006'[&!color=#ff0000]
	'ABO76693_A/chicken/Tula/4/05_H5N1_//2005'[&!color=#ff0000]
	'ABO76986_A/mallard/Maryland/2022/2005_H6N8_//2005'
	'ABP49290_A/Canada_goose/Ohio/127/1989_H6N8_//1989'
	'ABQ01307_A/white-winged_scoter/Maryland/301/2005_H4N6_05/12/2005'[&!color=#0000ff]
	'ABQ23873_A/mallard/SanJiang/151/2006_H6N2_//2006'
	'ABQ43814_A/chicken/Russia_Krasnodar/2/2007_H5N1_//2007'[&!color=#ff0000]
	'ABQ45857_A/chicken/India/NIV33487/06_H5N1_//2006'[&!color=#ff0000]
	'ABQ81826_A/mallard/Hei_Longjiang/131/2006_H6N2_//2006'
	'ABQ84662_A/wild_duck/Shantou/1737/2000_H6N8_//2000'
	'ABQ84663_A/wild_duck/Shantou/19988/2000_H4N9_//2000'[&!color=#0000ff]
	'ABQ84668_A/migratory_duck/Hong_Kong/MPS180/2003_H4N6_//2003'[&!color=#0000ff]
	'ABQ84669_A/migratory_duck/Hong_Kong/MP2437/2003_H6N1_//2003'
	'ABQ84672_A/migratory_duck/Jiang_Xi/6568/2004_H4N6_//2004'[&!color=#0000ff]
	'ABQ84673_A/migratory_duck/Jiang_Xi/8624/2004_H6N2_//2004'
	'ABR31772_A/chicken/Taiwan/2838N/00_H6N1_//2000'[&!color=#006b00]
	'ABR31783_A/chicken/Taiwan/2838V/00_H6N1_//2000'[&!color=#006b00]
	'ABR37315_A/green-winged_teal/Ohio/1292/2005_H4N6_//2005'[&!color=#0000ff]
	'ABS89383_A/mallard/Maryland/1983/2005_H6N8_//2005'
	'ABU53958_A/mallard/SanJiang/113/2006_H6N2_//2006'
	'ABV24030_A/chicken/Egypt/3/2006_H5N1_//2006'[&!color=#ff0000]
	'ABV53475_A/chicken/Nigeria/1071-1/2007_H5N1_//2007'[&!color=#ff0000]
	'ABV53485_A/chicken/Nigeria/1071-3/2007_H5N1_//2007'[&!color=#ff0000]
	'ABV53495_A/chicken/Nigeria/1071-4/2007_H5N1_//2007'[&!color=#ff0000]
	'ABV53505_A/chicken/Nigeria/1071-5/2007_H5N1_//2007'[&!color=#ff0000]
	'ABV53515_A/chicken/Nigeria/1071-7/2007_H5N1_//2007'[&!color=#ff0000]
	'ABV53525_A/chicken/Nigeria/1071-9/2007_H5N1_//2007'[&!color=#ff0000]
	'ABV53535_A/chicken/Nigeria/1071-10/2007_H5N1_//2007'[&!color=#ff0000]
	'ABV53545_A/chicken/Nigeria/1071-15/2007_H5N1_//2007'[&!color=#ff0000]
	'ABV53555_A/chicken/Nigeria/1071-22/2007_H5N1_//2007'[&!color=#ff0000]
	'ABV53575_A/chicken/Nigeria/1071-29/2007_H5N1_//2007'[&!color=#ff0000]
	'ABV53585_A/chicken/Nigeria/1071-30/2007_H5N1_//2007'[&!color=#ff0000]
	'ABV56239_A/gull/Moscow/3100/2006_H6N2_/10/2006'
	'ABV60444_A/chicken/Krasnodar/300/07_H5N1_05/09/2007'[&!color=#ff0000]
	'ABW23593_A/dunlin/Barrow/65/2005_H6N1_//2005'
	'ABW73792_A/chicken/Korea/CA7/2006_H5N1_//2006'[&!color=#ff0000]
	'ABW73803_A/chicken/Korea/IS2/2006_H5N1_//2006'[&!color=#ff0000]
	'ABW94125_A/mallard/MD/02-887/2002_H6N1_//2002'
	'ABW97459_A/Japanese_quail/CA/K0401010/2004_H6N2_//2004'
	'ABX10491_A/chicken/Hebei/126/2005_H5N1_//2005'[&!color=#ff0000]
	'ABX10502_A/chicken/Hebei/102/2005_H5N1_//2005'[&!color=#ff0000]
	'ABX10509_A/chicken/Hebei/706/2005_H5N1_//2005'[&!color=#ff0000]
	'ABX38821_A/chicken/Burkina_Faso/1347-16/2006_H5N1_//2006'[&!color=#ff0000]
	'ABX88839_A/red-necked_stint/Australia/2/2004_H4N8_//2004'[&!color=#0000ff]
	'ABY76289_A/chicken/Rostov/22-1/2007_H5N1_//2007'[&!color=#ff0000]
	'ABY91287_A/chicken/Rostov-on-Don/35/2007_H5N1_14/12/2007'[&!color=#ff0000]
	'ACA03218_A/turkey/Israel/345/2006_H5N1_//2006'[&!color=#ff0000]
	'ACA03219_A/turkey/Israel/364/2006_H5N1_//2006'[&!color=#ff0000]
	'ACA03220_A/turkey/Israel/446/2006_H5N1_//2006'[&!color=#ff0000]
	'ACA03222_A/chicken/Israel/625/2006_H5N1_//2006'[&!color=#ff0000]
	'ACA05810_A/red-necked_stint/Australia/5/2004_H4N8_//2004'[&!color=#0000ff]
	'ACA21565_A/chicken/Kuwait/KISR2/2007_H5N1_//2007'[&!color=#ff0000]
	'ACA21587_A/chicken/Kuwait/KISR5/2007_H5N1_//2007'[&!color=#ff0000]
	'ACA21631_A/chicken/Kuwait/KISR9/2007_H5N1_//2007'[&!color=#ff0000]
	'ACA47790_A/chicken/Shantou/3744/2003_H5N1_//2003'[&!color=#ff0000]
	'ACA47812_A/silky_chicken/Shantou/475/2004_H5N1_//2004'[&!color=#ff0000]
	'ACA48087_A/chicken/Yunnan/5686/2003_H5N1_//2003'[&!color=#ff0000]
	'ACA48131_A/chicken/Yunnan/6797/2003_H5N1_//2003'[&!color=#ff0000]
	'ACA48142_A/chicken/Yunnan/6885/2003_H5N1_//2003'[&!color=#ff0000]
	'ACA48153_A/chicken/Yunnan/6957/2003_H5N1_//2003'[&!color=#ff0000]
	'ACA48164_A/chicken/Yunnan/207/2004_H5N1_//2004'[&!color=#ff0000]
	'ACB47242_A/turkey/Saudi_Arabia/6732-6/2007_H5N1_//2007'[&!color=#ff0000]
	'ACB72449_A/chicken/Israel/1055/2008_H5N1_//2008'[&!color=#ff0000]
	'ACC63248_A/gray_teal/Western_Australia/1855/1979_H4N6_//1979'[&!color=#0000ff]
	'ACD13298_A/chicken/Thailand/ICRC-618/2008_H5N1_//2008'[&!color=#ff0000]
	'ACD35879_A/chicken/Nigeria/228-10/2006_H5N1_//2006'[&!color=#ff0000]
	'ACD35890_A/chicken/Nigeria/228-6/2006_H5N1_//2006'[&!color=#ff0000]
	'ACD35901_A/chicken/Nigeria/228-5/2006_H5N1_//2006'[&!color=#ff0000]
	'ACE73585_A/chicken/Thailand/ICRC-195/2007_H5N1_//2007'[&!color=#ff0000]
	'ACE76547_A/gadwall/California/HKWF100/2007_H6N1_24/10/2007'
	'ACE76591_A/northern_shoveler/California/HKWF268/2007_H6N2_28/10/2007'
	'ACE76602_A/American_wigeon/California/HKWF371/2007_H6N5_07/10/2007'
	'ACE76613_A/northern_shoveler/California/HKWF383/2007_H6N1_03/11/2007'
	'ACE81691_A/northern_shoveler/California/HKWF115/2007_H6N1_24/10/2007'
	'ACE81702_A/bufflehead/California/HKWF205/2007_H4N8_28/10/2007'[&!color=#0000ff]
	'ACE81713_A/American_wigeon/California/HKWF295/2007_H6N5_31/10/2007'
	'ACE81724_A/American_wigeon/California/HKWF450/2007_H4N7_04/11/2007'[&!color=#0000ff]
	'ACF17967_A/chicken/Thailand/NS-339/2008_H5N1_//2008'[&!color=#ff0000]
	'ACF17977_A/chicken/Thailand/PC-340/2008_H5N1_//2008'[&!color=#ff0000]
	'ACF33680_A/mallard/MN/323/1999_H4N8_//1999'[&!color=#0000ff]
	'ACF33691_A/mallard/Minnesota/269/1999_H4N6_//1999'[&!color=#0000ff]
	'ACF33702_A/mallard/Minnesota/160/1999_H4N6_//1999'[&!color=#0000ff]
	'ACF36776_A/chicken/Thailand/ICRC-213/2007_H5N1_23/08/2007'[&!color=#ff0000]
	'ACF36832_A/mallard/Yan_chen/2005_H4N6_/10/2005'[&!color=#0000ff]
	'ACF47441_A/American_wigeon/California/HKWF1174/2007_H6N1_05/12/2007'
	'ACF47496_A/American_wigeon/California/HKWF353/2007_H6N1_03/11/2007'
	'ACF47507_A/ring_necked_duck/California/HKWF402/2007_H6N1_03/11/2007'
	'ACF47518_A/American_wigeon/California/HKWF41/2007_H6N1_21/10/2007'
	'ACF47529_A/American_wigeon/California/HKWF42/2007_H6N1_21/10/2007'
	'ACF47540_A/ring_necked_duck/California/HKWF515/2007_H6N1_07/11/2007'
	'ACF76208_A/chicken/Vietnam/890/2004_H5N1_//2004'[&!color=#ff0000]
	'ACF76219_A/chicken/Vietnam/NCVD09/2005_H5N1_//2005'[&!color=#ff0000]
	'ACG50697_A/chicken/Guangdong/1/2005_H5N1_//2005'[&!color=#ff0000]
	'ACG58534_A/chicken/Vietnam/209/2005_H5N1_08/12/2005'[&!color=#ff0000]
	'ACG58611_A/chicken/Vietnam/202/2005_H5N1_05/12/2005'[&!color=#ff0000]
	'ACG58633_A/chicken/Vietnam/200/2005_H5N1_02/12/2005'[&!color=#ff0000]
	'ACH88859_A/chicken/Laos/P0020/2007_H5N1_//2007'[&!color=#ff0000]
	'ACH88892_A/chicken/Laos/P0169/2007_H5N1_//2007'[&!color=#ff0000]
	'ACH88903_A/chicken/Laos/P0171/2007_H5N1_//2007'[&!color=#ff0000]
	'ACI40919_A/mallard/ZhaLong/88/2004_H4N6_08/08/2004'[&!color=#0000ff]
	'ACI90135_A/least_sandpiper/South_Central_Alaska/2/2007_H4N8_09/05/2007'[&!color=#0000ff]
	'ACJ04573_A/least_sandpiper/South_Central_Alaska/1/2007_H4N8_09/05/2007'[&!color=#0000ff]
	'ACJ04608_A/northern_shoveler/California/HKWF216/2007_H6N1_28/10/2007'
	'ACJ09836_A/chicken/Vietnam/NCVD12/2005_H5N1_//2005'[&!color=#ff0000]
	'ACJ14872_A/chicken/Vietnam/NCVD-3/2007_H5N1_//2007'[&!color=#ff0000]
	'ACJ14949_A/chicken/Vietnam/NCVD-10/2007_H5N1_//2007'[&!color=#ff0000]
	'ACJ14993_A/chicken/Vietnam/NCVD-15/2007_H5N1_//2007'[&!color=#ff0000]
	'ACJ15048_A/chicken/Vietnam/NCVD-20/2007_H5N1_//2007'[&!color=#ff0000]
	'ACJ15059_A/chicken/Vietnam/NCVD-21/2007_H5N1_//2007'[&!color=#ff0000]
	'ACJ15208_A/chicken/Vietnam/NCVD-40/2007_H5N1_//2007'[&!color=#ff0000]
	'ACJ15250_A/chicken/Vietnam/NCVD-44/2007_H5N1_//2007'[&!color=#ff0000]
	'ACJ15261_A/chicken/Vietnam/NCVD-45/2007_H5N1_//2007'[&!color=#ff0000]
	'ACK28205_A/northern_pintail/Interior_Alaska/1/2007_H4N6_08/08/2007'[&!color=#0000ff]
	'ACK43346_A/guinea_fowl/NJ/14190-23/1996_H4N8_//1996'[&!color=#0000ff]
	'ACK43357_A/mallard/MN/327/1999_H4N8_//1999'[&!color=#0000ff]
	'ACK43362_A/mallard/Minnesota/348/2000_H4N6_//2000'[&!color=#0000ff]
	'ACK43367_A/mallard/Minnesota/192/1999_H4N6_//1999'[&!color=#0000ff]
	'ACK99274_A/chicken/Vietnam/921/2004_H5N1_//2004'[&!color=#ff0000]
	'ACK99285_A/chicken/Vietnam/925/2004_H5N1_//2004'[&!color=#ff0000]
	'ACK99296_A/chicken/Vietnam/933/2004_H5N1_//2004'[&!color=#ff0000]
	'ACK99307_A/chicken/Vietnam/NCVD11/2005_H5N1_//2005'[&!color=#ff0000]
	'ACM17286_A/chicken/Primorsky/85/2008_H5N1_08/04/2008'[&!color=#ff0000]
	'ACN39473_A/chicken/Anhui/1089/2007_H5N1_28/01/2007'[&!color=#ff0000]
	'ACN39474_A/chicken/Henan/1362/2006_H5N1_30/12/2006'[&!color=#ff0000]
	'ACN39478_A/chicken/Hunan/1793/2007_H5N1_23/01/2007'[&!color=#ff0000]
	'ACN39482_A/chicken/Hubei/2856/2007_H5N1_29/01/2007'[&!color=#ff0000]
	'ACN39484_A/chicken/Hubei/3002/2007_H5N1_29/01/2007'[&!color=#ff0000]
	'ACN39485_A/chicken/Hunan/3157/2006_H5N1_30/11/2006'[&!color=#ff0000]
	'ACN41777_A/chicken/Rawalakot/NARC2441A/2006_H5N1_//2006'[&!color=#ff0000]
	'ACN86443_A/ruddy_turnstone/Delaware/Sg-00470/2008_H4N6_21/05/2008'[&!color=#0000ff]
	'ACN86449_A/ruddy_turnstone/Delaware/Sg-00474/2008_H4N7_21/05/2008'[&!color=#0000ff]
	'ACN86473_A/red_knot/New_Jersey/Sg-00479/2008_H4N6_16/05/2008'[&!color=#0000ff]
	'ACN86509_A/ruddy_turnstone/New_Jersey/Sg-00489/2008_H4N6_18/05/2008'[&!color=#0000ff]
	'ACN86539_A/ruddy_turnstone/New_Jersey/Sg-00496/2008_H4N6_10/05/2008'[&!color=#0000ff]
	'ACN86575_A/ruddy_turnstone/New_Jersey/Sg-00507/2008_H4N6_16/05/2008'[&!color=#0000ff]
	'ACN86623_A/ruddy_turnstone/New_Jersey/Sg-00533/2008_H4N6_30/05/2008'[&!color=#0000ff]
	'ACN86635_A/ruddy_turnstone/Delaware/Sg-00539/2008_H4N6_31/05/2008'[&!color=#0000ff]
	'ACN86653_A/ruddy_turnstone/New_Jersey/Sg-00551/2008_H6N6_22/05/2008'
	'ACN86659_A/ruddy_turnstone/New_Jersey/Sg-00552/2008_H4N6_04/06/2008'[&!color=#0000ff]
	'ACN86671_A/ruddy_turnstone/New_Jersey/Sg-00558/2008_H4N6_04/06/2008'[&!color=#0000ff]
	'ACN86707_A/mallard/Minnesota/Sg-00569/2008_H4N6_01/08/2008'[&!color=#0000ff]
	'ACO25321_A/northern_pintail/Interior_Alaska/2/2007_H4N8_07/09/2007'[&!color=#0000ff]
	'ACO53817_A/chicken/Uthaithani/NIAH115067/2008_H5N1_//2008'[&!color=#ff0000]
	'ACO53827_A/chicken/Sukhothai/NIAH114843/2008_H5N1_//2008'[&!color=#ff0000]
	'ACQ82857_A/mallard/Interior_Alaska/6/2007_H4N6_06/09/2007'[&!color=#0000ff]
	'ACQ82878_A/mallard/Interior_Alaska/4/2007_H4N6_07/09/2007'[&!color=#0000ff]
	'ACQ82944_A/northern_shoveler/Interior_Alaska/1/2007_H4N6_01/09/2007'[&!color=#0000ff]
	'ACQ82955_A/mallard/Interior_Alaska/1/2007_H4N5_03/09/2007'[&!color=#0000ff]
	'ACQ82977_A/mallard/Interior_Alaska/5/2007_H4N6_08/09/2007'[&!color=#0000ff]
	'ACQ82988_A/mallard/Interior_Alaska/3/2007_H4N6_16/09/2007'[&!color=#0000ff]
	'ACQ83053_A/greater_white-fronted_goose/California/AKS617/2007_H6N1_12/12/2007'
	'ACQ83294_A/mallard/California/7766/2008_H4N6_08/10/2008'[&!color=#0000ff]
	'ACR49062_A/chicken/West_Java/UT1001/2003_H5N1_20/10/2003'[&!color=#ff0000]
	'ACR49063_A/chicken/East_Java/UT1006/2003_H5N1_15/11/2003'[&!color=#ff0000]
	'ACR49065_A/chicken/East_Kalimantan/UT1035/2004_H5N1_16/02/2004'[&!color=#ff0000]
	'ACR49069_A/chicken/Bali/UT2091/2005_H5N1_//2005'[&!color=#ff0000]
	'ACR49071_A/chicken/Sulawesi_Selatan/UT2093/2005_H5N1_//2005'[&!color=#ff0000]
	'ACR49072_A/chicken/Sulawesi_Selatan/UT2094/2005_H5N1_//2005'[&!color=#ff0000]
	'ACR49073_A/chicken/Central_Java/UT3091/2005_H5N1_//2005'[&!color=#ff0000]
	'ACR49074_A/chicken/East_Java/UT6016/2006_H5N1_/11/2006'[&!color=#ff0000]
	'ACR49076_A/chicken/East_Java/UT6021/2006_H5N1_/11/2006'[&!color=#ff0000]
	'ACR49077_A/chicken/Banten/UT6025/2006_H5N1_/10/2006'[&!color=#ff0000]
	'ACR49078_A/chicken/South_Kalimantan/UT6029/2006_H5N1_/11/2006'[&!color=#ff0000]
	'ACR49080_A/chicken/East_Java/UT6044/2007_H5N1_/03/2007'[&!color=#ff0000]
	'ACR49081_A/chicken/East_Java/UT6045/2007_H5N1_/03/2007'[&!color=#ff0000]
	'ACR49085_A/chicken/South_Kalimantan/UT6028/2006_H5N1_/11/2006'[&!color=#ff0000]
	'ACR49407_A/chicken/Laos/A0464/2007_H5N1_//2007'[&!color=#ff0000]
	'ACR49451_A/chicken/Laos/P0130/2007_H5N1_//2007'[&!color=#ff0000]
	'ACR49473_A/chicken/Laos/13/2008_H5N1_//2008'[&!color=#ff0000]
	'ACR49495_A/chicken/Laos/17/2008_H5N1_//2008'[&!color=#ff0000]
	'ACR49506_A/chicken/Laos/33/2008_H5N1_//2008'[&!color=#ff0000]
	'ACR49517_A/chicken/Laos/35/2008_H5N1_//2008'[&!color=#ff0000]
	'ACR58603_A/mallard/Netherlands/2/2005_H4N2_//2005'[&!color=#0000ff]
	'ACR58636_A/shorebird/Delaware/133/2006_H6N8_22/05/2006'
	'ACR58647_A/chicken/Egypt/0836/2008_H5N1_15/01/2008'[&!color=#ff0000]
	'ACR58658_A/chicken/Egypt/0891/2008_H5N1_26/09/2008'[&!color=#ff0000]
	'ACR58735_A/mallard/Sweden/65/2005_H4N3_//2005'[&!color=#0000ff]
	'ACR58746_A/Eurasian_wigeon/Sweden/1/2004_H6N2_//2004'
	'ACR58757_A/common_teal/Netherlands/2/2005_H6N8_//2005'
	'ACR58993_A/black-headed_gull/Netherlands/1/2005_H6N8_//2005'
	'ACR59528_A/barnacle_goose/Netherlands/1/2005_H6N2_//2005'
	'ACR59539_A/mallard/Netherlands/71/2006_H6N2_//2006'
	'ACR59550_A/mallard/Netherlands/11/2007_H6N5_//2007'
	'ACS92950_A/mallard/Minnesota/Sg-00133/2007_H4N6_29/09/2007'[&!color=#0000ff]
	'ACT20719_A/chicken/Iran/53-3/2008_H5N1_//2008'[&!color=#ff0000]
	'ACT84152_A/blue-winged_teal/Minnesota/Sg-00225/2006_H6N5_30/09/2006'
	'ACT84170_A/green-winged_teal/Minnesota/Sg-00228/2006_H6N8_30/09/2006'
	'ACT84176_A/blue-winged_teal/Minnesota/Sg-00229/2006_H4N6_30/09/2006'[&!color=#0000ff]
	'ACT84188_A/American_wigeon/Minnesota/Sg-00231/2007_H4N6_29/09/2007'[&!color=#0000ff]
	'ACT84292_A/mallard/Minnesota/Sg-00448/2008_H6N1_19/08/2008'
	'ACT84297_A/ring-necked_duck/Minnesota/Sg-00449/2008_H4N8_20/08/2008'[&!color=#0000ff]
	'ACT84312_A/blue-winged_teal/Minnesota/Sg-00452/2008_H4N2_20/08/2008'[&!color=#0000ff]
	'ACT84322_A/northern_pintail/South_Dakota/Sg-00454/2008_H6N5_22/08/2008'
	'ACT84332_A/northern_pintail/South_Dakota/Sg-00456/2008_H6N1_22/08/2008'
	'ACT84337_A/mallard/South_Dakota/Sg-00457/2008_H4N2_19/08/2008'[&!color=#0000ff]
	'ACT84342_A/mallard/South_Dakota/Sg-00458/2008_H4N6_19/08/2008'[&!color=#0000ff]
	'ACT84347_A/mallard/South_Dakota/Sg-00459/2008_H4N6_19/08/2008'[&!color=#0000ff]
	'ACT84362_A/mallard/Minnesota/Sg-00462/2008_H6N1_16/09/2008'
	'ACT84371_A/mallard/Minnesota/Sg-00464/2008_H6N1_16/09/2008'
	'ACT84376_A/mallard/Minnesota/Sg-00465/2008_H4N8_16/09/2008'[&!color=#0000ff]
	'ACT84381_A/mallard/Minnesota/Sg-00467/2008_H6N1_17/09/2008'
	'ACT84408_A/ruddy_turnstone/New_Jersey/Sg-00482/2008_H6N8_10/05/2008'
	'ACT84443_A/ruddy_turnstone/New_Jersey/Sg-00502/2008_H4N6_17/05/2008'[&!color=#0000ff]
	'ACT84458_A/ruddy_turnstone/New_Jersey/Sg-00510/2008_H4N6_23/05/2008'[&!color=#0000ff]
	'ACT84557_A/ruddy_turnstone/Delaware/Sg-00541/2008_H4N6_31/05/2008'[&!color=#0000ff]
	'ACT84570_A/ruddy_turnstone/New_Jersey/Sg-00546/2008_H4N6_01/06/2008'[&!color=#0000ff]
	'ACT84669_A/mallard/Minnesota/Sg-00624/2008_H4N8_29/07/2008'[&!color=#0000ff]
	'ACT84681_A/mallard/Minnesota/Sg-00626/2008_H4N8_29/07/2008'[&!color=#0000ff]
	'ACT84730_A/mallard/Minnesota/Sg-00635/2008_H4N8_29/07/2008'[&!color=#0000ff]
	'ACT84999_A/blue-winged_teal/Minnesota/Sg-00691/2008_H4N8_03/08/2008'[&!color=#0000ff]
	'ACT85029_A/mallard/Minnesota/Sg-00697/2008_H4N6_01/08/2008'[&!color=#0000ff]
	'ACT85049_A/blue-winged_teal/North_Dakota/Sg-00702/2008_H4N6_02/09/2008'[&!color=#0000ff]
	'ACT85064_A/blue-winged_teal/North_Dakota/Sg-00705/2008_H4N6_02/09/2008'[&!color=#0000ff]
	'ACT85069_A/blue-winged_teal/North_Dakota/Sg-00707/2008_H4N8_02/09/2008'[&!color=#0000ff]
	'ACT85079_A/blue-winged_teal/North_Dakota/Sg-00711/2008_H4N8_03/09/2008'[&!color=#0000ff]
	'ACT85084_A/blue-winged_teal/North_Dakota/Sg-00712/2008_H4N6_03/09/2008'[&!color=#0000ff]
	'ACT85099_A/blue-winged_teal/North_Dakota/Sg-00715/2008_H4N6_08/09/2008'[&!color=#0000ff]
	'ACT85104_A/blue-winged_teal/North_Dakota/Sg-00716/2008_H4N6_08/09/2008'[&!color=#0000ff]
	'ACT97035_A/chicken/Korea/Gimje/2008_H5N1_01/04/2008'[&!color=#ff0000]
	'ACT97037_A/chicken/Korea/USQ284/2008_H5N1_28/04/2008'[&!color=#ff0000]
	'ACT97038_A/chicken/Korea/YAQ173/2008_H5N1_09/04/2008'[&!color=#ff0000]
	'ACU15117_A/mallard/Sweden/30/2005_H6N1_//2005'
	'ACU16675_A/chicken/Egypt/083/2008_H5N1_02/01/2008'[&!color=#ff0000]
	'ACU26255_A/ring-necked_duck/California/K90/2005_H6N8_29/10/2005'
	'ACU26288_A/northern_shoveler/Alaska/7MP1113/2007_H4N6_11/09/2007'[&!color=#0000ff]
	'ACU26310_A/mallard/Alaska/7MP1028/2007_H4N8_07/09/2007'[&!color=#0000ff]
	'ACU26376_A/northern_shoveler/Alaska/7MP0954/2007_H4N6_06/09/2007'[&!color=#0000ff]
	'ACU87066_A/spot-billed_duck/Korea/625/2008_H6N1_/10/2008'
	'ACU87067_A/spot-billed_duck/Korea/619/2008_H6N2_/10/2008'
	'ACU87070_A/spot-billed_duck/Korea/540/2008_H6N1_/09/2008'
	'ACU87071_A/spot-billed_duck/Korea/545/2008_H6N1_/09/2008'
	'ACU87072_A/mallard/Korea/L08-8/2008_H6N1_/09/2008'
	'ACU87073_A/spot-billed_duck/Korea/527/2008_H6N1_/09/2008'
	'ACU87074_A/spot-billed_duck/Korea/534/2008_H6N1_/09/2008'
	'ACU87075_A/spot-billed_duck/Korea/528/2008_H6N8_/09/2008'
	'ACU87076_A/spot-billed_duck/Korea/536/2008_H6N1_/09/2008'
	'ACU87077_A/spot-billed_duck/Korea/546/2008_H6N1_/09/2008'
	'ACV41522_A/American_black_duck/New_Brunswick/19347/2006_H4N6_14/09/2006'[&!color=#0000ff]
	'ACV41533_A/American_black_duck/New_Brunswick/19502/2006_H4N6_18/09/2006'[&!color=#0000ff]
	'ACV41566_A/mallard/California/GL30/2005_H4N6_20/08/2005'[&!color=#0000ff]
	'ACV41577_A/northern_shoveler/California/K138/2005_H6N2_06/11/2005'
	'ACV41588_A/green-winged_teal/California/K218/2005_H4N6_04/12/2005'[&!color=#0000ff]
	'ACV41599_A/mallard/New_Zealand/1615-17/2004_H4N6_//2004'[&!color=#0000ff]
	'ACV41665_A/mallard/Interior_Alaska/7MP0372/2007_H4N6_17/08/2007'[&!color=#0000ff]
	'ACV41676_A/mallard/Interior_Alaska/7MP1050R1/2007_H4N6_10/09/2007'[&!color=#0000ff]
	'ACV89734_A/ruddy_turnstone/Delaware/291/2006_H6N1_22/05/2006'
	'ACV90506_A/chicken/India/WB-NIV92456/2009_H5N1_10/03/2009'[&!color=#ff0000]
	'ACX31581_A/chicken/Indonesia/3/2007_H5N1_//2007'[&!color=#ff0000]
	'ACX55352_A/green-winged_teal/Alberta/11383/2005_H4N6_31/07/2005'[&!color=#0000ff]
	'ACX55363_A/redhead/Alberta/11817/2005_H4N6_06/08/2005'[&!color=#0000ff]
	'ACX55396_A/green-winged_teal/Nova_Scotia/14687/2005_H4N6_22/09/2005'[&!color=#0000ff]
	'ACX55407_A/mallard/Quebec/11102/2006_H4N6_20/08/2006'[&!color=#0000ff]
	'ACX55418_A/mallard/Quebec/11002/2006_H4N6_19/08/2006'[&!color=#0000ff]
	'ACX55462_A/mallard/Quebec/11103/2006_H4N6_20/08/2006'[&!color=#0000ff]
	'ACX55473_A/mallard/Quebec/11106/2006_H4N6_20/08/2006'[&!color=#0000ff]
	'ACX55495_A/mallard/Quebec/11182/2006_H4N6_24/08/2006'[&!color=#0000ff]
	'ACX55550_A/American_green-winged_teal/Manitoba/23884/2007_H4N6_21/08/2007'[&!color=#0000ff]
	'ACX55561_A/mallard/Manitoba/23912/2007_H4N7_24/08/2007'[&!color=#0000ff]
	'ACX55918_A/chicken/Assam/142007/2008_H5N1_07/12/2008'[&!color=#ff0000]
	'ACX61641_A/chicken/Domodedovo/MK/2007_H5N1_14/01/2007'[&!color=#ff0000]
	'ACX61661_A/chicken/Reshoty/02/2006_H5N1_/06/2006'[&!color=#ff0000]
	'ACY06573_A/chicken/West_Bengal/170564/2009_H5N1_09/03/2009'[&!color=#ff0000]
	'ACY06574_A/chicken/West_Bengal/162642/2009_H5N1_15/02/2009'[&!color=#ff0000]
	'ACY06575_A/chicken/West_Bengal/82613/2008_H5N1_25/01/2008'[&!color=#ff0000]
	'ACY06576_A/chicken/West_Bengal/100879/2008_H5N1_23/03/2008'[&!color=#ff0000]
	'ACY06577_A/chicken/West_Bengal/106181/2008_H5N1_07/05/2008'[&!color=#ff0000]
	'ACY06578_A/chicken/West_Bengal/81760/2008_H5N1_19/01/2008'[&!color=#ff0000]
	'ACY06579_A/chicken/West_Bengal/81010/2008_H5N1_11/01/2008'[&!color=#ff0000]
	'ACY06580_A/chicken/West_Bengal/80995/2008_H5N1_11/01/2008'[&!color=#ff0000]
	'ACY80014_A/chicken/Nam_Dinh/07-32/2007_H5N1_//2007'[&!color=#ff0000]
	'ACY80016_A/chicken/Cao_Bang/07-42/2007_H5N1_//2007'[&!color=#ff0000]
	'ACY80026_A/chicken/Ha_Nam/07-83/2007_H5N1_//2007'[&!color=#ff0000]
	'ACY80032_A/chicken/Thai_Binh/07-89/2007_H5N1_//2007'[&!color=#ff0000]
	'ACY80049_A/pintail/Minnesota/431/1999_H6N2_//1999'
	'ACY80051_A/sanderling/Delaware/654/2002_H6N4_//2002'
	'ACY80052_A/mallard/Minnesota/327/1998_H6N8_//1998'
	'ACZ05904_A/chicken/Hunan/8/2008_H5N1_/11/2008'[&!color=#ff0000]
	'ACZ05906_A/chicken/Hunan/3/2007_H5N1_/10/2007'[&!color=#ff0000]
	'ACZ36588_A/chicken/Indonesia/7/2003_H5N1_20/12/2003'[&!color=#ff0000]
	'ACZ36589_A/chicken/Ninh_Binh/209/2005_H5N1_//2005'[&!color=#ff0000]
	'ACZ36591_A/chicken/Lang_Son/200/2005_H5N1_//2005'[&!color=#ff0000]
	'ACZ36597_A/chicken/Hong_Kong/409.1/2002_H5N1_//2002'[&!color=#ff0000]
	'ACZ46086_A/mallard/Minnesota/95/1998_H4N2_//1998'[&!color=#0000ff]
	'ACZ46087_A/mallard/Minnesota/14/2000_H4N3_//2000'[&!color=#0000ff]
	'ACZ46088_A/mallard/Minnesota/33/2000_H4N4_8_//2000'[&!color=#0000ff]
	'ACZ46090_A/mallard/Minnesota/140/1999_H4N6_//1999'[&!color=#0000ff]
	'ACZ46091_A/mallard/Minnesota/145/1999_H4N6_//1999'[&!color=#0000ff]
	'ACZ46093_A/mallard/Minnesota/195/1999_H4N6_//1999'[&!color=#0000ff]
	'ACZ46094_A/mallard/Minnesota/313/2000_H4N6_//2000'[&!color=#0000ff]
	'ACZ46095_A/mallard/Minnesota/524/2000_H4N6_//2000'[&!color=#0000ff]
	'ACZ46096_A/mallard/Minnesota/114/1998_H4N8_//1998'[&!color=#0000ff]
	'ACZ46097_A/mallard/Minnesota/188/1999_H4N8_//1999'[&!color=#0000ff]
	'ACZ46098_A/mallard/Minnesota/210/1999_H4N8_//1999'[&!color=#0000ff]
	'ACZ46100_A/mallard/Minnesota/237/1999_H4N8_//1999'[&!color=#0000ff]
	'ACZ46102_A/mallard/Minnesota/402/1999_H4N8_//1999'[&!color=#0000ff]
	'ACZ46103_A/mallard/Minnesota/263/1999_H4N9_//1999'[&!color=#0000ff]
	'ACZ46115_A/mallard/Minnesota/319/1998_H6_//1998'
	'ACZ46116_A/mallard/Minnesota/401/1999_H6_//1999'
	'ACZ46117_A/ruddy_turnstone/Delaware/69/2001_H6N2_//2001'
	'ACZ46118_A/northern_pintail/Texas/161/2002_H6N2_//2002'
	'ACZ46119_A/mallard/Minnesota/38/2000_H6N3_//2000'
	'ACZ46121_A/mallard/Minnesota/313/1999_H6N4_//1999'
	'ACZ46122_A/ring-billed_gull/Georgia/124/2001_H6N4_//2001'
	'ACZ46123_A/northern_pintail/Texas/184/2002_H6N4_//2002'
	'ACZ46124_A/northern_pintail/Texas/282/2002_H6N1_//2002'
	'ACZ46125_A/mallard/Minnesota/541/2000_H6N_//2000'
	'ACZ46126_A/ruddy_turnstone/Delaware/335/2004_H6N_//2004'
	'ACZ46127_A/mallard/Minnesota/66/1998_H6N5_//1998'
	'ACZ46128_A/mallard/Minnesota/157/1998_H6N5_//1998'
	'ACZ46129_A/mallard/Minnesota/253/1999_H6N5_//1999'
	'ACZ46130_A/mallard/Minnesota/329/1999_H6N5_//1999'
	'ACZ46132_A/mallard/Minnesota/179/1998_H6N6_//1998'
	'ACZ46133_A/mallard/Minnesota/31/1998_H6N8_//1998'
	'ACZ46134_A/mallard/Minnesota/63/1998_H6N8_//1998'
	'ACZ46135_A/mallard/Minnesota/353/1998_H6N8_//1998'
	'ACZ46136_A/mallard/Minnesota/175/1999_H6N8_//1999'
	'ACZ46137_A/mallard/Minnesota/204/1999_H6N8_//1999'
	'ACZ46138_A/ruddy_turnstone/Delaware/119/2004_H6N8_//2004'
	'ACZ46139_A/ruddy_turnstone/Delaware/274/2004_H6N8_//2004'
	'ACZ46140_A/ruddy_turnstone/Delaware/460/2004_H6N8_//2004'
	'ACZ46219_A/Chicken/Hong_Kong/317.5/2001_H5N1_//2001'[&!color=#ff0000]
	'ACZ46254_A/pochard/Buryatiya/1941/2000_H4N6_//2000'[&!color=#0000ff]
	'ACZ46359_A/mallard/Ohio/667/2002_H4N6_//2002'[&!color=#0000ff]
	'ACZ46361_A/mallard/Ohio/657/2002_H4N6_//2002'[&!color=#0000ff]
	'ACZ46362_A/mallard/Ohio/686/2002_H4N2_//2002'[&!color=#0000ff]
	'ACZ46392_A/mallard/Ohio/684/2002_H4N6_//2002'[&!color=#0000ff]
	'ACZ46396_A/mallard/Maryland/470/2002_H6N2_//2002'
	'ACZ58090_A/chicken/India/WB-NIV2653/2008_H5N1_21/01/2008'[&!color=#ff0000]
	'ACZ58138_A/chicken/India/WB-NIV529/2008_H5N1_13/01/2008'[&!color=#ff0000]
	'ACZ81512_A/chicken/Assam/140203/2008_H5N1_20/11/2008'[&!color=#ff0000]
	'ACZ81581_A/chicken/West_Bengal/155505/2009_H5N1_/01/2009'[&!color=#ff0000]
	'ACZ81592_A/chicken/West_Bengal/193936/2009_H5N1_/05/2009'[&!color=#ff0000]
	'ADA82130_A/pekin_duck/California/P30/2006_H4N2_06/03/2006'[&!color=#0000ff]
	'ADA82163_A/mallard/Ohio/660/2002_H4N6_19/08/2002'[&!color=#0000ff]
	'ADB25382_A/chicken/Nigeria/08VIR4337-380/2006_H5N1_21/02/2006'[&!color=#ff0000]
	'ADB25426_A/chicken/Nigeria/08VIR4337-434/2006_H5N1_12/05/2006'[&!color=#ff0000]
	'ADB25437_A/chicken/Nigeria/08VIR4337-438/2006_H5N1_19/05/2006'[&!color=#ff0000]
	'ADB25448_A/chicken/Nigeria/08VIR4337-446/2006_H5N1_08/06/2006'[&!color=#ff0000]
	'ADB25481_A/chicken/Nigeria/08RS848-1/2006_H5N1_14/02/2006'[&!color=#ff0000]
	'ADB25503_A/chicken/Nigeria/08RS848-100/2007_H5N1_02/08/2007'[&!color=#ff0000]
	'ADB25514_A/chicken/Nigeria/08RS848-102/2007_H5N1_02/08/2007'[&!color=#ff0000]
	'ADB25525_A/chicken/Nigeria/08RS848-104/2007_H5N1_10/08/2007'[&!color=#ff0000]
	'ADB25536_A/chicken/Nigeria/08RS848-106/2007_H5N1_20/08/2007'[&!color=#ff0000]
	'ADB25547_A/chicken/Nigeria/08RS848-110/2007_H5N1_01/09/2007'[&!color=#ff0000]
	'ADB25558_A/chicken/Nigeria/08RS848-111/2007_H5N1_03/09/2007'[&!color=#ff0000]
	'ADB25569_A/chicken/Nigeria/08RS848-115/2007_H5N1_06/09/2007'[&!color=#ff0000]
	'ADB25591_A/chicken/Nigeria/08RS848-118/2007_H5N1_01/10/2007'[&!color=#ff0000]
	'ADB25602_A/turkey/Nigeria/08RS848-12/2006_H5N1_15/04/2006'[&!color=#ff0000]
	'ADB25613_A/duck/chicken/Nigeria/08RS848-120/2007_H5N1_21/11/2007'[&!color=#ff0000]
	'ADB25624_A/chicken/Nigeria/08RS848-121/2007_H5N1_18/10/2007'[&!color=#ff0000]
	'ADB25635_A/chicken/Nigeria/08RS848-122/2007_H5N1_18/10/2007'[&!color=#ff0000]
	'ADB25646_A/chicken/Nigeria/08RS848-14/2006_H5N1_07/06/2006'[&!color=#ff0000]
	'ADB25657_A/chicken/Nigeria/08RS848-15/2006_H5N1_07/06/2006'[&!color=#ff0000]
	'ADB25668_A/chicken/Nigeria/08RS848-17/2006_H5N1_25/06/2006'[&!color=#ff0000]
	'ADB25679_A/duck/chicken/Nigeria/08RS848-20/2006_H5N1_25/06/2006'[&!color=#ff0000]
	'ADB25690_A/chicken/Nigeria/08RS848-21/2006_H5N1_28/06/2006'[&!color=#ff0000]
	'ADB25712_A/chicken/Nigeria/08RS848-24/2006_H5N1_08/07/2006'[&!color=#ff0000]
	'ADB25734_A/chicken/Nigeria/08RS848-28/2006_H5N1_14/07/2006'[&!color=#ff0000]
	'ADB25745_A/chicken/Nigeria/08RS848-33/2006_H5N1_19/07/2006'[&!color=#ff0000]
	'ADB25756_A/chicken/Nigeria/08RS848-35/2006_H5N1_09/08/2006'[&!color=#ff0000]
	'ADB25767_A/chicken/Nigeria/08RS848-38/2006_H5N1_02/09/2006'[&!color=#ff0000]
	'ADB25778_A/chicken/Nigeria/08RS848-39/2006_H5N1_02/09/2006'[&!color=#ff0000]
	'ADB25789_A/chicken/Nigeria/08RS848-4/2006_H5N1_17/02/2006'[&!color=#ff0000]
	'ADB25800_A/chicken/Nigeria/08RS848-40/2006_H5N1_02/09/2006'[&!color=#ff0000]
	'ADB25811_A/chicken/Nigeria/08RS848-41/2006_H5N1_10/10/2006'[&!color=#ff0000]
	'ADB25833_A/chicken/Nigeria/08RS848-44/2006_H5N1_28/11/2006'[&!color=#ff0000]
	'ADB25844_A/chicken/Nigeria/08RS848-45/2006_H5N1_02/12/2006'[&!color=#ff0000]
	'ADB25855_A/chicken/Nigeria/08RS848-47/2006_H5N1_08/12/2006'[&!color=#ff0000]
	'ADB25866_A/chicken/Nigeria/08RS848-5/2006_H5N1_27/02/2006'[&!color=#ff0000]
	'ADB25877_A/chicken/Nigeria/08RS848-50/2006_H5N1_13/12/2006'[&!color=#ff0000]
	'ADB25888_A/chicken/Nigeria/08RS848-52/2006_H5N1_13/12/2006'[&!color=#ff0000]
	'ADB25899_A/chicken/Nigeria/08RS848-54/2006_H5N1_31/12/2006'[&!color=#ff0000]
	'ADB25921_A/chicken/Nigeria/08RS848-58/2007_H5N1_19/01/2007'[&!color=#ff0000]
	'ADB25932_A/chicken/Nigeria/08RS848-59/2007_H5N1_20/01/2007'[&!color=#ff0000]
	'ADB25954_A/chicken/Nigeria/08RS848-60/2007_H5N1_23/01/2007'[&!color=#ff0000]
	'ADB25965_A/turkey/Nigeria/08RS848-61/2007_H5N1_26/01/2007'[&!color=#ff0000]
	'ADB25987_A/chicken/Nigeria/08RS848-67/2007_H5N1_10/02/2007'[&!color=#ff0000]
	'ADB25998_A/chicken/Nigeria/08RS848-68/2007_H5N1_14/02/2007'[&!color=#ff0000]
	'ADB26009_A/chicken/Nigeria/08RS848-7/2006_H5N1_10/03/2006'[&!color=#ff0000]
	'ADB26020_A/chicken/Nigeria/08RS848-70/2007_H5N1_16/02/2007'[&!color=#ff0000]
	'ADB26053_A/chicken/Nigeria/08RS848-74/2007_H5N1_26/02/2007'[&!color=#ff0000]
	'ADB26064_A/chicken/Nigeria/08RS848-75/2007_H5N1_09/03/2007'[&!color=#ff0000]
	'ADB26075_A/chicken/Nigeria/08RS848-76/2007_H5N1_09/03/2007'[&!color=#ff0000]
	'ADB26086_A/chicken/Nigeria/08RS848-77/2007_H5N1_14/03/2007'[&!color=#ff0000]
	'ADB26108_A/chicken/Nigeria/08RS848-8/2006_H5N1_10/03/2006'[&!color=#ff0000]
	'ADB26119_A/chicken/Nigeria/08RS848-82/2007_H5N1_21/03/2007'[&!color=#ff0000]
	'ADB26152_A/chicken/Nigeria/08RS848-88/2007_H5N1_07/07/2007'[&!color=#ff0000]
	'ADB26163_A/chicken/Nigeria/08RS848-9/2006_H5N1_04/04/2006'[&!color=#ff0000]
	'ADB26174_A/chicken/Nigeria/08RS848-90/2007_H5N1_17/07/2007'[&!color=#ff0000]
	'ADB26185_A/chicken/Nigeria/08RS848-91/2007_H5N1_24/07/2007'[&!color=#ff0000]
	'ADB26196_A/chicken/Nigeria/08RS848-92/2007_H5N1_12/07/2007'[&!color=#ff0000]
	'ADB26207_A/chicken/Nigeria/08RS848-93/2007_H5N1_21/07/2007'[&!color=#ff0000]
	'ADB26218_A/chicken/Nigeria/08RS848-94/2007_H5N1_19/07/2007'[&!color=#ff0000]
	'ADB26229_A/chicken/Nigeria/08RS848-96/2007_H5N1_03/08/2007'[&!color=#ff0000]
	'ADB26251_A/chicken/Nigeria/08RS848-99/2007_H5N1_25/06/2007'[&!color=#ff0000]
	'ADB92068_A/chicken/Nandurbar/7972/2006_H5N1_/02/2006'[&!color=#ff0000]
	'ADB92072_A/chicken/Nandurbar/7966/2006_H5N1_/02/2006'[&!color=#ff0000]
	'ADB93845_A/chicken/Assam/140187/2008_H5N1_/11/2008'[&!color=#ff0000]
	'ADB93846_A/chicken/Nandurbar/7979/2006_H5N1_/02/2006'[&!color=#ff0000]
	'ADB93847_A/chicken/West_Bengal/142121/2008_H5N1_/12/2008'[&!color=#ff0000]
	'ADB93848_A/chicken/Sikkim/151464/2009_H5N1_/01/2009'[&!color=#ff0000]
	'ADC29446_A/chicken/West_Bengal/148713/2009_H5N1_/01/2009'[&!color=#ff0000]
	'ADD97083_A/Chicken/Laos/Xaythiani_26/2006_H5N1_//2006'[&!color=#ff0000]
	'ADE75052_A/greylag_goose/Netherlands/4/1999_H6N1_01/03/1999'
	'ADE75081_A/mallard/Netherlands/12/2001_H4N2_03/12/2001'[&!color=#0000ff]
	'ADE75101_A/mallard/Netherlands/1/2002_H4N6_07/01/2002'[&!color=#0000ff]
	'ADE75110_A/mallard/Netherlands/1/1999_H4N6_04/10/1999'[&!color=#0000ff]
	'ADE75174_A/mallard/Sweden/46/2002_H4N3_14/11/2002'[&!color=#0000ff]
	'ADE75260_A/mallard/Sweden/62/2003_H4N6_05/09/2003'[&!color=#0000ff]
	'ADE75304_A/mallard/Sweden/81/2002_H6N1_03/12/2002'
	'ADF29686_A/Muscovy_duck/Fujian/FZ01/2008_H6N6_17/03/2008'
	'ADF29846_A/glaucous_gull/Alaska/44198-119/2006_H6N1_10/09/2006'
	'ADG43679_A/mallard/Jiangxi/13228/2005_H6N1_//2005'
	'ADG43680_A/mallard/Jiangxi/10668/2005_H6N1_//2005'
	'ADG43681_A/mallard/Jiangxi/10071/2005_H6N1_//2005'
	'ADG43684_A/mallard/Jiangxi/7787/2003_H6N1_//2003'
	'ADG43685_A/mallard/Jiangxi/6845/2003_H6N1_//2003'
	'ADG43686_A/mallard/Jiangxi/227/2003_H6N1_//2003'
	'ADG43702_A/mallard/Jiangxi/12147/2005_H6N2_//2005'
	'ADG43727_A/mallard/Shantou/198/2005_H6N2_//2005'
	'ADG43730_A/wild_duck/Shantou/7900/2004_H6N2_//2004'
	'ADG43732_A/wild_duck/Shantou/7307/2004_H6N2_//2004'
	'ADG43734_A/wild_duck/Shantou/5769/2004_H6N2_//2004'
	'ADG43736_A/wild_duck/Shantou/4086/2004_H6N2_//2004'
	'ADG43740_A/mallard/Jiangxi/7376/2003_H6N2_//2003'
	'ADG43743_A/wild_duck/Shantou/3433/2003_H6N2_//2003'
	'ADG43745_A/wild_duck/Shantou/3155/2003_H6N2_//2003'
	'ADG43746_A/wild_duck/Shantou/2853/2003_H6N2_//2003'
	'ADG43752_A/wild_duck/Shantou/853/2003_H6N2_//2003'
	'ADG43768_A/wild_duck/Shantou/1494/2002_H6N2_//2002'
	'ADG43769_A/goose/Shantou/1321/2002_H6N2_//2002'
	'ADG43775_A/wild_duck/Shantou/1068/2002_H6N2_//2002'
	'ADG43776_A/goose/Shantou/879/2002_H6N2_//2002'
	'ADG43777_A/wild_duck/Shantou/867/2002_H6N2_//2002'
	'ADG43778_A/wild_duck/Shantou/865/2002_H6N2_//2002'
	'ADG43779_A/goose/Shantou/756/2002_H6N2_//2002'
	'ADG43781_A/wild_duck/Shantou/641/2002_H6N2_//2002'
	'ADG43783_A/wild_duck/Shantou/488/2002_H6N2_//2002'
	'ADG43788_A/wild_duck/Shantou/41/2002_H6N2_//2002'
	'ADG43805_A/wild_duck/Shantou/2395/2001_H6N2_//2001'
	'ADG43807_A/wild_duck/Shantou/2026/2001_H6N2_//2001'
	'ADG43810_A/wild_duck/Shantou/1381/2001_H6N2_//2001'
	'ADG43815_A/wild_duck/Shantou/261/2001_H6N2_//2001'
	'ADG43818_A/wild_duck/Shantou/1651/2000_H6N2_//2000'
	'ADG43825_A/mallard/Jiangxi/8346/2004_H6N5_//2004'
	'ADG43826_A/mallard/Jiangxi/8341/2004_H6N5_//2004'
	'ADG43830_A/goose/Shantou/18647/2005_H6N6_//2005'
	'ADG43835_A/mallard/Shantou/972/2005_H6N6_//2005'
	'ADG43836_A/wild_duck/Shantou/47/2005_H6N6_//2005'
	'ADG43839_A/mallard/Jiangxi/413/2004_H6N6_//2004'
	'ADG43840_A/wild_duck/Shantou/192/2004_H6N6_//2004'
	'ADG43842_A/mallard/Jiangxi/4408/2005_H6N8_//2005'
	'ADG43843_A/mallard/Jiangxi/6285/2004_H6N8_//2004'
	'ADG43847_A/wild_duck/Shantou/311/2001_H6N9_//2001'
	'ADG59381_A/chicken/Sichuan/81/2005_H5N1_//2005'[&!color=#ff0000]
	'ADG59385_A/chicken/Gansu/44/2004_H5N1_//2004'[&!color=#ff0000]
	'ADG59391_A/chicken/Hunan/41/2004_H5N1_//2004'[&!color=#ff0000]
	'ADG59392_A/chicken/Anhui/39/2004_H5N1_//2004'[&!color=#ff0000]
	'ADG59395_A/chicken/Guizhou/7/2008_H5N1_//2008'[&!color=#ff0000]
	'ADG59396_A/chicken/Hebei/A-8/2009_H5N1_//2009'[&!color=#ff0000]
	'ADG59399_A/chicken/Shandong/A-10/2006_H5N1_//2006'[&!color=#ff0000]
	'ADG59400_A/chicken/Tibet/6/2008_H5N1_//2008'[&!color=#ff0000]
	'ADG59401_A/chicken/Shandong/A-1/2009_H5N1_//2009'[&!color=#ff0000]
	'ADG59405_A/chicken/Hunan/1/2009_H5N1_//2009'[&!color=#ff0000]
	'ADG59407_A/chicken/Fujian/1/2007_H5N1_//2007'[&!color=#ff0000]
	'ADG59408_A/chicken/Ningxia/24/2006_H5N1_//2006'[&!color=#ff0000]
	'ADG59409_A/chicken/Shanxi/10/2006_H5N1_//2006'[&!color=#ff0000]
	'ADG59410_A/chicken/Liaoning/A-1/2007_H5N1_//2007'[&!color=#ff0000]
	'ADG59412_A/chicken/Henan/A-7/2006_H5N1_//2006'[&!color=#ff0000]
	'ADG59415_A/chicken/Xinjiang/78/2005_H5N1_//2005'[&!color=#ff0000]
	'ADG59416_A/chicken/Xinjiang/27/2006_H5N1_//2006'[&!color=#ff0000]
	'ADG59417_A/chicken/Xinjiang/17/2005_H5N1_//2005'[&!color=#ff0000]
	'ADG59418_A/chicken/Xinjiang/28/2006_H5N1_//2006'[&!color=#ff0000]
	'ADG59419_A/chicken/Xinjiang/54/2005_H5N1_//2005'[&!color=#ff0000]
	'ADG59420_A/chicken/Xinjiang/68/2005_H5N1_//2005'[&!color=#ff0000]
	'ADG59421_A/chicken/Xinjiang/67/2005_H5N1_//2005'[&!color=#ff0000]
	'ADG59422_A/chicken/Xinjiang/53/2005_H5N1_//2005'[&!color=#ff0000]
	'ADG59423_A/chicken/Xinjiang/16/2005_H5N1_//2005'[&!color=#ff0000]
	'ADG59424_A/chicken/Jiangsu/18/2008_H5N1_//2008'[&!color=#ff0000]
	'ADG59425_A/chicken/Hunan/21/2005_H5N1_//2005'[&!color=#ff0000]
	'ADG59427_A/chicken/Liaoning/A-11/2006_H5N1_//2006'[&!color=#ff0000]
	'ADG59553_A/chicken/Liaoning/23/2005_H5N1_//2005'[&!color=#ff0000]
	'ADG59555_A/chicken/Jiangxi/25/2004_H5N1_//2004'[&!color=#ff0000]
	'ADG85894_A/mallard/Alaska/44354-831/2007_H4N6_02/10/2007'[&!color=#0000ff]
	'ADG85895_A/mallard/Alaska/44430-193/2008_H4N6_01/09/2008'[&!color=#0000ff]
	'ADG85896_A/mallard/Alaska/44244-158/2006_H4N6_01/09/2006'[&!color=#0000ff]
	'ADG85897_A/mallard/Alaska/44243-025/2006_H4N6_02/09/2006'[&!color=#0000ff]
	'ADG85898_A/mallard/Alaska/44243-016/2006_H4N6_03/09/2006'[&!color=#0000ff]
	'ADG85899_A/mallard/Alaska/44354-830/2007_H4N6_01/09/2007'[&!color=#0000ff]
	'ADG85900_A/mallard/Alaska/44244-010/2006_H4N6_01/09/2006'[&!color=#0000ff]
	'ADG85901_A/mallard/Alaska/44430-148/2008_H4N6_03/10/2008'[&!color=#0000ff]
	'ADG85902_A/mallard/Alaska/44430-040/2008_H4N6_03/10/2008'[&!color=#0000ff]
	'ADG85903_A/mallard/Alaska/44430-031/2008_H4N6_03/10/2008'[&!color=#0000ff]
	'ADG85906_A/mallard/Alaska/44244-130/2006_H4N6_01/09/2006'[&!color=#0000ff]
	'ADG85907_A/mallard/Alaska/44243-071/2006_H4N6_03/09/2006'[&!color=#0000ff]
	'ADH95753_A/blue-winged_teal/Minnesota/Sg-00028/2007_H4N6_02/08/2007'[&!color=#0000ff]
	'ADH95764_A/blue-winged_teal/Minnesota/Sg-00029/2007_H4N6_03/08/2007'[&!color=#0000ff]
	'ADH95775_A/blue-winged_teal/Minnesota/Sg-00030/2007_H4N6_03/08/2007'[&!color=#0000ff]
	'ADH95797_A/blue-winged_teal/Minnesota/Sg-00032/2007_H4N6_03/08/2007'[&!color=#0000ff]
	'ADH95830_A/blue-winged_teal/Minnesota/Sg-00035/2007_H4N6_03/08/2007'[&!color=#0000ff]
	'ADH95863_A/blue-winged_teal/Minnesota/Sg-00038/2007_H4N6_03/08/2007'[&!color=#0000ff]
	'ADH95885_A/blue-winged_teal/Minnesota/Sg-00040/2007_H4N6_03/08/2007'[&!color=#0000ff]
	'ADH95896_A/blue-winged_teal/Minnesota/Sg-00041/2007_H4N6_03/08/2007'[&!color=#0000ff]
	'ADH95907_A/blue-winged_teal/Minnesota/Sg-00042/2007_H4N6_03/08/2007'[&!color=#0000ff]
	'ADH95940_A/mallard/Minnesota/Sg-00045/2007_H4N6_03/08/2007'[&!color=#0000ff]
	'ADH96179_A/mallard/Minnesota/Sg-00058/2007_H4N6_03/08/2007'[&!color=#0000ff]
	'ADH96201_A/mallard/Minnesota/Sg-00060/2007_H4N6_03/08/2007'[&!color=#0000ff]
	'ADH96234_A/mallard/Minnesota/Sg-00063/2007_H4N6_03/08/2007'[&!color=#0000ff]
	'ADH96333_A/blue-winged_teal/Texas/Sg-00076/2007_H4N6_16/09/2007'[&!color=#0000ff]
	'ADH96344_A/blue-winged_teal/Texas/Sg-00077/2007_H4N6_15/09/2007'[&!color=#0000ff]
	'ADH96377_A/blue-winged_teal/Texas/Sg-00080/2007_H4N6_15/09/2007'[&!color=#0000ff]
	'ADH96388_A/blue-winged_teal/Texas/Sg-00081/2007_H4N6_15/09/2007'[&!color=#0000ff]
	'ADK70137_A/mallard/PT/35910-2/2006_H4N6_30/10/2006'[&!color=#0000ff]
	'ADK78184_A/rosy-billed_pochard/Argentina/CIP051-557/2007_H6N2_/05/2007'
	'ADK78195_A/rosy-billed_pochard/Argentina/CIP051-575/2007_H6N8_/05/2007'
	'ADK78206_A/rosy-billed_pochard/Argentina/CIP051-925/2008_H6N2_/02/2008'
	'ADL57395_A/chicken/Egypt/9402-CLEVB213/2007_H5N1_//2007'[&!color=#ff0000]
	'ADL57405_A/chicken/Egypt/08124S-NLQP/2008_H5N1_10/01/2008'[&!color=#ff0000]
	'ADM95240_A/chicken/Cambodia/022LC1b/2005_H5N1_09/02/2005'[&!color=#ff0000]
	'ADM95241_A/chicken/Cambodia/013LC1b/2005_H5N1_04/02/2005'[&!color=#ff0000]
	'ADM95242_A/chicken/Cambodia/022LC2b/2005_H5N1_09/02/2005'[&!color=#ff0000]
	'ADM95253_A/chicken/Cambodia/LC/2006_H5N1_24/03/2006'[&!color=#ff0000]
	'ADN34706_A/mallard/Czech_Republic/15902-17K/2009_H6N2_30/09/2009'
	'ADN34717_A/mallard/Czech_Republic/12652/2007_H4N6_06/08/2007'[&!color=#0000ff]
	'ADO65939_A/chicken/West_Bengal/239020/2010_H5N1_12/01/2010'[&!color=#ff0000]
	'ADP07083_A/greater_white-fronted_goose/California/44358-077/2007_H6N1_27/10/2007'
	'ADP07236_A/mallard/Washington/44242-144/2006_H4N6_14/08/2006'[&!color=#0000ff]
	'ADP07258_A/mallard/Washington/44242-271/2006_H4N6_15/08/2006'[&!color=#0000ff]
	'ADP07280_A/mallard/Washington/44242-290/2006_H4N6_16/08/2006'[&!color=#0000ff]
	'ADP07313_A/northern_shoveler/Washington/44249-603/2006_H6N1_26/10/2006'
	'ADP07621_A/northern_shoveler/Oregon/44336-179/2007_H4N6_10/09/2007'[&!color=#0000ff]
	'ADP07643_A/mallard/Washington/44338-009/2007_H6N1_29/08/2007'
	'ADP07654_A/mallard/Washington/44338-012/2007_H4N6_29/08/2007'[&!color=#0000ff]
	'ADP07676_A/mallard/Washington/44338-015/2007_H4N6_29/08/2007'[&!color=#0000ff]
	'ADP07687_A/mallard/Washington/44338-016/2007_H4N6_29/08/2007'[&!color=#0000ff]
	'ADP07698_A/mallard/Washington/44338-017/2007_H4N6_29/08/2007'[&!color=#0000ff]
	'ADP07720_A/mallard/Washington/44338-019/2007_H6N1_29/08/2007'
	'ADP07758_A/mallard/Washington/44338-037/2007_H6N1_04/09/2007'
	'ADP07824_A/mallard/Washington/44338-112/2007_H6N2_10/09/2007'
	'ADP07835_A/mallard/Washington/44338-120/2007_H6N2_10/09/2007'
	'ADP07857_A/greater_white-fronted_goose/California/44358-076/2007_H6N1_27/10/2007'
	'ADP07868_A/greater_white-fronted_goose/California/44358-089/2007_H6N1_27/10/2007'
	'ADP07879_A/greater_white-fronted_goose/California/44358-095/2007_H6N1_27/10/2007'
	'ADP07890_A/greater_white-fronted_goose/California/44358-112/2007_H6N1_04/11/2007'
	'ADQ20541_A/common_eider/Netherlands2/2006_H4N8_//2006'[&!color=#0000ff]
	'ADQ20552_A/mallard/Netherlands/7/2007_H4N2_//2007'[&!color=#0000ff]
	'ADQ20631_A/black-headed_gull/Netherlands/1/2006_H4N5_//2006'[&!color=#0000ff]
	'ADQ92600_A/shorebird/Delaware_Bay/255/2006_H6N1_22/05/2006'
	'ADQ92611_A/ruddy_turnstone/Delaware/293/2006_H6N2_22/05/2006'
	'ADR00764_A/mallard/Interior_Alaska/7MP0512/2007_H4N6_07/09/2007'[&!color=#0000ff]
	'ADR00875_A/northern_pintail/Interior_Alaska/7MP1644/2007_H4N6_02/09/2007'[&!color=#0000ff]
	'ADR00930_A/northern_pintail/Interior_Alaska/7MP1067R1/2007_H4N5_15/09/2007'[&!color=#0000ff]
	'ADR65373_A/mallard/New_Zealand/223-31/2005_H4N6_//2005'[&!color=#0000ff]
	'ADR65379_A/mallard/New_Zealand/275-11/2005_H4N6_//2005'[&!color=#0000ff]
	'ADR65392_A/mallard/New_Zealand/527-11/2005_H4N6_//2005'[&!color=#0000ff]
	'ADR66054_A/mallard/New_Zealand/449-66/2004_H4N6_//2004'[&!color=#0000ff]
	'ADR66420_A/mallard/New_Zealand/1440-372/2005_H4N6_//2005'[&!color=#0000ff]
	'ADR66441_A/mallard/New_Zealand/1365-350/2005_H6N9_//2005'
	'ADT70709_A/blue-winged_teal/Texas/Sg-00074/2007_H4N8_15/09/2007'[&!color=#0000ff]
	'ADT79367_A/blue-winged_teal/Texas/Sg-00155/2007_H4N8_15/09/2007'[&!color=#0000ff]
	'ADT79376_A/blue-winged_teal/Texas/Sg-00157/2007_H4N6_15/09/2007'[&!color=#0000ff]
	'ADT79386_A/blue-winged_teal/Texas/Sg-00159/2007_H4N8_16/09/2007'[&!color=#0000ff]
	'ADT79422_A/mallard/Minnesota/Sg-00167/2007_H6N1_14/09/2007'
	'ADT79460_A/blue-winged_teal/Texas/Sg-00204/2007_H4N6_16/09/2007'[&!color=#0000ff]
	'ADT79475_A/blue-winged_teal/Texas/Sg-00207/2007_H4N6_15/09/2007'[&!color=#0000ff]
	'ADT79564_A/mallard/Minnesota/Sg-00106/2007_H6N2_16/09/2007'
	'ADT79575_A/blue-winged_teal/Texas/Sg-00158/2007_H4N6_15/09/2007'[&!color=#0000ff]
	'ADT79597_A/green-winged_teal/Minnesota/Sg-00180/2007_H6N2_14/09/2007'
	'ADT79608_A/blue-winged_teal/Texas/Sg-00188/2007_H4N8_15/09/2007'[&!color=#0000ff]
	'ADT79619_A/green-winged_teal/Minnesota/Sg-00199/2007_H6N2_14/09/2007'
	'ADT79630_A/blue-winged_teal/Minnesota/Sg-00201/2007_H4N6_29/09/2007'[&!color=#0000ff]
	'ADT79641_A/blue-winged_teal/Texas/Sg-00206/2007_H4N6_15/09/2007'[&!color=#0000ff]
	'ADT79652_A/mallard/Minnesota/Sg-00220/2007_H6N1_14/09/2007'
	'ADT79663_A/green-winged_teal/Minnesota/Sg-00222/2007_H6N2_16/09/2007'
	'ADU16014_A/mallard/Interior_Alaska/6MP0745/2006_H4N6_08/08/2006'[&!color=#0000ff]
	'ADU16539_A/mallard/Interior_Alaska/6MP0891/2006_H4N6_16/08/2006'[&!color=#0000ff]
	'ADU16627_A/mallard/Interior_Alaska/6MP0956R1/2006_H4N6_18/08/2006'[&!color=#0000ff]
	'ADU16693_A/northern_pintail/Interior_Alaska/6MP0741R2/2006_H4N6_08/08/2006'[&!color=#0000ff]
	'ADU16704_A/mallard/Interior_Alaska/9BM1812/2009_H4N6_02/07/2009'[&!color=#0000ff]
	'ADU16879_A/mallard/Interior_Alaska/9BM2256/2009_H4N6_11/07/2009'[&!color=#0000ff]
	'ADU16923_A/mallard/Interior_Alaska/7MP1771R1/2007_H4N6_05/09/2007'[&!color=#0000ff]
	'ADU17351_A/northern_pintail/Interior_Alaska/8BM3658/2008_H4N6_24/09/2008'[&!color=#0000ff]
	'ADU17477_A/avian/Japan/8KI0195/2008_H6N8_08/10/2008'
	'ADU17488_A/avian/Japan/8KI0185/2008_H4N6_08/10/2008'[&!color=#0000ff]
	'ADU17521_A/avian/Japan/8KI0135/2008_H6N5_08/10/2008'
	'ADU17586_A/slaty-backed_gull/Japan/6KS0185/2006_H4N8_26/07/2006'[&!color=#0000ff]
	'ADU17596_A/mallard/Interior_Alaska/7MP0901R1/2007_H4N6_08/09/2007'[&!color=#0000ff]
	'ADU17614_A/northern_shoveler/Mississippi/09OS589/2009_H4N6_22/01/2009'[&!color=#0000ff]
	'ADU17623_A/mallard/Wisconsin/08OS2261/2008_H4N6_19/10/2008'[&!color=#0000ff]
	'ADU20346_A/gadwall/Wisconsin/08OS2296/2008_H6N2_20/10/2008'
	'ADU20357_A/mallard/Illinois/08OS2315/2008_H4N6_25/10/2008'[&!color=#0000ff]
	'ADU20482_A/northern_shoveler/Illinois/08OS3331/2008_H4N8_15/11/2008'[&!color=#0000ff]
	'ADU25030_A/mallard/Interior_Alaska/9BM1869/2009_H4N6_01/07/2009'[&!color=#0000ff]
	'ADU53018_A/mallard/Interior_Alaska/9BM1964/2009_H4N6_06/07/2009'[&!color=#0000ff]
	'ADU53095_A/northern_pintail/Interior_Alaska/8BM3608/2008_H4N6_15/09/2008'[&!color=#0000ff]
	'ADU53106_A/northern_pintail/Interior_Alaska/8BM3723/2008_H4N1_27/09/2008'[&!color=#0000ff]
	'ADU53128_A/avian/Southcentral_Alaska/7KW0388R1/2007_H4N8_10/05/2007'[&!color=#0000ff]
	'ADU53308_A/mallard/Interior_Alaska/9BM2243/2009_H4N6_11/07/2009'[&!color=#0000ff]
	'ADU53319_A/mallard/Interior_Alaska/9BM2252/2009_H4N6_11/07/2009'[&!color=#0000ff]
	'ADU53490_A/northern_pintail/Interior_Alaska/8BM3669/2008_H4N6_25/09/2008'[&!color=#0000ff]
	'ADU53726_A/rufous-necked_stint/Japan/6KS0242/2006_H4N8_02/09/2006'[&!color=#0000ff]
	'ADU53735_A/slaty-backed_gull/Japan/6KS0191/2006_H4N8_26/07/2006'[&!color=#0000ff]
	'ADU56687_A/mallard/Interior_Alaska/9BM1809/2009_H4N6_02/07/2009'[&!color=#0000ff]
	'ADU56698_A/mallard/Interior_Alaska/9BM1864/2009_H4N6_01/07/2009'[&!color=#0000ff]
	'ADV16324_A/mallard/Interior_Alaska/6MP1096R2/2006_H4N6_02/09/2006'[&!color=#0000ff]
	'ADW80433_A/blue-winged_teal/Ohio/1386/2005_H6N2_27/06/2005'
	'ADX99739_A/Steller''s_eider/Alaska/44354-187/2007_H6N1_13/09/2007'
	'AEA29086_A/aquatic_bird/Korea/CN5/2009_H6N5_/11/2009'
	'AEA30214_A/avian/Japan/8KI0148/2008_H4N2_08/10/2008'[&!color=#0000ff]
	'AEB39697_A/rufous-necked_stint/Japan/6KS0279/2006_H4N8_02/09/2006'[&!color=#0000ff]
	'AEB39727_A/blue-winged_teal/Ohio/1850/2006_H4N6_//2006'[&!color=#0000ff]
	'AEB41013_A/mallard/Maryland/965/2006_H4N6_//2006'[&!color=#0000ff]
	'AEB41026_A/mallard/Ohio/1501/2006_H4N6_//2006'[&!color=#0000ff]
	'AEB89875_A/mallard/Czech_Republic/13579-84K/2010_H4N6_13/09/2010'[&!color=#0000ff]
	'AEB89886_A/mallard/Czech_Republic/14924-1/2007_H6N5_24/09/2007'
	'AEF29981_A/chicken/Bhutan/248009/2010_H5N1_20/02/2010'[&!color=#ff0000]
	'AEF29992_A/chicken/Bhutan/248015/2010_H5N1_19/02/2010'[&!color=#ff0000]
	'AEF59367_A/goose/Eastern_China/17/2010_H6N6_/04/2010'
	'AEG64780_A/blue-winged_teal/Texas/Sg-00173/2007_H4N8_16/09/2007'[&!color=#0000ff]
	'AEI98749_A/red-necked_stint/Western_Australia/4188/1984_H4N8_//1984'[&!color=#0000ff]
	'AEK49321_A/mallard/California/6469/2008_H6N2_02/11/2008'
	'AEK49354_A/mallard/California/8322/2008_H6N1_19/10/2008'
	'AEK49374_A/mallard/California/8457/2008_H6N2_22/10/2008'
	'AEK49385_A/mallard/California/8462/2008_H6N1_22/10/2008'
	'AEK49396_A/mallard/California/8519/2008_H6N1_25/10/2008'
	'AEK49511_A/northern_shoveler/California/8673/2008_H6N1_29/10/2008'
	'AEK49531_A/northern_shoveler/California/9079/2008_H4N4_15/11/2008'[&!color=#0000ff]
	'AEK49564_A/northern_shoveler/California/9680/2008_H6N2_07/12/2008'
	'AEK49618_A/American_wigeon/California/8141/2008_H6N1_22/10/2008'
	'AEK49629_A/American_wigeon/California/8529/2008_H6N1_25/10/2008'
	'AEK49662_A/American_wigeon/California/8763/2008_H6N1_01/11/2008'
	'AEK49684_A/bufflehead/California/8522/2008_H4N8_25/10/2008'[&!color=#0000ff]
	'AEK49695_A/green-winged_teal/California/6990/2008_H6N1_23/11/2008'
	'AEK49706_A/green-winged_teal/California/7972/2008_H6N2_25/10/2008'
	'AEK49750_A/gadwall/California/8340/2008_H6N1_19/10/2008'
	'AEK49781_A/gadwall/California/9155/2008_H6N1_19/11/2008'
	'AEK49799_A/greater_white-fronted_goose/California/6461/2008_H6N1_02/11/2008'
	'AEK49810_A/greater_white-fronted_goose/California/6548/2008_H6N1_05/11/2008'
	'AEK49830_A/northern_pintail/California/6495/2008_H6N1_02/11/2008'
	'AEK49841_A/northern_pintail/California/6763/2008_H6N1_15/11/2008'
	'AEK49984_A/mallard/California/6420/2008_H6N2_01/11/2008'
	'AEK50039_A/mallard/California/6772/2008_H4N6_15/11/2008'[&!color=#0000ff]
	'AEK50083_A/mallard/California/8212/2008_H6N1_18/10/2008'
	'AEK50094_A/mallard/California/8293/2008_H6N1_18/10/2008'
	'AEK50116_A/mallard/California/8416/2008_H6N1_22/10/2008'
	'AEK50138_A/mallard/California/8429/2008_H6N1_22/10/2008'
	'AEK50149_A/mallard/California/8432/2008_H6N1_22/10/2008'
	'AEK50160_A/mallard/California/8518/2008_H6N1_25/10/2008'
	'AEK50171_A/mallard/California/9573/2008_H4N6_30/11/2008'[&!color=#0000ff]
	'AEK50193_A/mallard/California/11095/2008_H4N6_06/12/2008'[&!color=#0000ff]
	'AEK50226_A/northern_shoveler/California/8528/2008_H6N1_25/10/2008'
	'AEK50281_A/northern_shoveler/California/9187/2008_H6N2_22/11/2008'
	'AEK50292_A/northern_shoveler/California/9228/2008_H4N6_22/11/2008'[&!color=#0000ff]
	'AEK50303_A/northern_shoveler/California/9267/2008_H4N6_23/11/2008'[&!color=#0000ff]
	'AEK50382_A/northern_shoveler/California/10024/2008_H4N4_21/12/2008'[&!color=#0000ff]
	'AEK50459_A/American_wigeon/California/8658/2008_H6N1_29/10/2008'
	'AEK50470_A/American_wigeon/California/8910/2008_H6N1_08/11/2008'
	'AEK50481_A/American_wigeon/California/9044/2008_H6N1_15/11/2008'
	'AEK50503_A/American_wigeon/California/HKWF541C/2007_H6N5_04/11/2007'
	'AEK50569_A/gadwall/California/8535/2008_H6N1_25/10/2008'
	'AEK50580_A/gadwall/California/8708/2008_H6N1_01/11/2008'
	'AEK50591_A/greater_white-fronted_goose/California/6365/2008_H6N1_29/10/2008'
	'AEK50635_A/northern_pintail/California/8470/2008_H6N1_22/10/2008'
	'AEK50646_A/northern_pintail/California/8764/2008_H6N1_01/11/2008'
	'AEK50657_A/mallard/California/6744/2009_H6N1_25/10/2009'
	'AEK50690_A/mallard/California/6695/2009_H6N1_25/10/2009'
	'AEK50745_A/mallard/California/5271/2009_H4N6_29/07/2009'[&!color=#0000ff]
	'AEK50789_A/mallard/California/5495/2009_H4N2_23/07/2009'[&!color=#0000ff]
	'AEK50833_A/mallard/California/5192/2009_H4N2_27/07/2009'[&!color=#0000ff]
	'AEK50943_A/mallard/California/1156/2010_H4N6_27/07/2010'[&!color=#0000ff]
	'AEK50954_A/mallard/California/1210/2010_H4N6_29/07/2010'[&!color=#0000ff]
	'AEK50976_A/mallard/California/1188/2010_H4N6_29/07/2010'[&!color=#0000ff]
	'AEK50987_A/mallard/California/1289/2010_H4N6_30/07/2010'[&!color=#0000ff]
	'AEK65132_A/chicken/Vietnam/945/2004_H5N1_//2004'[&!color=#ff0000]
	'AEK65143_A/chicken/Vietnam/949B/2004_H5N1_//2004'[&!color=#ff0000]
	'AEK65154_A/chicken/Vietnam/NCVD10/2005_H5N1_//2005'[&!color=#ff0000]
	'AEK65226_A/Pacific_black_duck/Western_Australia/2708/1979_H6N1_//1979'
	'AEK65748_A/mallard/Ontario/15915/2005_H6N5_28/08/2005'
	'AEK65770_A/green-winged_teal/Nova_Scotia/14917/2005_H6N1_14/09/2005'
	'AEK65792_A/mallard/Quebec/11189/2006_H4N6_24/08/2006'[&!color=#0000ff]
	'AEK65856_A/American_black_duck/New_Brunswick/19389/2006_H4N8_17/09/2006'[&!color=#0000ff]
	'AEK66041_A/blue-winged_teal/Ohio/1918/2006_H6N5_//2006'
	'AEK66052_A/mallard/Ohio/1491/2006_H6N5_//2006'
	'AEK70468_A/mallard/Ontario/15882/2005_H4N2_22/08/2005'[&!color=#0000ff]
	'AEK70490_A/mallard/Ontario/15914/2005_H6N2_28/08/2005'
	'AEK70685_A/American_black_duck/New_Brunswick/19392/2006_H4N8_17/09/2006'[&!color=#0000ff]
	'AEK70716_A/American_black_duck/Prince_Edward_Island/14235/2006_H4N6_16/08/2006'[&!color=#0000ff]
	'AEL22836_A/rosy-billed_pochard/Argentina/CIP051-1977/2010_H6N2_29/06/2010'
	'AEL22847_A/rosy-billed_pochard/Argentina/CIP051-269/2007_H6N8_13/05/2007'
	'AEM00330_A/Pacific_black_duck/Western_Australia/2741/1979_H6N1_//1979'
	'AEM75202_A/bufflehead/Illinois/4016/2009_H4N8_28/11/2009'[&!color=#0000ff]
	'AEM75213_A/American_black_duck/Wisconsin/2542/2009_H4N2_05/10/2009'[&!color=#0000ff]
	'AEM75257_A/mallard/Wisconsin/2653/2009_H4N6_17/10/2009'[&!color=#0000ff]
	'AEM75268_A/blue-winged_teal/Wisconsin/2713/2009_H4N2_17/10/2009'[&!color=#0000ff]
	'AEM75279_A/blue-winged_teal/Wisconsin/2741/2009_H4N6_17/10/2009'[&!color=#0000ff]
	'AEM75301_A/blue-winged_teal/Wisconsin/2753/2009_H4N6_24/10/2009'[&!color=#0000ff]
	'AEM75381_A/mallard/Ohio/1686/2009_H6N9_10/08/2009'
	'AEM75403_A/mallard/Ohio/2033/2009_H4N9_03/08/2009'[&!color=#0000ff]
	'AEM75427_A/mallard/Ohio/2043/2009_H6N1_03/08/2009'
	'AEM75554_A/mallard/Illinois/3747/2009_H6N1_14/11/2009'
	'AEM75620_A/mallard/Wisconsin/1534/2009_H6N8_18/08/2009'
	'AEM75631_A/mallard/Wisconsin/1538/2009_H4N6_18/08/2009'[&!color=#0000ff]
	'AEM75830_A/northern_shoveler/Wisconsin/2508/2009_H4N2_03/10/2009'[&!color=#0000ff]
	'AEM75852_A/mallard/Wisconsin/2530/2009_H4N2_04/10/2009'[&!color=#0000ff]
	'AEM75863_A/American_green-winged_teal/Wisconsin/2530/2009_H6N2_17/10/2009'
	'AEM75874_A/blue-winged_teal/Wisconsin/2649/2009_H6N1_17/10/2009'
	'AEM75885_A/blue-winged_teal/Wisconsin/2665/2009_H4N2_17/10/2009'[&!color=#0000ff]
	'AEM75896_A/mallard/Wisconsin/2719/2009_H4N2_17/10/2009'[&!color=#0000ff]
	'AEM75951_A/gadwall/Illinois/3860/2009_H6N1_15/11/2009'
	'AEM75984_A/mallard/Illinois/4124/2009_H4N8_29/11/2009'[&!color=#0000ff]
	'AEM76028_A/mallard/Illinois/4180/2009_H6N1_30/11/2009'
	'AEM76050_A/mallard/Missouri/129/2009_H6N2_07/12/2009'
	'AEM76524_A/mallard/Ohio/1695/2009_H4N6_25/08/2009'[&!color=#0000ff]
	'AEM98304_A/northern_lapwing/Mongolia/2-66/2007_H4N6_/10/2007'[&!color=#0000ff]
	'AEN68826_A/chicken/Cambodia/TLC1/2009_H5N1_18/12/2009'[&!color=#ff0000]
	'AEN68829_A/chicken/Cambodia/TKCMB5T/2010_H5N1_28/01/2010'[&!color=#ff0000]
	'AEN68835_A/chicken/Cambodia/67F1/2008_H5N1_07/03/2008'[&!color=#ff0000]
	'AEN74795_A/aquatic_bird/Korea/CN17/2009_H6N2_/11/2009'
	'AEN74806_A/aquatic_bird/Korea/CN20/2009_H6N1_/11/2009'
	'AEN74817_A/aquatic_bird/Korea/CN9/2009_H6N8_/11/2009'
	'AEN94587_A/chicken/Lao/LH1/2010_H5N1_/05/2010'[&!color=#ff0000]
	'AEO00207_A/chicken/Bhutan/248006/2010_H5N1_17/02/2010'[&!color=#ff0000]
	'AEO52610_A/avian/Israel/320/2001_H6N2_/03/2001'
	'AEO52612_A/avian/Israel/289/2001_H6N2_/03/2001'
	'AEQ33504_A/Khaki_Campbell_duck/Karachi/NARC-23963/2010_H4N6_09/12/2010'[&!color=#0000ff]
	'AEQ54719_A/aquatic_bird/Korea/W69/2005_H6N5_/11/2005'
	'AER09604_A/chicken/Korea/IC546/2011_H5N1_/02/2011'[&!color=#ff0000]
	'AER09626_A/turkey/Korea/DDC518/2011_H5N1_/02/2011'[&!color=#ff0000]
	'AER09703_A/chicken/Korea/SJ378/2011_H5N1_/01/2011'[&!color=#ff0000]
	'AET74653_A/mallard/Alberta/38/2001_H4N6_07/08/2001'[&!color=#0000ff]
	'AET74936_A/ruddy_turnstone/Delaware/2354/1988_H4N6_31/05/1988'[&!color=#0000ff]
	'AET75013_A/blue-winged_teal/Alberta/427/1986_H4N6_15/08/1986'[&!color=#0000ff]
	'AET75024_A/mallard/Alberta/575/1986_H4N6_20/08/1986'[&!color=#0000ff]
	'AET75176_A/blue-winged_teal/Alberta/121/1990_H4N6_27/08/1990'[&!color=#0000ff]
	'AET75198_A/ruddy_turnstone/Delaware_Bay/231/1991_H6N8_24/05/1991'
	'AET75209_A/mallard/Alberta/12/1991_H4N6_09/08/1991'[&!color=#0000ff]
	'AET75220_A/mallard/Alberta/18/1991_H4N6_09/08/1991'[&!color=#0000ff]
	'AET75974_A/mallard/Alberta/43/1995_H4N6_05/08/1995'[&!color=#0000ff]
	'AET76455_A/pintail/Alberta/275/1996_H4N6_26/08/1996'[&!color=#0000ff]
	'AET76466_A/mallard/Alberta/296/1996_H4N6_26/08/1996'[&!color=#0000ff]
	'AET76986_A/shorebird/Delaware_Bay/287/1999_H6N2_24/05/1999'
	'AET76987_A/shorebird/Delaware_Bay/287/1999_H6N2_24/05/1999'
	'AET77020_A/mallard/Alberta/235/1999_H4N6_11/08/1999'[&!color=#0000ff]
	'AET77042_A/shorebird/Delaware_Bay/77/2001_H6N2_17/05/2001'
	'AET77095_A/mallard/Alberta/35/2001_H4N6_28/07/2001'[&!color=#0000ff]
	'AET77205_A/mallard/Alberta/233/2003_H4N6_08/08/2003'[&!color=#0000ff]
	'AET77216_A/mallard/Alberta/237/2003_H4N6_08/08/2003'[&!color=#0000ff]
	'AET77238_A/mallard/Alberta/226/2004_H4N6_15/08/2004'[&!color=#0000ff]
	'AET77456_A/mallard/Alberta/66/2005_H4N6_27/07/2005'[&!color=#0000ff]
	'AET77684_A/mallard/Alberta/246/2006_H4N6_09/08/2006'[&!color=#0000ff]
	'AET77755_A/mallard/Alberta/297/2006_H4N6_09/08/2006'[&!color=#0000ff]
	'AET77845_A/mallard/Alberta/114/2007_H4N6_22/08/2007'[&!color=#0000ff]
	'AET77940_A/mallard/Alberta/145/2007_H4N6_22/08/2007'[&!color=#0000ff]
	'AET77986_A/northern_pintail/Alberta/265/2007_H4N6_04/08/2007'[&!color=#0000ff]
	'AET78035_A/mallard/Alberta/330/2007_H4N6_28/08/2007'[&!color=#0000ff]
	'AET78060_A/blue-winged_teal/Alberta/346/2007_H4N3_28/08/2007'[&!color=#0000ff]
	'AEX30610_A/chicken/Sheny/0606/2008_H5N1_06/06/2008'[&!color=#ff0000]
	'AEX40624_A/chicken/Sikkim/151466/2009_H5N1_15/01/2009'[&!color=#ff0000]
	'AEX40635_A/chicken/West_Bengal/155508/2009_H5N1_29/01/2009'[&!color=#ff0000]
	'AEX40657_A/chicken/West_Bengal/81537/2008_H5N1_18/01/2008'[&!color=#ff0000]
	'AEX40668_A/chicken/West_Bengal/82583/2008_H5N1_12/01/2008'[&!color=#ff0000]
	'AEX40679_A/chicken/West_Bengal/83098/2008_H5N1_26/01/2008'[&!color=#ff0000]
	'AEX91701_A/chicken/India/TR0383/2011_H5N1_06/03/2011'[&!color=#ff0000]
	'AEX91710_A/chicken/India/CA0301/2011_H5N1_06/03/2011'[&!color=#ff0000]
	'AEX91719_A/chicken/India/CA0302/2011_H5N1_06/03/2011'[&!color=#ff0000]
	'AFC98312_A/chicken/Jiangsu/k0402/2010_H5N1_10/02/2010'[&!color=#ff0000]
	'AFF25673_A/wild_duck/Jiangxi/8462/2006_H6N1_/11/2006'
	'AFF25717_A/wild_duck/Shantou/2441/2006_H6N6_/02/2006'
	'AFF25728_A/mallard_duck/Shantou/2459/2006_H6N2_/02/2006'
	'AFF25805_A/wild_duck/Shantou/9466/2006_H6N6_/05/2006'
	'AFF59164_A/chicken/Cambodia/083LC/2011_H5N1_08/09/2011'[&!color=#ff0000]
	'AFH41193_A/mallard/Czech_Republic/15962-1T/2010_H6N9_01/11/2010'
	'AFH77068_A/chicken/Thailand/TS02/2006_H5N1_//2006'[&!color=#ff0000]
	'AFK10233_A/chicken/India/241272/2010_H5N1_18/01/2010'[&!color=#ff0000]
	'AFK10244_A/chicken/India/81766/2008_H5N1_19/01/2008'[&!color=#ff0000]
	'AFK75217_A/mallard/California/1492/2010_H6N4_10/08/2010'
	'AFK75228_A/mallard/California/1523/2010_H4N6_11/08/2010'[&!color=#0000ff]
	'AFK75250_A/mallard/California/2444/2010_H6N1_27/10/2010'
	'AFK75261_A/northern_shoveler/California/3046/2010_H4N3_24/11/2010'[&!color=#0000ff]
	'AFK75316_A/mallard/California/3188/2010_H6N8_27/11/2010'
	'AFK75371_A/mallard/California/1297/2010_H4N6_30/07/2010'[&!color=#0000ff]
	'AFM09001_A/king_eider/Alaska/44068-066/2006_H4N7_01/05/2006'[&!color=#0000ff]
	'AFM09117_A/northern_pintail/Alaska/44500-134/2009_H4N6_13/08/2009'[&!color=#0000ff]
	'AFM09128_A/northern_pintail/Alaska/44500-126/2009_H4N6_11/08/2009'[&!color=#0000ff]
	'AFM09139_A/northern_pintail/Alaska/44500-095/2009_H4N6_12/08/2009'[&!color=#0000ff]
	'AFM09149_A/northern_pintail/Alaska/44500-090/2009_H4N6_13/08/2009'[&!color=#0000ff]
	'AFM09171_A/northern_pintail/Alaska/44500-076/2009_H4N6_12/08/2009'[&!color=#0000ff]
	'AFM09193_A/northern_pintail/Alaska/44500-067/2009_H4N6_10/08/2009'[&!color=#0000ff]
	'AFM09226_A/northern_pintail/Alaska/44161-087/2006_H4N6_15/08/2006'[&!color=#0000ff]
	'AFM09259_A/king_eider/Alaska/44479-841/2009_H4N7_30/04/2009'[&!color=#0000ff]
	'AFM09291_A/king_eider/Alaska/44045-055/2006_H4N7_01/05/2006'[&!color=#0000ff]
	'AFM09454_A/emperor_goose/Alaska/44063-049/2006_H4N6_27/05/2006'[&!color=#0000ff]
	'AFM09476_A/emperor_goose/Alaska/44045-125/2006_H4N6_16/05/2006'[&!color=#0000ff]
	'AFM09487_A/Canada_goose/Alaska/44308-044/2007_H4N6_19/05/2007'[&!color=#0000ff]
	'AFM09619_A/American_green-winged_teal/Alaska/44419-241/2008_H4N6_08/08/2008'[&!color=#0000ff]
	'AFM09652_A/American_green-winged_teal/Alaska/44493-555/2009_H4N6_16/08/2009'[&!color=#0000ff]
	'AFM09663_A/American_green-winged_teal/Alaska/44493-485/2009_H4N6_10/08/2009'[&!color=#0000ff]
	'AFM09674_A/American_green-winged_teal/Alaska/44493-412/2009_H4N6_17/08/2009'[&!color=#0000ff]
	'AFM09685_A/American_green-winged_teal/Alaska/44161-082/2006_H4N6_11/08/2006'[&!color=#0000ff]
	'AFP21131_A/green-winged_teal/New_Brunswick/02630/2007_H4N6_22/09/2007'[&!color=#0000ff]
	'AFP21373_A/blue-winged_teal/Prince_Edward_Island/03910/2009_H4N9_19/08/2009'[&!color=#0000ff]
	'AFP21384_A/blue-winged_teal/New_Brunswick/03756/2009_H4N2_14/09/2009'[&!color=#0000ff]
	'AFP21451_A/American_black_duck/Prince_Edward_Island/02708/2007_H4N6_23/08/2007'[&!color=#0000ff]
	'AFP21462_A/American_black_duck/Prince_Edward_Island/02662/2007_H4N6_16/08/2007'[&!color=#0000ff]
	'AFP21473_A/mallard-black_duck_hybrid/Nova_Scotia/02330/2007_H4N6_26/08/2007'[&!color=#0000ff]
	'AFP21484_A/American_black_duck/Nova_Scotia/02317/2007_H4N6_25/08/2007'[&!color=#0000ff]
	'AFQ60271_A/wild_bird/Korea/YS109/2007_H4N6_/01/2007'[&!color=#0000ff]
	'AFQ60282_A/wild_bird/Korea/YJ117/2007_H4N6_/02/2007'[&!color=#0000ff]
	'AFQ60293_A/wild_duck/Korea/SH5-60/2008_H4N6_/10/2008'[&!color=#0000ff]
	'AFQ60304_A/wild_duck/Korea/SH5-26/2008_H4N6_/10/2008'[&!color=#0000ff]
	'AFQ60315_A/wild_duck/Korea/PSC6-1/2009_H4N6_/10/2009'[&!color=#0000ff]
	'AFQ60326_A/wild_bird/Korea/GS26/2006_H4N6_/02/2006'[&!color=#0000ff]
	'AFQ60337_A/wild_bird/Korea/GD42/2005_H4N6_/11/2005'[&!color=#0000ff]
	'AFQ60369_A/wild_duck/Korea/CSM20-5/2009_H4N6_/11/2009'[&!color=#0000ff]
	'AFQ60380_A/wild_duck/Korea/CSM4-28/2010_H4N6_/09/2010'[&!color=#0000ff]
	'AFQ90403_A/chicken/Ca_Mau/1180/2006_H5N1_27/12/2006'[&!color=#ff0000]
	'AFQ90436_A/chicken/Cao_Bang/20/2007_H5N1_//2007'[&!color=#ff0000]
	'AFQ90447_A/chicken/Ha_Tay/44/2007_H5N1_//2007'[&!color=#ff0000]
	'AFQ90458_A/chicken/Hai_Duong/41/2007_H5N1_//2007'[&!color=#ff0000]
	'AFQ90469_A/chicken/Bac_Lieu/1214/2007_H5N1_06/01/2007'[&!color=#ff0000]
	'AFQ90491_A/chicken/Hanoi/45/2007_H5N1_//2007'[&!color=#ff0000]
	'AFR53948_A/chicken/Huadong/4/2008_H5N1_/12/2008'[&!color=#ff0000]
	'AFV80693_A/mallard/California/1154/2010_H4N6_27/07/2010'[&!color=#0000ff]
	'AFW17363_A/chicken/Sharkia/CAI27/2009_H5N1_01/11/2009'[&!color=#ff0000]
	'AFW17385_A/chicken/Menofia/CAI29/2009_H5N1_01/10/2009'[&!color=#ff0000]
	'AFW17418_A/chicken/Menofia/CAI34/2010_H5N1_21/04/2010'[&!color=#ff0000]
	'AFW18190_A/chicken/Menofia/CAI42/2009_H5N1_25/05/2009'[&!color=#ff0000]
	'AFW18201_A/chicken/Menofia/CAI43/2009_H5N1_25/05/2009'[&!color=#ff0000]
	'AFW18233_A/chicken/Sharkia/CAI3/2009_H5N1_01/09/2009'[&!color=#ff0000]
	'AFW18266_A/chicken/Giza/CAI7/2008_H5N1_01/03/2008'[&!color=#ff0000]
	'AFW18299_A/chicken/Qalubia/CAI12/2008_H5N1_30/06/2008'[&!color=#ff0000]
	'AFW18321_A/chicken/Giza/CAI15/2008_H5N1_01/06/2008'[&!color=#ff0000]
	'AFW18332_A/chicken/Giza/CAI17/2009_H5N1_01/07/2009'[&!color=#ff0000]
	'AFW18343_A/chicken/Qalubia/CAI19/2008_H5N1_30/06/2008'[&!color=#ff0000]
	'AFW18376_A/chicken/Giza/CAI22/2008_H5N1_30/06/2008'[&!color=#ff0000]
	'AFW18387_A/chicken/Giza/CAI23/2008_H5N1_30/06/2008'[&!color=#ff0000]
	'AFW18442_A/chicken/Sharkia/CAI38/2009_H5N1_20/05/2009'[&!color=#ff0000]
	'AFW18453_A/chicken/Menofia/CAI39/2010_H5N1_03/03/2010'[&!color=#ff0000]
	'AFW90044_A/blue-winged_teal/Louisiana/B156/1986_H4N6_26/11/1986'[&!color=#0000ff]
	'AFX83990_A/knot/Delaware_Bay/526/1988_H6N8_15/05/1988'
	'AFX84014_A/mallard/Alberta/264/1986_H6N2_11/08/1986'
	'AFX84043_A/mallard/Alberta/311/1986_H6N2_12/08/1986'
	'AFX84074_A/mallard/Alberta/196/1989_H6N8_03/09/1989'
	'AFX84086_A/mallard/Alberta/57/1994_H6N8_09/08/1994'
	'AFX84211_A/shorebird/Delaware_Bay/309/2008_H4N6_16/05/2008'[&!color=#0000ff]
	'AFX84222_A/shorebird/Delaware_Bay/395/2008_H4N6_17/05/2008'[&!color=#0000ff]
	'AFX84379_A/laughing_gull/New_Jersey/276/1989_H6N8_22/05/1989'
	'AFX84435_A/herring_gull/New_Jersey/413/1989_H6N3_23/05/1989'
	'AFX84446_A/mallard/Alberta/270/1986_H6N2_11/08/1986'
	'AFX84457_A/mallard/Alberta/298/1986_H6N2_12/08/1986'
	'AFX84479_A/mallard/Alberta/549/1986_H6N2_19/08/1986'
	'AFX84490_A/blue-winged_teal/Alberta/599/1986_H6N2_20/08/1986'
	'AFX84623_A/pintail/Alberta/144/1989_H6N8_22/08/1989'
	'AFX84699_A/mallard/Alberta/174/1989_H6N8_03/09/1989'
	'AFX84721_A/mallard/Alberta/197/1989_H6N8_03/09/1989'
	'AFX84743_A/laughing_gull/Delaware_Bay/4/1990_H6N8_18/04/1990'
	'AFX84754_A/laughing_gull/New_Jersey/177/1990_H6N8_26/05/1990'
	'AFX84787_A/mallard/Alberta/250/1990_H6N3_29/08/1990'
	'AFX84798_A/mallard/Alberta/257/1990_H6N3_29/08/1990'
	'AFX84809_A/ruddy_turnstone/Delaware_Bay/255/1991_H6N2_24/05/1991'
	'AFX84820_A/laughing_gull/Delaware_Bay/261/1991_H6N8_25/05/1991'
	'AFX84864_A/green-winged_teal/Alberta/107/1992_H6N8_13/08/1992'
	'AFX84875_A/blue-winged_teal/Alberta/142/1992_H6N8_16/08/1992'
	'AFX84886_A/mallard/Alberta/148/1992_H6N8_16/08/1992'
	'AFX84908_A/mallard/Alberta/203/1992_H6N5_24/08/1992'
	'AFX84930_A/ruddy_turnstone/Delaware_Bay/37/1993_H6N8_01/05/1993'
	'AFX84941_A/shorebird/Delaware_Bay/222/1993_H6N8_01/05/1993'
	'AFX84952_A/pintail/Alberta/87/1993_H6N8_17/08/1993'
	'AFX84963_A/shorebird/Delaware_Bay/29/1994_H6N8_01/05/1994'
	'AFX84985_A/herring_gull/Delaware_Bay/77/1994_H6N8_01/05/1994'
	'AFX84996_A/ruddy_turnstone/Delaware_Bay/162/1994_H6N2_01/05/1994'
	'AFX85007_A/laughing_gull/Delaware_Bay/208/1994_H6N3_01/05/1994'
	'AFX85018_A/mallard/Alberta/4/1994_H6N8_09/08/1994'
	'AFX85029_A/mallard/Alberta/6/1994_H6N8_09/08/1994'
	'AFX85040_A/mallard/Alberta/19/1994_H6N8_09/08/1994'
	'AFX85062_A/mallard/Alberta/68/1994_H6N8_09/08/1994'
	'AFX85084_A/mallard/Alberta/232/1994_H6N8_15/08/1994'
	'AFX85095_A/redhead/Alberta/291/1994_H6N8_15/08/1994'
	'AFX85454_A/ruddy_turnstone/Delaware_Bay/203/1996_H6N2_15/05/1996'
	'AFX85476_A/ruddy_turnstone/Delaware_Bay/46/1998_H6N8_18/05/1998'
	'AFX85487_A/ruddy_turnstone/Delaware_Bay/69/1998_H6N8_18/05/1998'
	'AFX85498_A/ruddy_turnstone/Delaware_Bay/113/1998_H6N8_18/05/1998'
	'AFX85520_A/shorebird/Delaware_Bay/194/1998_H6N8_19/05/1998'
	'AFX85542_A/shorebird/Delaware_Bay/75/1999_H6N2_24/05/1999'
	'AFX85762_A/gull/Delaware_Bay/18/2000_H6N1_14/05/2000'
	'AFX85773_A/shorebird/Delaware_Bay/259/2000_H6N1_15/05/2000'
	'AFX85817_A/shorebird/Delaware_Bay/124/2001_H6N2_17/05/2001'
	'AFX85828_A/shorebird/Delaware_Bay/208/2001_H6N2_18/05/2001'
	'AFX85894_A/shorebird/Delaware_Bay/184/2002_H6N1_21/05/2002'
	'AFX85927_A/shorebird/Delaware_Bay/65/2004_H6N8_17/05/2004'
	'AFX85994_A/ruddy_turnstone/Delaware_Bay/136/2007_H6N1_22/05/2007'
	'AFX86005_A/ruddy_turnstone/Delaware_Bay/173/2007_H6N2_23/05/2007'
	'AFX86027_A/shorebird/Delaware_Bay/340/2008_H6N8_17/05/2008'
	'AFX86038_A/shorebird/Delaware_Bay/375/2008_H6N8_17/05/2008'
	'AFX86060_A/shorebird/Delaware_Bay/604/2008_H6N2_18/05/2008'
	'AFX86071_A/shorebird/Delaware_Bay/181/2009_H6N8_20/05/2009'
	'AFX86082_A/shorebird/Delaware_Bay/230/2009_H6N1_20/05/2009'
	'AFX86126_A/shorebird/Delaware_Bay/478/2009_H6N1_21/05/2009'
	'AFX86148_A/shorebird/Delaware_Bay/707/2009_H6N2_04/06/2009'
	'AFX86172_A/Canada_goose/Delaware_Bay/34/2010_H6N1_19/05/2010'
	'AFX86227_A/shorebird/Delaware_Bay/329/2008_H4N6_17/05/2008'[&!color=#0000ff]
	'AFX86238_A/shorebird/Delaware_Bay/382/2008_H4N6_17/05/2008'[&!color=#0000ff]
	'AFX86279_A/shorebird/Delaware_Bay/446/2008_H4N6_17/05/2008'[&!color=#0000ff]
	'AFX88536_A/pintail/Alberta/314/1986_H6N2_12/08/1986'
	'AFX88573_A/pintail/Alberta/480/1986_H6N2_16/08/1986'
	'AFX88623_A/mallard/Alberta/59/1994_H6N8_09/08/1994'
	'AFY05671_A/American_black_duck/New_Brunswick/03530/2009_H4N6_10/09/2009'[&!color=#0000ff]
	'AFY05682_A/American_black_duck/New_Brunswick/03551/2009_H4N6_11/09/2009'[&!color=#0000ff]
	'AFY05693_A/American_black_duck/New_Brunswick/03534/2009_H4N6_10/09/2009'[&!color=#0000ff]
	'AFY05759_A/American_black_duck/New_Brunswick/03535/2009_H4N6_10/09/2009'[&!color=#0000ff]
	'AFY05926_A/mallard/New_Brunswick/02294/2007_H4N6_20/08/2007'[&!color=#0000ff]
	'AFY05982_A/American_black_duck/New_Brunswick/02375/2007_H4N8_05/08/2007'[&!color=#0000ff]
	'AFY05993_A/American_black_duck/New_Brunswick/02396/2007_H4N6_11/08/2007'[&!color=#0000ff]
	'AFY06004_A/American_black_duck/New_Brunswick/02646/2007_H4N6_23/09/2007'[&!color=#0000ff]
	'AFY06046_A/mallard/Nova_Scotia/02238/2007_H4N6_//2007'[&!color=#0000ff]
	'AFY06079_A/American_black_duck/Prince_Edward_Island/02685/2007_H4N6_20/08/2007'[&!color=#0000ff]
	'AFY06090_A/American_black_duck/Prince_Edward_Island/02697/2007_H4N6_21/08/2007'[&!color=#0000ff]
	'AFY06101_A/American_black_duck/Prince_Edward_Island/02700/2007_H4N6_22/08/2007'[&!color=#0000ff]
	'AFY06180_A/American_black_duck/Prince_Edward_Island/02683/2007_H4N6_20/08/2007'[&!color=#0000ff]
	'AFY06191_A/mallard/Nova_Scotia/02335/2007_H4N6_26/08/2007'[&!color=#0000ff]
	'AFY06422_A/American_black_duck/New_Brunswick/02659/2007_H4N6_24/09/2007'[&!color=#0000ff]
	'AFY06455_A/American_black_duck/New_Brunswick/02722/2007_H4N6_19/09/2007'[&!color=#0000ff]
	'AFY06477_A/mallard/New_Brunswick/02311/2007_H4N6_20/08/2007'[&!color=#0000ff]
	'AFY06911_A/American_black_duck/New_Brunswick/02653/2007_H4N6_24/09/2007'[&!color=#0000ff]
	'AFY06952_A/American_black_duck/New_Brunswick/02528/2007_H4N6_24/09/2007'[&!color=#0000ff]
	'AFY07063_A/American_black_duck/New_Brunswick/02527/2007_H4N6_24/09/2007'[&!color=#0000ff]
	'AGB84795_A/chicken/Eastern_China/ZG56/2011_H5N1_/12/2011'[&!color=#ff0000]
	'AGB84796_A/chicken/North_China/k0604/2010_H5N1_/08/2010'[&!color=#ff0000]
	'AGB84797_A/chicken/Eastern_China/ZG16/2010_H5N1_/12/2010'[&!color=#ff0000]
	'AGB98019_A/mallard/Interior_Alaska/9BM2400R1/2009_H4_13/07/2009'[&!color=#0000ff]
	'AGB98063_A/mallard/Interior_Alaska/9BM2395R0/2009_H4N6_13/07/2009'[&!color=#0000ff]
	'AGB98245_A/mallard/Interior_Alaska/10BM02530R0/2010_H4N6_22/06/2010'[&!color=#0000ff]
	'AGB98267_A/northern_shoveler/Interior_Alaska/10BM02892R0/2010_H4N6_30/06/2010'[&!color=#0000ff]
	'AGB98289_A/northern_pintail/Interior_Alaska/10BM02585R0/2010_H4N6_22/06/2010'[&!color=#0000ff]
	'AGB98300_A/northern_shoveler/Interior_Alaska/10BM02593R0/2010_H4N6_23/06/2010'[&!color=#0000ff]
	'AGB98311_A/mallard/Interior_Alaska/10BM02644R0/2010_H4N6_25/06/2010'[&!color=#0000ff]
	'AGB98322_A/northern_pintail/Interior_Alaska/10BM02791R0/2010_H4N6_25/06/2010'[&!color=#0000ff]
	'AGB98344_A/mallard/Interior_Alaska/10BM03979R0/2010_H4N6_12/07/2010'[&!color=#0000ff]
	'AGC56067_A/pintail/Alberta/155/1994_H6N8_14/08/1994'
	'AGC70834_A/mallard/Ohio/10OS1324/2010_H4N6_05/08/2010'[&!color=#0000ff]
	'AGC72914_A/mallard/Ohio/10OS1354/2010_H6N1_06/08/2010'
	'AGC73001_A/mallard/Michigan/10OS1491/2010_H4N6_20/08/2010'[&!color=#0000ff]
	'AGC73023_A/mallard/Ohio/10OS1319/2010_H4N6_02/08/2010'[&!color=#0000ff]
	'AGC73468_A/mallard/Ohio/11OS2096/2011_H4N8_19/08/2011'[&!color=#0000ff]
	'AGC73494_A/mallard/Ohio/11OS2202/2011_H4N8_19/08/2011'[&!color=#0000ff]
	'AGC73700_A/mallard/Ohio/11OS2083/2011_H4N8_18/08/2011'[&!color=#0000ff]
	'AGC73737_A/mallard/Ohio/11OS2047/2011_H4N8_17/08/2011'[&!color=#0000ff]
	'AGC73839_A/mallard/Ohio/11OS2240/2011_H6N1_19/08/2011'
	'AGC73872_A/mallard/Ohio/11OS2085/2011_H4N6_18/08/2011'[&!color=#0000ff]
	'AGC73916_A/mallard/Ohio/11OS2095/2011_H4N1_19/08/2011'[&!color=#0000ff]
	'AGC73976_A/mallard/Ohio/08OS1270/2008_H4N6_07/08/2008'[&!color=#0000ff]
	'AGD99768_A/blue-winged_teal/Illinois/10OS1562/2010_H4N6_04/09/2010'[&!color=#0000ff]
	'AGD99790_A/blue-winged_teal/Illinois/10OS3610/2010_H6N2_30/10/2010'
	'AGE00366_A/mallard/Wisconsin/10OS2880/2010_H6N8_02/10/2010'
	'AGE00620_A/American_green-winged_teal/Illinois/10OS1551/2010_H4N6_04/09/2010'[&!color=#0000ff]
	'AGE00653_A/American_green-winged_teal/Illinois/10OS1598/2010_H4N8_05/09/2010'[&!color=#0000ff]
	'AGE00686_A/American_green-winged_teal/Wisconsin/10OS2767/2010_H6N8_26/09/2010'
	'AGE00741_A/gadwall/Illinois/10OS3342/2010_H6N1_30/10/2010'
	'AGE00785_A/American_green-winged_teal/Illinois/10OS3589/2010_H6N2_30/10/2010'
	'AGE00796_A/mallard/Illinois/10OS3599/2010_H6N1_30/10/2010'
	'AGE00996_A/mallard/Wisconsin/10OS2659/2010_H4N2_02/10/2010'[&!color=#0000ff]
	'AGE02703_A/mallard/Wisconsin/10OS3144/2010_H6N1_29/10/2010'
	'AGE02714_A/mallard/Wisconsin/10OS3169/2010_H4N9_29/10/2010'[&!color=#0000ff]
	'AGE02769_A/mallard/Wisconsin/10OS2917/2010_H4N6_03/10/2010'[&!color=#0000ff]
	'AGE03017_A/mallard/Wisconsin/10OS3051/2010_H4N2_03/10/2010'[&!color=#0000ff]
	'AGE03028_A/mallard/Wisconsin/10OS3066/2010_H6N2_03/10/2010'
	'AGE03039_A/mallard/Wisconsin/10OS3067/2010_H4N2_03/10/2010'[&!color=#0000ff]
	'AGE03072_A/gadwall/Mississippi/10OS4531/2010_H6N2_11/12/2010'
	'AGE03105_A/northern_shoveler/Mississippi/10OS4526/2010_H6N2_10/12/2010'
	'AGE03433_A/mallard/Iowa/10OS2685/2010_H4N2_16/10/2010'[&!color=#0000ff]
	'AGE03444_A/mallard/Iowa/10OS2692/2010_H4N2_16/10/2010'[&!color=#0000ff]
	'AGE08006_A/mallard/Iowa/10OS2420/2010_H4N6_18/09/2010'[&!color=#0000ff]
	'AGE08072_A/blue-winged_teal/Illinois/10OS2988/2010_H4N6_19/09/2010'[&!color=#0000ff]
	'AGE08223_A/blue-winged_teal/Missouri/10MO003/2010_H4N6_15/09/2010'[&!color=#0000ff]
	'AGE08267_A/blue-winged_teal/Missouri/10MO030/2010_H4N6_16/09/2010'[&!color=#0000ff]
	'AGE08300_A/gadwall/Missouri/10MO095/2010_H6N1_16/11/2010'
	'AGE08596_A/blue-winged_teal/Missouri/10MO0407/2010_H4N6_17/09/2010'[&!color=#0000ff]
	'AGE08631_A/American_wigeon/California/2423/2010_H6N1_23/10/2010'
	'AGE08642_A/American_wigeon/California/2997/2010_H6N1_17/11/2010'
	'AGE08708_A/mallard/California/2525P/2011_H4N6_12/08/2011'[&!color=#0000ff]
	'AGE08752_A/mallard/California/2532V/2011_H4N6_12/08/2011'[&!color=#0000ff]
	'AGE08884_A/mallard/California/2552V/2011_H4N8_12/08/2011'[&!color=#0000ff]
	'AGE08961_A/mallard/California/2563P/2011_H4N6_12/08/2011'[&!color=#0000ff]
	'AGE08983_A/mallard/California/2566P/2011_H4N8_12/08/2011'[&!color=#0000ff]
	'AGE09107_A/mallard/California/2584P/2011_H4N9_12/08/2011'[&!color=#0000ff]
	'AGE09129_A/mallard/California/2589P/2011_H4N1_12/08/2011'[&!color=#0000ff]
	'AGE09162_A/mallard/California/2594P/2011_H4N6_12/08/2011'[&!color=#0000ff]
	'AGE09217_A/northern_shoveler/California/4020/2011_H4N3_05/01/2011'[&!color=#0000ff]
	'AGE09261_A/bufflehead/California/3118/2011_H4N8_07/12/2011'[&!color=#0000ff]
	'AGE83557_A/American_black_duck/Newfoundland/807/2008_H4N4_01/10/2008'[&!color=#0000ff]
	'AGE83579_A/American_black_duck/Newfoundland/819/2008_H4N6_26/09/2008'[&!color=#0000ff]
	'AGE83590_A/American_black_duck/Newfoundland/826/2008_H4N6_08/10/2008'[&!color=#0000ff]
	'AGG12494_A/mallard/Czech_Republic/15902-18K/2009_H6N9_30/09/2009'
	'AGG12511_A/mallard/Czech_Republic/15902-23K/2009_H6N2_30/09/2009'
	'AGG23760_A/northern_shoveler/Interior_Alaska/9BM2943R1/2009_H4N6_16/07/2009'[&!color=#0000ff]
	'AGG23820_A/northern_pintail/Interior_Alaska/9BM4347R0/2009_H4N6_27/07/2009'[&!color=#0000ff]
	'AGG24016_A/northern_pintail/Interior_Alaska/9BM4641R0/2009_H4N6_29/07/2009'[&!color=#0000ff]
	'AGG24172_A/American_green-winged_teal/Interior_Alaska/9BM5041R0/2009_H4N6_29/07/2009'[&!color=#0000ff]
	'AGG25354_A/American_green-winged_teal/Interior_Alaska/9BM5277R0/2009_H4N6_30/07/2009'[&!color=#0000ff]
	'AGG25426_A/mallard/Interior_Alaska/10BM04618R0/2010_H4N6_18/07/2010'[&!color=#0000ff]
	'AGG25438_A/mallard/Interior_Alaska/10BM04623R0/2010_H4N6_18/07/2010'[&!color=#0000ff]
	'AGG25500_A/mallard/Interior_Alaska/10BM04626R0/2010_H4N6_18/07/2010'[&!color=#0000ff]
	'AGG25512_A/northern_pintail/Interior_Alaska/10BM04668R0/2010_H4N6_18/07/2010'[&!color=#0000ff]
	'AGG25524_A/northern_pintail/Interior_Alaska/10BM04704R0/2010_H4N6_18/07/2010'[&!color=#0000ff]
	'AGG25548_A/mallard/Interior_Alaska/10BM04988R0/2010_H4N6_21/07/2010'[&!color=#0000ff]
	'AGG25572_A/American_green-winged_teal/Interior_Alaska/10BM05165R0/2010_H4N6_22/07/2010'[&!color=#0000ff]
	'AGG25584_A/northern_pintail/Interior_Alaska/10BM05171R0/2010_H4N6_22/07/2010'[&!color=#0000ff]
	'AGG25596_A/mallard/Interior_Alaska/10BM05247R0/2010_H4N6_23/07/2010'[&!color=#0000ff]
	'AGG25608_A/mallard/Interior_Alaska/10BM05249R0/2010_H4N6_23/07/2010'[&!color=#0000ff]
	'AGG25683_A/northern_shoveler/Interior_Alaska/10BM05408R0/2010_H4N6_25/07/2010'[&!color=#0000ff]
	'AGG25734_A/ring-necked_duck/Interior_Alaska/10BM05617R0/2010_H4N6_26/07/2010'[&!color=#0000ff]
	'AGG26094_A/American_green-winged_teal/Interior_Alaska/10BM07000R0/2010_H4N6_31/07/2010'[&!color=#0000ff]
	'AGG26130_A/American_green-winged_teal/Interior_Alaska/10BM06728R0/2010_H4N6_30/07/2010'[&!color=#0000ff]
	'AGG26337_A/mallard/Interior_Alaska/9BM8935R0/2009_H4N7_//2009'[&!color=#0000ff]
	'AGG26410_A/northern_pintail/Interior_Alaska/9BM9663R0/2009_H4N6_//2009'[&!color=#0000ff]
	'AGG26459_A/northern_pintail/Interior_Alaska/9BM7799R0/2009_H4N7_//2009'[&!color=#0000ff]
	'AGG26495_A/northern_pintail/Interior_Alaska/9BM12153R0/2009_H4N8_//2009'[&!color=#0000ff]
	'AGG27039_A/mallard/Alberta/186/1987_H6N2_19/08/1987'
	'AGG27051_A/mallard/Alberta/195/1987_H6N2_19/08/1987'
	'AGG27099_A/mallard/Alberta/238/1987_H6N2_20/08/1987'
	'AGG27123_A/pintail/Alberta/267/1987_H6N2_26/08/1987'
	'AGG27188_A/pintail/Alberta/145/1990_H6N3_27/08/1990'
	'AGG27231_A/ruddy_turnstone/Delaware_Bay/126/1994_H6N1_22/05/1994'
	'AGG53001_A/chicken/Bangladesh/12VIR-7140-11/2012_H5N1_18/03/2012'[&!color=#ff0000]
	'AGG53002_A/chicken/Bangladesh/12VIR-7140-12/2012_H5N1_27/03/2012'[&!color=#ff0000]
	'AGG53004_A/chicken/Bangladesh/12VIR-7140-14/2012_H5N1_03/04/2012'[&!color=#ff0000]
	'AGG53005_A/chicken/Bangladesh/12VIR-7140-15/2012_H5N1_05/04/2012'[&!color=#ff0000]
	'AGG53008_A/chicken/Bangladesh/12VIR-7140-18/2012_H5N1_21/03/2012'[&!color=#ff0000]
	'AGG53009_A/chicken/Bangladesh/12VIR-7140-19/2012_H5N1_25/03/2012'[&!color=#ff0000]
	'AGG81705_A/blue-winged_teal/Prince_Edward_Island/00844/2010_H4N9_03/09/2010'[&!color=#0000ff]
	'AGG81746_A/mallard/New_Brunswick/00389/2010_H4N6_09/08/2010'[&!color=#0000ff]
	'AGG81756_A/American_black_duck/New_Brunswick/00464/2010_H4N6_12/08/2010'[&!color=#0000ff]
	'AGG81768_A/American_black_duck/New_Brunswick/00473/2010_H4N6_12/08/2010'[&!color=#0000ff]
	'AGG81806_A/American_black_duck/New_Brunswick/00949/2010_H4N6_15/09/2010'[&!color=#0000ff]
	'AGG81818_A/American_black_duck/New_Brunswick/00955/2010_H4N8_15/09/2010'[&!color=#0000ff]
	'AGG82404_A/blue-winged_teal/Prince_Edward_Island/00849/2010_H6N1_03/09/2010'
	'AGG82502_A/blue-winged_teal/Nova_Scotia/01003/2010_H6N1_20/09/2010'
	'AGG82514_A/blue-winged_teal/Nova_Scotia/01008/2010_H4N6_20/09/2010'[&!color=#0000ff]
	'AGG82526_A/blue-winged_teal/Nova_Scotia/01009/2010_H4N6_20/09/2010'[&!color=#0000ff]
	'AGG83167_A/American_black_duck/New_Brunswick/00470/2010_H4N6_12/08/2010'[&!color=#0000ff]
	'AGG83191_A/American_black_duck/New_Brunswick/00472/2010_H4N6_12/08/2010'[&!color=#0000ff]
	'AGG83296_A/American_black_duck/New_Brunswick/00487/2010_H4N8_12/08/2010'[&!color=#0000ff]
	'AGG83408_A/American_black_duck/New_Brunswick/00520/2010_H4N6_12/08/2010'[&!color=#0000ff]
	'AGG83432_A/American_black_duck/New_Brunswick/00523/2010_H4N6_13/08/2010'[&!color=#0000ff]
	'AGG83529_A/American_black_duck/New_Brunswick/00615/2010_H4N8_16/08/2010'[&!color=#0000ff]
	'AGG83628_A/American_black_duck/New_Brunswick/00623/2010_H4N8_16/08/2010'[&!color=#0000ff]
	'AGG83796_A/mallard/New_Brunswick/00854/2010_H4N6_13/09/2010'[&!color=#0000ff]
	'AGG83832_A/American_black_duck/New_Brunswick/00878/2010_H4N9_12/09/2010'[&!color=#0000ff]
	'AGG83843_A/mallard/New_Brunswick/00879/2010_H4N9_12/09/2010'[&!color=#0000ff]
	'AGG84054_A/mallard/New_Brunswick/00979/2010_H4N8_16/09/2010'[&!color=#0000ff]
	'AGG84066_A/American_black_duck/New_Brunswick/00986/2010_H4N6_16/09/2010'[&!color=#0000ff]
	'AGG84106_A/American_black_duck/New_Brunswick/00991/2010_H4N6_16/09/2010'[&!color=#0000ff]
	'AGH55429_A/chicken/India/81753/2008_H5N1_19/01/2008'[&!color=#ff0000]
	'AGH55441_A/chicken/India/81754/2008_H5N1_19/01/2008'[&!color=#ff0000]
	'AGH55453_A/chicken/India/81890/2008_H5N1_21/01/2008'[&!color=#ff0000]
	'AGH55465_A/chicken/India/82544/2008_H5N1_22/01/2008'[&!color=#ff0000]
	'AGH55477_A/chicken/India/82580/2008_H5N1_23/01/2008'[&!color=#ff0000]
	'AGH55489_A/chicken/India/82616/2008_H5N1_24/01/2008'[&!color=#ff0000]
	'AGH55501_A/chicken/India/83093/2008_H5N1_26/01/2008'[&!color=#ff0000]
	'AGH55513_A/chicken/India/85459/2008_H5N1_30/01/2008'[&!color=#ff0000]
	'AGH55525_A/chicken/India/96880/2008_H5N1_06/03/2008'[&!color=#ff0000]
	'AGI55693_A/chicken/Taiwan/CF24/2009_H6N1_03/07/2009'[&!color=#006b00]
	'AGI55750_A/chicken/Taiwan/CF19/2009_H6N1_19/06/2009'[&!color=#006b00]
	'AGI55808_A/chicken/Taiwan/CF18/2009_H6N1_19/06/2009'[&!color=#006b00]
	'AGI55865_A/chicken/Taiwan/CF17/2009_H6N1_19/06/2009'[&!color=#006b00]
	'AGK41382_A/blue-winged_teal/Louisiana/3B/1986_H4N8_//1986'[&!color=#0000ff]
	'AGK41406_A/mallard/Minnesota/182718/1998_H6N2_01/09/1998'
	'AGK41454_A/mallard/Minnesota/182772/1998_H4N2_01/09/1998'[&!color=#0000ff]
	'AGK41466_A/mallard/Minnesota/182751/1998_H6N6_01/09/1998'
	'AGK41495_A/mallard/Minnesota/182729/1998_H6N5_01/09/1998'
	'AGK41520_A/mallard/Minnesota/182750/1998_H6N3_01/09/1998'
	'AGK41592_A/mallard/Minnesota/355777/2000_H6N2_//2000'
	'AGK41753_A/mallard/Minnesota/AI06-1135/2006_H4N6_//2006'[&!color=#0000ff]
	'AGK41765_A/mallard/Minnesota/AI06-962/2006_H4N8_//2006'[&!color=#0000ff]
	'AGK41976_A/blue-winged_teal/North_Dakota/Sg-00706/2008_H4N6_02/09/2008'[&!color=#0000ff]
	'AGK42012_A/mallard/North_Dakota/Sg-00737/2008_H6N8_05/09/2008'
	'AGK42053_A/blue-winged_teal/North_Dakota/Sg-00750/2008_H4N6_10/09/2008'[&!color=#0000ff]
	'AGK42065_A/mallard/Minnesota/Sg-00767/2008_H4N8_27/08/2008'[&!color=#0000ff]
	'AGK42077_A/mallard/Minnesota/Sg-00768/2008_H6N2_01/09/2008'
	'AGK42113_A/blue-winged_teal/Minnesota/Sg-00799/2008_H4N6_01/09/2008'[&!color=#0000ff]
	'AGK42211_A/mallard/Minnesota/Sg-00616/2008_H4N8_29/07/2008'[&!color=#0000ff]
	'AGK42368_A/green-winged_teal/Minnesota/Sg-00820/2008_H4N5_03/09/2008'[&!color=#0000ff]
	'AGK42421_A/mallard/Minnesota/Sg-00837/2008_H6N1_04/09/2008'
	'AGK42517_A/mallard/Minnesota/Sg-00931/2008_H4N6_17/09/2008'[&!color=#0000ff]
	'AGK42582_A/mallard/Minnesota/Sg-01018/2008_H6N2_09/09/2008'
	'AGK42594_A/blue-winged_teal/Minnesota/Sg-01026/2008_H4N6_11/09/2008'[&!color=#0000ff]
	'AGK42606_A/American_wigeon/Louisiana/Sg-01031/2008_H4N6_08/11/2008'[&!color=#0000ff]
	'AGK42617_A/American_wigeon/Louisiana/Sg-01032/2008_H6N2_09/11/2008'
	'AGK42629_A/northern_pintail/Louisiana/Sg-01033/2008_H4N8_09/11/2008'[&!color=#0000ff]
	'AGK42665_A/mallard/Minnesota/Sg-01039/2008_H4N8_14/09/2008'[&!color=#0000ff]
	'AGK42689_A/mallard/Minnesota/Sg-01042/2008_H6N8_14/09/2008'
	'AGK42701_A/mallard/Minnesota/Sg-01047/2008_H6N1_25/09/2008'
	'AGK42713_A/green-winged_teal/Minnesota/Sg-01065/2008_H6N2_11/10/2008'
	'AGK42749_A/green-winged_teal/Minnesota/Sg-01073/2008_H6N2_09/11/2008'
	'AGK42845_A/blue-winged_Teal/Minnesota/AI09-2389/2009_H4N6_04/08/2009'[&!color=#0000ff]
	'AGK42869_A/mallard/Minnesota/AI09-2509/2009_H6N1_06/09/2009'
	'AGK42931_A/blue-winged_Teal/North_Dakota/AI09-2912/2009_H6N1_02/09/2009'
	'AGK42943_A/blue-winged_Teal/Minnesota/AI09-2977/2009_H4N8_06/09/2009'[&!color=#0000ff]
	'AGK42984_A/mallard/Minnesota/AI09-3100/2009_H6N3_08/09/2009'
	'AGK42996_A/blue-winged_Teal/North_Dakota/AI09-3131/2009_H4N6_03/09/2009'[&!color=#0000ff]
	'AGK43020_A/northern_pintail/Minnesota/AI09-3254/2009_H6N2_08/09/2009'
	'AGK43056_A/blue-winged_Teal/Texas/AI09-3464/2009_H4N8_13/09/2009'[&!color=#0000ff]
	'AGK43068_A/blue-winged_Teal/Minnesota/AI09-3575/2009_H4N8_12/09/2009'[&!color=#0000ff]
	'AGK43080_A/American_green-winged_teal/Minnesota/AI09-3589/2009_H6N1_12/09/2009'
	'AGK43116_A/blue-winged_Teal/Minnesota/AI09-3786/2009_H4N6_06/09/2009'[&!color=#0000ff]
	'AGK43145_A/mallard/Minnesota/AI09-3821/2009_H4N6_13/09/2009'[&!color=#0000ff]
	'AGK43157_A/blue-winged_Teal/North_Dakota/AI09-3881/2009_H4N6_13/09/2009'[&!color=#0000ff]
	'AGK43193_A/blue-winged_teal/Louisiana/AI09-4180/2009_H4N6_05/09/2009'[&!color=#0000ff]
	'AGK43256_A/blue-winged_teal/Texas/AI09-4463/2009_H4N8_20/09/2009'[&!color=#0000ff]
	'AGK43280_A/lesser_scaup/Louisiana/AI09-5204/2009_H6N8_14/11/2009'
	'AGK43304_A/blue-winged_teal/Louisiana/AI09-5291/2009_H4N6_15/11/2009'[&!color=#0000ff]
	'AGK43352_A/mallard/Arkansas/AI09-5944/2009_H4N8_10/12/2009'[&!color=#0000ff]
	'AGK43397_A/blue-winged_teal/Texas/AI09-6182/2009_H6N2_13/12/2009'
	'AGK43409_A/white-fronted_goose/Texas/AI09-6225/2009_H6N1_17/12/2009'
	'AGK43457_A/red-necked_grebe/Minnesota/AI10-2528/2010_H4N8_07/08/2010'[&!color=#0000ff]
	'AGL52535_A/northern_pintail/Interior_Alaska/9BM6800R0/2009_H4N6_05/08/2009'[&!color=#0000ff]
	'AGL52575_A/mallard/Interior_Alaska/9BM10563R2/2009_H4N6_16/08/2009'[&!color=#0000ff]
	'AGL52693_A/northern_pintail/Interior_Alaska/10BM12221R0/2010_H4N6_13/08/2010'[&!color=#0000ff]
	'AGL55158_A/northern_pintail/Interior_Alaska/9BM6248R0/2009_H4N6_03/08/2009'[&!color=#0000ff]
	'AGL55218_A/mallard/Interior_Alaska/9BM6886R0/2009_H4N6_10/08/2009'[&!color=#0000ff]
	'AGL55278_A/northern_pintail/Interior_Alaska/9BM7232R0/2009_H4N6_06/08/2009'[&!color=#0000ff]
	'AGL55326_A/northern_pintail/Interior_Alaska/9BM7302R0/2009_H4N6_07/08/2009'[&!color=#0000ff]
	'AGL55434_A/mallard/Interior_Alaska/9BM11015R0/2009_H4N6_17/08/2009'[&!color=#0000ff]
	'AGL55506_A/northern_pintail/Interior_Alaska/9BM11719R1/2009_H4N6_19/08/2009'[&!color=#0000ff]
	'AGL55566_A/northern_pintail/Interior_Alaska/9BM11915R0/2009_H4N6_19/08/2009'[&!color=#0000ff]
	'AGL55626_A/northern_pintail/Interior_Alaska/9BM7496R0/2009_H4N6_08/08/2009'[&!color=#0000ff]
	'AGL55674_A/northern_pintail/Interior_Alaska/9BM7934R0/2009_H4N6_08/08/2009'[&!color=#0000ff]
	'AGL55698_A/northern_pintail/Interior_Alaska/9BM8119R0/2009_H4N6_09/08/2009'[&!color=#0000ff]
	'AGL55710_A/American_green-winged_teal/Interior_Alaska/9BM8129R0/2009_H4N6_09/08/2009'[&!color=#0000ff]
	'AGL55722_A/northern_pintail/Interior_Alaska/9BM8415R2/2009_H4N6_09/08/2009'[&!color=#0000ff]
	'AGL55734_A/mallard/Interior_Alaska/9BM8471R0/2009_H4N6_10/08/2009'[&!color=#0000ff]
	'AGL55770_A/northern_pintail/Interior_Alaska/9BM8815R0/2009_H4N6_11/08/2009'[&!color=#0000ff]
	'AGL55782_A/mallard/Interior_Alaska/9BM8829R0/2009_H4N6_11/08/2009'[&!color=#0000ff]
	'AGL55997_A/northern_shoveler/Interior_Alaska/9BM12314R0/2009_H4N6_02/09/2009'[&!color=#0000ff]
	'AGL56093_A/northern_shoveler/Interior_Alaska/9BM12519R0/2009_H4N8_03/09/2009'[&!color=#0000ff]
	'AGL56165_A/northern_pintail/Interior_Alaska/9BM9975R0/2009_H4N6_15/08/2009'[&!color=#0000ff]
	'AGL56287_A/northern_pintail/Interior_Alaska/9BM6040R0/2009_H4N6_02/08/2009'[&!color=#0000ff]
	'AGL56395_A/northern_pintail/Interior_Alaska/9BM6094R0/2009_H4N6_02/08/2009'[&!color=#0000ff]
	'AGL56431_A/mallard/Interior_Alaska/9BM9984R0/2009_H4N6_15/08/2009'[&!color=#0000ff]
	'AGL56443_A/northern_pintail/Interior_Alaska/10BM07040R0/2010_H4N6_01/08/2010'[&!color=#0000ff]
	'AGL56455_A/northern_pintail/Interior_Alaska/10BM07242R0/2010_H4N6_01/08/2010'[&!color=#0000ff]
	'AGL56467_A/northern_pintail/Interior_Alaska/10BM07476R0/2010_H4N6_02/08/2010'[&!color=#0000ff]
	'AGL56551_A/mallard/Interior_Alaska/10BM07971R0/2010_H4N6_03/08/2010'[&!color=#0000ff]
	'AGL56599_A/American_green-winged_teal/Interior_Alaska/10BM08226R0/2010_H4N6_04/08/2010'[&!color=#0000ff]
	'AGL56683_A/northern_pintail/Interior_Alaska/10BM08514R0/2010_H4N6_04/08/2010'[&!color=#0000ff]
	'AGL56695_A/northern_pintail/Interior_Alaska/10BM08540R0/2010_H4N6_04/08/2010'[&!color=#0000ff]
	'AGL56731_A/mallard/Interior_Alaska/10BM08622R0/2010_H4N6_05/08/2010'[&!color=#0000ff]
	'AGL56755_A/northern_pintail/Interior_Alaska/10BM08899R0/2010_H4N6_05/08/2010'[&!color=#0000ff]
	'AGL56863_A/mallard/Interior_Alaska/10BM09570R0/2010_H4N6_07/08/2010'[&!color=#0000ff]
	'AGL56875_A/northern_pintail/Interior_Alaska/10CH00003R0/2010_H4N6_04/09/2010'[&!color=#0000ff]
	'AGL56887_A/mallard/Interior_Alaska/10CH00021R0/2010_H4N6_04/09/2010'[&!color=#0000ff]
	'AGL56971_A/mallard/Interior_Alaska/10BM10173R0/2010_H4N6_08/08/2010'[&!color=#0000ff]
	'AGL57275_A/mallard/Interior_Alaska/10BM12308R0/2010_H4N6_14/08/2010'[&!color=#0000ff]
	'AGL57407_A/northern_pintail/Interior_Alaska/10BM12146R0/2010_H4N6_13/08/2010'[&!color=#0000ff]
	'AGL57494_A/laughing_gull/New_York/AI00-470/2000_H6N1_01/06/2000'
	'AGL57797_A/red_knot/New_Jersey/828235/2001_H6N5_//2001'
	'AGL57869_A/ruddy_turnstone/Delaware/650625/2002_H6N1_08/05/2002'
	'AGL57881_A/ruddy_turnstone/Delaware/650679/2002_H6N8_20/05/2002'
	'AGL57987_A/ruddy_turnstone/New_Jersey/AI03-650/2003_H6N8_21/05/2003'
	'AGL57999_A/ruddy_turnstone/Delaware/AI03-629/2003_H6N8_24/05/2003'
	'AGL58239_A/bufflehead/North_Carolina/NC6412-125/2005_H4N8_20/12/2005'[&!color=#0000ff]
	'AGL58251_A/ruddy_turnstone/New_Jersey/AI06-582/2006_H6N7_24/05/2006'
	'AGL58369_A/ruddy_turnstone/New_Jersey/AI07-296/2007_H6N1_27/07/2007'
	'AGL58684_A/ruddy_turnstone/New_Jersey/Sg-00480/2008_H4N6_18/05/2008'[&!color=#0000ff]
	'AGL59157_A/ruddy_turnstone/New_Jersey/Sg-00533/2008_H4N6_30/05/2008'[&!color=#0000ff]
	'AGL59353_A/ruddy_turnstone/New_Jersey/Sg-00552/2008_H4N6_04/06/2008'[&!color=#0000ff]
	'AGL59438_A/ruddy_turnstone/New_Jersey/Sg-00565/2008_H4N6_04/06/2008'[&!color=#0000ff]
	'AGL59462_A/mallard/New_Jersey/Sg-00965/2008_H4N6_21/09/2008'[&!color=#0000ff]
	'AGL59522_A/ruddy_turnstone/New_Jersey/Sg-00475/2008_H4N6_17/05/2008'[&!color=#0000ff]
	'AGL59837_A/mallard/New_Jersey/Sg-00760/2008_H4N6_21/09/2008'[&!color=#0000ff]
	'AGL59933_A/mallard/New_Jersey/Sg-00941/2008_H4N6_21/09/2008'[&!color=#0000ff]
	'AGL59959_A/mallard/New_Jersey/Sg-00943/2008_H4N6_21/09/2008'[&!color=#0000ff]
	'AGL60189_A/ruddy_turnstone/New_Jersey/AI09-372/2009_H6N1_08/05/2009'
	'AGL60201_A/ruddy_turnstone/New_Jersey/AI09-377/2009_H6N1_14/05/2009'
	'AGL60395_A/ruddy_turnstone/Delaware/AI09-666/2009_H6N1_28/05/2009'
	'AGL60963_A/mallard/New_Jersey/AI09-5137/2009_H4N9_28/09/2009'[&!color=#0000ff]
	'AGL60987_A/mallard/New_Jersey/AI09-5405/2009_H6N2_28/09/2009'
	'AGL61011_A/mallard/New_Jersey/AI09-6426/2009_H4N9_28/09/2009'[&!color=#0000ff]
	'AGL61023_A/mallard/New_Jersey/AI09-6434/2009_H6N2_28/09/2009'
	'AGL61035_A/mallard/New_Jersey/AI09-6446/2009_H4N1_28/09/2009'[&!color=#0000ff]
	'AGQ88675_A/mallard/Minnesota/AI09-2749/2009_H6N8_04/09/2009'
	'AGT18860_A/mallard/Mongolia/1402/2011_H4N6_14/08/2011'[&!color=#0000ff]
	'AGT18896_A/eurasian_wigeon/Mongolia/340V/2009_H4N6_14/08/2009'[&!color=#0000ff]
	'AGT18918_A/common_shelduck/Mongolia/2117/2011_H4N6_09/10/2011'[&!color=#0000ff]
	'AGT18920_A/ruddy_shelduck/Mongolia/894V/2009_H4N3_15/09/2009'[&!color=#0000ff]
	'AGT18938_A/ruddy_shelduck/Mongolia/910V/2009_H4N6_15/09/2009'[&!color=#0000ff]
	'AGT18940_A/velvet_scoter/Mongolia/883V/2009_H4N6_15/09/2009'[&!color=#0000ff]
	'AGW25746_A/chicken/Bangladesh/BL-470/2010_H5N1_15/01/2010'[&!color=#ff0000]
	'AGW43331_A/great_black-backed_gull/Iceland/1113/2011_H4N8_16/10/2011'[&!color=#0000ff]
	'AGW43463_A/greylag_goose/Iceland/1459/2011_H6N5_01/11/2011'
	'AGW43475_A/greylag_goose/Iceland/1474/2011_H6N8_01/11/2011'
	'AGW43487_A/greylag_goose/Iceland/1482/2011_H6N8_01/11/2011'
	'AGW43499_A/greylag_goose/Iceland/0911/2011_H6N8_01/11/2011'
	'AGW43511_A/greylag_goose/Iceland/0921/2011_H6N8_01/11/2011'
	'AGW43806_A/greylag_goose/Iceland/0948/2011_H6N5_01/11/2011'
	'AGW43949_A/bufflehead/Maine/338/2011_H4N8_06/12/2011'[&!color=#0000ff]
	'AGW43961_A/bufflehead/Maine/340/2011_H6N8_06/12/2011'
	'AGW44033_A/blue-winged_teal/Canada/3231/2011_H4N8_29/08/2011'[&!color=#0000ff]
	'AGW44057_A/blue-winged_teal/Canada/3237/2011_H4N6_19/09/2011'[&!color=#0000ff]
	'AGW44069_A/blue-winged_teal/Canada/3239/2011_H4N6_19/09/2011'[&!color=#0000ff]
	'AGW44189_A/blue-winged_teal/Canada/3301/2011_H4N6_25/09/2011'[&!color=#0000ff]
	'AGX00862_A/chicken/Ningxia/222/2012_H5N1_13/04/2012'[&!color=#ff0000]
	'AGY42121_A/mallard/Sweden/54/2002_H4N6_16/11/2002'[&!color=#0000ff]
	'AGY42244_A/Eurasian_wigeon/Netherlands/4/2000_H6N2_12/11/2000'
	'AGY42304_A/mallard/Sweden/54/2003_H6N1_30/11/2003'
	'AGY42319_A/greylag_goose/Netherlands/1/1999_H6N2_01/03/1999'
	'AGY80406_A/mallard/California/3100/2012_H4N6_01/08/2012'[&!color=#0000ff]
	'AGY80504_A/mallard/California/3166/2012_H4N6_06/08/2012'[&!color=#0000ff]
	'AGY80624_A/mallard/California/3332/2012_H4N6_17/08/2012'[&!color=#0000ff]
	'AGY80647_A/mallard/California/3414/2012_H4N6_17/08/2012'[&!color=#0000ff]
	'AGY80659_A/mallard/California/3418/2012_H4N6_17/08/2012'[&!color=#0000ff]
	'AGY80695_A/mallard/California/3471/2012_H4N6_24/08/2012'[&!color=#0000ff]
	'AGY80707_A/mallard/California/3474/2012_H4N6_24/08/2012'[&!color=#0000ff]
	'AGZ62259_A/chicken/Hong_Kong/AP156/2008_H5N1_//2008'[&!color=#ff0000]
	'AHB72877_A/turkey/Egypt/S6405A/2012_H5N1_07/10/2012'[&!color=#ff0000]
	'AHB72888_A/chicken/Egypt/S3093A/2011_H5N1_30/03/2011'[&!color=#ff0000]
	'AHB72922_A/chicken/Egypt/S3806D/2011_H5N1_04/09/2011'[&!color=#ff0000]
	'AHB72942_A/chicken/Egypt/Q1118D/2010_H5N1_27/01/2010'[&!color=#ff0000]
	'AHB73002_A/chicken/Egypt/Q1995D/2010_H5N1_23/07/2010'[&!color=#ff0000]
	'AHB73023_A/chicken/Egypt/Q1769B/2010_H5N1_30/05/2010'[&!color=#ff0000]
	'AHB73057_A/chicken/Egypt/Q1184B/2010_H5N1_15/02/2010'[&!color=#ff0000]
	'AHB73101_A/chicken/Egypt/Q1182E/2010_H5N1_03/02/2010'[&!color=#ff0000]
	'AHB73190_A/chicken/Egypt/S3280B/2011_H5N1_12/05/2011'[&!color=#ff0000]
	'AHB73199_A/chicken/Egypt/Q1090E/2010_H5N1_13/01/2010'[&!color=#ff0000]
	'AHB73277_A/chicken/Egypt/Q1112E/2010_H5N1_27/01/2010'[&!color=#ff0000]
	'AHB73310_A/chicken/Egypt/S3280E/2011_H5N1_12/05/2011'[&!color=#ff0000]
	'AHB73344_A/chicken/Egypt/M7217B/2013_H5N1_31/01/2013'[&!color=#ff0000]
	'AHB73390_A/chicken/Egypt/S2938D/2011_H5N1_28/02/2011'[&!color=#ff0000]
	'AHB73413_A/chicken/Egypt/Q5283C/2012_H5N1_06/05/2012'[&!color=#ff0000]
	'AHB73445_A/chicken/Egypt/Q1397D/2010_H5N1_20/03/2010'[&!color=#ff0000]
	'AHB73457_A/chicken/Egypt/M2773A/2011_H5N1_19/01/2011'[&!color=#ff0000]
	'AHC69080_A/chicken/Bangladesh/15078/2012_H5N1_18/01/2012'[&!color=#ff0000]
	'AHC69104_A/chicken/Bangladesh/15085/2012_H5N1_18/01/2012'[&!color=#ff0000]
	'AHC69116_A/chicken/Bangladesh/15083/2012_H5N1_18/01/2012'[&!color=#ff0000]
	'AHC69128_A/chicken/Bangladesh/18248/2012_H5N1_21/10/2012'[&!color=#ff0000]
	'AHC69144_A/chicken/Bangladesh/15079/2012_H5N1_18/01/2012'[&!color=#ff0000]
	'AHC69180_A/chicken/Bangladesh/18061/2012_H5N1_07/09/2012'[&!color=#ff0000]
	'AHC69270_A/chicken/Bangladesh/9636/2010_H5N1_10/07/2010'[&!color=#ff0000]
	'AHF20412_A/chicken/Cambodia/X0815301/2013_H5N1_13/08/2013'[&!color=#ff0000]
	'AHH00921_A/mallard/San_Jiang/275/2007_H6N1_15/08/2007'
	'AHI97590_A/chicken/Taiwan/1843/2012_H6N1_18/12/2012'[&!color=#006b00]
	'AHI97602_A/chicken/Taiwan/2084/2012_H6N1_20/12/2012'[&!color=#006b00]
	'AHI97614_A/chicken/Taiwan/2267/2012_H6N1_21/12/2012'[&!color=#006b00]
	'AHI97626_A/chicken/Taiwan/2331/2012_H6N1_21/12/2012'[&!color=#006b00]
	'AHI97638_A/chicken/Taiwan/2437/2012_H6N1_25/12/2012'[&!color=#006b00]
	'AHJ57658_A/goose/Guangdong/S4362/2009_H6N6_24/12/2009'
	'AHJ57670_A/goose/Guangdong/S1384/2010_H6N2_03/03/2010'
	'AHL20562_A/blue-winged_teal/LA/AI13-1334/2013_H4N2_20/03/2013'[&!color=#0000ff]
	'AHL77769_A/mallard/Sweden/146/2002_H4N6_19/10/2002'[&!color=#0000ff]
	'AHL77781_A/mallard/Sweden/274/2002_H4N2_28/10/2002'[&!color=#0000ff]
	'AHL77793_A/mallard/Sweden/310/2002_H4N6_29/10/2002'[&!color=#0000ff]
	'AHL77817_A/mallard/Sweden/622/2002_H4N6_09/11/2002'[&!color=#0000ff]
	'AHL77829_A/mallard/Sweden/814/2002_H4N9_14/11/2002'[&!color=#0000ff]
	'AHL77841_A/mallard/Sweden/906/2002_H4N2_17/11/2002'[&!color=#0000ff]
	'AHL77865_A/mallard/Sweden/1195/2002_H4N2_29/11/2002'[&!color=#0000ff]
	'AHL77877_A/mallard/Sweden/1544/2002_H4N6_10/12/2002'[&!color=#0000ff]
	'AHL77889_A/mallard/Sweden/1616/2002_H4N6_12/12/2002'[&!color=#0000ff]
	'AHL77901_A/mallard/Sweden/1656/2002_H4N6_14/12/2002'[&!color=#0000ff]
	'AHL77937_A/mallard/Sweden/1705/2002_H4N6_16/12/2002'[&!color=#0000ff]
	'AHL77961_A/mallard/Sweden/1883/2003_H4N3_07/09/2003'[&!color=#0000ff]
	'AHL77985_A/mallard/Sweden/2120/2003_H4N6_01/10/2003'[&!color=#0000ff]
	'AHL77997_A/mallard/Sweden/3221/2003_H4N6_01/09/2003'[&!color=#0000ff]
	'AHL78009_A/mallard/Sweden/3223/2003_H4N6_01/09/2003'[&!color=#0000ff]
	'AHL78033_A/mallard/Sweden/3272/2003_H4N6_04/09/2003'[&!color=#0000ff]
	'AHL78045_A/mallard/Sweden/3348/2003_H4N6_23/09/2003'[&!color=#0000ff]
	'AHL78057_A/mallard/Sweden/3374/2003_H4N6_27/09/2003'[&!color=#0000ff]
	'AHL78069_A/mallard/Sweden/3715/2004_H4N6_23/11/2004'[&!color=#0000ff]
	'AHL78081_A/mallard/Sweden/4508/2004_H4N6_30/07/2004'[&!color=#0000ff]
	'AHL78093_A/mallard/Sweden/4514/2004_H4N6_01/08/2004'[&!color=#0000ff]
	'AHL78116_A/mallard/Sweden/5640/2005_H4N6_29/10/2005'[&!color=#0000ff]
	'AHL78128_A/mallard/Sweden/5709/2005_H4N2_02/11/2005'[&!color=#0000ff]
	'AHL78140_A/mallard/Sweden/5714/2005_H4N6_02/11/2005'[&!color=#0000ff]
	'AHL78152_A/mallard/Sweden/5724/2005_H4N2_02/11/2005'[&!color=#0000ff]
	'AHL78164_A/mallard/Sweden/5734/2005_H4N6_02/11/2005'[&!color=#0000ff]
	'AHL78176_A/mallard/Sweden/5754/2005_H4N6_03/11/2005'[&!color=#0000ff]
	'AHL78188_A/mallard/Sweden/5755/2005_H4N6_03/11/2005'[&!color=#0000ff]
	'AHL78200_A/mallard/Sweden/5763/2005_H4N6_04/11/2005'[&!color=#0000ff]
	'AHL78224_A/mallard/Sweden/5803/2005_H4N6_07/11/2005'[&!color=#0000ff]
	'AHL78236_A/mallard/Sweden/5811/2005_H4N6_07/11/2005'[&!color=#0000ff]
	'AHL78260_A/mallard/Sweden/6134/2005_H4N6_03/11/2005'[&!color=#0000ff]
	'AHL78272_A/mallard/Sweden/6149/2005_H4N6_05/11/2005'[&!color=#0000ff]
	'AHL78284_A/mallard/Sweden/7582/2003_H4N6_05/11/2003'[&!color=#0000ff]
	'AHL78296_A/mallard/Sweden/7925/2005_H4N6_29/07/2005'[&!color=#0000ff]
	'AHL78308_A/mallard/Sweden/50041/2006_H4N6_05/06/2006'[&!color=#0000ff]
	'AHL78320_A/mallard/Sweden/50108/2006_H4N6_12/08/2006'[&!color=#0000ff]
	'AHL78332_A/mallard/Sweden/50709/2006_H4N5_05/10/2006'[&!color=#0000ff]
	'AHL78344_A/mallard/Sweden/51198/2006_H4N6_12/10/2006'[&!color=#0000ff]
	'AHL78356_A/mallard/Sweden/51284/2006_H4N6_14/10/2006'[&!color=#0000ff]
	'AHL78368_A/mallard/Sweden/51523/2006_H4N6_18/10/2006'[&!color=#0000ff]
	'AHL78404_A/mallard/Sweden/51539/2006_H4N6_18/10/2006'[&!color=#0000ff]
	'AHL78501_A/mallard/Sweden/51691/2006_H4N6_20/10/2006'[&!color=#0000ff]
	'AHL78663_A/mallard/Sweden/51964/2006_H4N6_24/10/2006'[&!color=#0000ff]
	'AHL78688_A/mallard/Sweden/51979/2006_H4N6_24/10/2006'[&!color=#0000ff]
	'AHL78715_A/mallard/Sweden/52029/2006_H4N6_25/10/2006'[&!color=#0000ff]
	'AHL78727_A/mallard/Sweden/52039/2006_H4N6_25/10/2006'[&!color=#0000ff]
	'AHL78816_A/mallard/Sweden/52249/2006_H4N6_27/10/2006'[&!color=#0000ff]
	'AHL78840_A/mallard/Sweden/52299/2006_H4N6_27/10/2006'[&!color=#0000ff]
	'AHL78864_A/mallard/Sweden/52341/2006_H4N6_28/10/2006'[&!color=#0000ff]
	'AHL78876_A/mallard/Sweden/52366/2006_H4N6_28/10/2006'[&!color=#0000ff]
	'AHL78941_A/mallard/Sweden/52462/2006_H4N6_28/10/2006'[&!color=#0000ff]
	'AHL78969_A/mallard/Sweden/52480/2006_H4N6_29/10/2006'[&!color=#0000ff]
	'AHL78981_A/mallard/Sweden/52484/2006_H4N6_29/10/2006'[&!color=#0000ff]
	'AHL79006_A/mallard/Sweden/52870/2006_H4N6_31/10/2006'[&!color=#0000ff]
	'AHL79090_A/mallard/Sweden/59896/2007_H4N6_20/09/2007'[&!color=#0000ff]
	'AHL79114_A/mallard/Sweden/60043/2007_H4N6_13/10/2007'[&!color=#0000ff]
	'AHL79162_A/mallard/Sweden/68509/2007_H4N6_16/10/2007'[&!color=#0000ff]
	'AHL79210_A/mallard/Sweden/68544/2007_H4N6_16/10/2007'[&!color=#0000ff]
	'AHL79222_A/mallard/Sweden/68547/2007_H4N6_16/10/2007'[&!color=#0000ff]
	'AHL79234_A/mallard/Sweden/68551/2007_H4N2_18/10/2007'[&!color=#0000ff]
	'AHL79246_A/mallard/Sweden/68561/2007_H4N6_18/10/2007'[&!color=#0000ff]
	'AHL79270_A/mallard/Sweden/68575/2007_H4N6_18/10/2007'[&!color=#0000ff]
	'AHL79282_A/mallard/Sweden/68583/2007_H4N6_18/10/2007'[&!color=#0000ff]
	'AHL79294_A/mallard/Sweden/68676/2007_H4N6_21/10/2007'[&!color=#0000ff]
	'AHL79343_A/mallard/Sweden/68893/2007_H4N6_25/10/2007'[&!color=#0000ff]
	'AHL79355_A/mallard/Sweden/68932/2007_H4N6_27/10/2007'[&!color=#0000ff]
	'AHL79367_A/mallard/Sweden/68940/2007_H4N2_28/10/2007'[&!color=#0000ff]
	'AHL79379_A/mallard/Sweden/68954/2007_H4N6_29/10/2007'[&!color=#0000ff]
	'AHL79428_A/mallard/Sweden/75279/2008_H4N6_21/07/2008'[&!color=#0000ff]
	'AHL79466_A/mallard/Sweden/79187/2008_H4N6_12/11/2008'[&!color=#0000ff]
	'AHL79517_A/mallard/Sweden/79316/2008_H4N2_14/11/2008'[&!color=#0000ff]
	'AHL79529_A/mallard/Sweden/79328/2008_H4N6_14/11/2008'[&!color=#0000ff]
	'AHL79555_A/mallard/Sweden/79331/2008_H4N2_14/11/2008'[&!color=#0000ff]
	'AHL79603_A/mallard/Sweden/79372/2008_H4N2_15/11/2008'[&!color=#0000ff]
	'AHL79639_A/mallard/Sweden/79391/2008_H4N2_15/11/2008'[&!color=#0000ff]
	'AHL79675_A/mallard/Sweden/79445/2008_H4N6_16/11/2008'[&!color=#0000ff]
	'AHL79712_A/mallard/Sweden/79978/2008_H4N6_16/11/2008'[&!color=#0000ff]
	'AHL79857_A/mallard/Sweden/80106/2008_H4N3_18/11/2008'[&!color=#0000ff]
	'AHL79905_A/mallard/Sweden/80166/2008_H4N6_19/11/2008'[&!color=#0000ff]
	'AHL79953_A/mallard/Sweden/80190/2008_H4N2_19/11/2008'[&!color=#0000ff]
	'AHL79965_A/mallard/Sweden/80195/2008_H4N6_20/11/2008'[&!color=#0000ff]
	'AHL80003_A/mallard/Sweden/80261/2008_H4N9_21/11/2008'[&!color=#0000ff]
	'AHL80078_A/mallard/Sweden/93211/2009_H4N6_12/08/2009'[&!color=#0000ff]
	'AHL80102_A/mallard/Sweden/99967/2009_H4N6_03/10/2009'[&!color=#0000ff]
	'AHL80126_A/mallard/Sweden/100881/2009_H4N6_01/11/2009'[&!color=#0000ff]
	'AHL80138_A/mallard/Sweden/101010/2009_H4N6_03/11/2009'[&!color=#0000ff]
	'AHL80174_A/mallard/Sweden/101294/2009_H4N9_07/11/2009'[&!color=#0000ff]
	'AHL80186_A/mallard/Sweden/101298/2009_H4N6_07/11/2009'[&!color=#0000ff]
	'AHL80210_A/mallard/Sweden/101431/2009_H4N6_09/11/2009'[&!color=#0000ff]
	'AHL80294_A/mallard/Sweden/101632/2009_H4N6_12/11/2009'[&!color=#0000ff]
	'AHL80306_A/mallard/Sweden/101640/2009_H4N6_12/11/2009'[&!color=#0000ff]
	'AHL80318_A/mallard/Sweden/101642/2009_H4N6_12/11/2009'[&!color=#0000ff]
	'AHL80404_A/mallard/Sweden/101799/2009_H4N6_13/11/2009'[&!color=#0000ff]
	'AHL80428_A/mallard/Sweden/101900/2009_H4N3_14/11/2009'[&!color=#0000ff]
	'AHL80476_A/mallard/Sweden/102045/2009_H4N6_16/11/2009'[&!color=#0000ff]
	'AHL80596_A/mallard/Sweden/104925/2009_H4N6_24/11/2009'[&!color=#0000ff]
	'AHL80632_A/mallard/Sweden/105012/2009_H4N6_25/11/2009'[&!color=#0000ff]
	'AHL80679_A/mallard/Sweden/124228/2010_H4N6_01/11/2010'[&!color=#0000ff]
	'AHL81460_A/american_green-winged_teal/Wisconsin/11OS3551/2011_H6N2_29/10/2011'
	'AHL81472_A/bufflehead/Wisconsin/11OS3570/2011_H4N8_30/10/2011'[&!color=#0000ff]
	'AHL81484_A/mallard/Wisconsin/11OS3577/2011_H6N5_30/10/2011'
	'AHL81560_A/northern_shoveler/Wisconsin/11OS4110/2011_H4N6_16/10/2011'[&!color=#0000ff]
	'AHL81572_A/northern_pintail/Wisconsin/11OS4111/2011_H6N2_16/10/2011'
	'AHL81668_A/American_green-winged_teal/Wisconsin/11OS3053/2011_H6N1_24/09/2011'
	'AHL81718_A/mallard/Wisconsin/11OS3098/2011_H6N1_25/09/2011'
	'AHL81742_A/mallard/Illinois/11OS4121/2011_H6N2_22/10/2011'
	'AHL81766_A/mallard/Illinois/11OS4311/2011_H4N2_12/11/2011'[&!color=#0000ff]
	'AHL81802_A/common_goldeneye/Wisconsin/11OS5764/2011_H4N8_04/12/2011'[&!color=#0000ff]
	'AHL81840_A/mallard/Wisconsin/11OS3481/2011_H4N6_23/10/2011'[&!color=#0000ff]
	'AHL81877_A/mallard/Wisconsin/11OS3491/2011_H4N2_23/10/2011'[&!color=#0000ff]
	'AHL81914_A/blue-winged_teal/Wisconsin/11OS2657/2011_H4N6_01/10/2011'[&!color=#0000ff]
	'AHL81926_A/northern_pintail/Wisconsin/11OS3295/2011_H4N2_01/10/2011'[&!color=#0000ff]
	'AHL81938_A/northern_pintail/Wisconsin/11OS3299/2011_H4N6_01/10/2011'[&!color=#0000ff]
	'AHL82034_A/northern_shoveler/Wisconsin/11OS3013/2011_H4N8_02/10/2011'[&!color=#0000ff]
	'AHL82070_A/blue-winged_teal/Wisconsin/11OS3027/2011_H4N6_02/10/2011'[&!color=#0000ff]
	'AHL82082_A/mallard/Wisconsin/11OS3407/2011_H4N9_15/10/2011'[&!color=#0000ff]
	'AHL82106_A/gadwall/Wisconsin/11OS3415/2011_H4N6_15/10/2011'[&!color=#0000ff]
	'AHL82218_A/American_green-winged_teal/Wisconsin/11OS3592/2011_H4N6_04/11/2011'[&!color=#0000ff]
	'AHL82242_A/mallard/Wisconsin/11OS4309/2011_H4N6_05/11/2011'[&!color=#0000ff]
	'AHL82254_A/mallard/Wisconsin/11OS4310/2011_H4N6_05/11/2011'[&!color=#0000ff]
	'AHL82364_A/American_green-winged_teal/Mississippi/11OS5869/2011_H4N6_08/12/2011'[&!color=#0000ff]
	'AHL82400_A/American_widgeon/Mississippi/11OS6073/2011_H6N2_10/12/2011'
	'AHL82436_A/gadwall/Mississippi/11OS6085/2011_H6N1_10/12/2011'
	'AHL82460_A/American_green-winged_teal/Mississippi/11OS5903/2011_H4N6_09/12/2011'[&!color=#0000ff]
	'AHL82520_A/mallard/Wisconsin/11OS3170/2011_H6N1_24/09/2011'
	'AHL82558_A/American_black_duck/Wisconsin/11OS3191/2011_H6N1_24/09/2011'
	'AHL82623_A/mallard/Missouri/11OS6301/2011_H6N2_14/12/2011'
	'AHL82647_A/blue-winged_teal/Missouri/11OS2583/2011_H4N6_10/09/2011'[&!color=#0000ff]
	'AHL82659_A/blue-winged_teal/Missouri/11OS2585/2011_H4N8_10/09/2011'[&!color=#0000ff]
	'AHL82698_A/blue-winged_teal/Missouri/11OS2640/2011_H4N8_10/09/2011'[&!color=#0000ff]
	'AHL82771_A/northern_shoveler/Illinois/11OS4707/2011_H4N6_22/10/2011'[&!color=#0000ff]
	'AHL82845_A/long-tailed_duck/Wisconsin/11OS4520/2011_H6N9_28/11/2011'
	'AHL82857_A/long-tailed_duck/Wisconsin/11OS4567/2011_H6N1_01/12/2011'
	'AHL82869_A/long-tailed_duck/Wisconsin/11OS4599/2011_H4N2_02/12/2011'[&!color=#0000ff]
	'AHL82893_A/mallard/Wisconsin/11OS4492/2011_H4N2_20/11/2011'[&!color=#0000ff]
	'AHL82917_A/common_goldeneye/Wisconsin/11OS4503/2011_H4N8_20/11/2011'[&!color=#0000ff]
	'AHM97585_A/green-winged_teal/California/3722/2012_H6N2_21/10/2012'
	'AHM97597_A/American_wigeon/California/3741/2012_H6N1_21/10/2012'
	'AHM97609_A/northern_shoveler/California/3769/2012_H6N2_24/10/2012'
	'AHM97717_A/mallard/California/937V/2013_H4N6_01/08/2013'[&!color=#0000ff]
	'AHM97729_A/mallard/California/940V/2013_H4N6_01/08/2013'[&!color=#0000ff]
	'AHM97764_A/mallard/California/1324V/2013_H4N6_18/07/2013'[&!color=#0000ff]
	'AHM97776_A/mallard/California/1339/2013_H4N6_18/07/2013'[&!color=#0000ff]
	'AHM97788_A/mallard/California/1349/2013_H4N6_22/07/2013'[&!color=#0000ff]
	'AHM97800_A/mallard/California/1353/2013_H4N6_22/07/2013'[&!color=#0000ff]
	'AHM97824_A/mallard/California/1358/2013_H4N6_22/07/2013'[&!color=#0000ff]
	'AHM97850_A/mallard/California/1369/2013_H4N6_22/07/2013'[&!color=#0000ff]
	'AHM97946_A/mallard/California/1396/2013_H4N6_23/07/2013'[&!color=#0000ff]
	'AHM97970_A/mallard/California/1398/2013_H4N6_23/07/2013'[&!color=#0000ff]
	'AHM98164_A/mallard/California/1483/2013_H4N6_30/07/2013'[&!color=#0000ff]
	'AHM98247_A/mallard/California/1497/2013_H4N6_30/07/2013'[&!color=#0000ff]
	'AHM99345_A/mallard/Wisconsin/830/1982_H4N8_//1982'[&!color=#0000ff]
	'AHM99381_A/mallard/Wisconsin/851/1982_H4N2_//1982'[&!color=#0000ff]
	'AHM99393_A/mallard/Wisconsin/857/1982_H6N8_//1982'
	'AHM99417_A/mallard/Wisconsin/867/1982_H4N2_//1982'[&!color=#0000ff]
	'AHM99453_A/mallard/Wisconsin/903/1982_H4N2_//1982'[&!color=#0000ff]
	'AHM99488_A/blue-winged_teal/Wisconsin/376/1983_H4N6_//1983'[&!color=#0000ff]
	'AHM99596_A/mallard/Wisconsin/2106/1984_H4N6_//1984'[&!color=#0000ff]
	'AHM99620_A/mallard/Wisconsin/2134/1984_H4N6_//1984'[&!color=#0000ff]
	'AHM99644_A/mallard/Wisconsin/2191/1984_H4N2_//1984'[&!color=#0000ff]
	'AHM99716_A/mallard/Wisconsin/2304/1984_H4N6_//1984'[&!color=#0000ff]
	'AHM99728_A/mallard/Wisconsin/2322/1984_H4N6_//1984'[&!color=#0000ff]
	'AHM99848_A/mallard/Wisconsin/772/1982_H6N4_//1982'
	'AHM99860_A/mallard/Wisconsin/2077/1984_H6N2_//1984'
	'AHM99980_A/pintail/Wisconsin/606/1983_H6N8_//1983'
	'AHN00256_A/mallard/Wisconsin/333/1981_H4N2_//1981'[&!color=#0000ff]
	'AHN00424_A/mallard/Wisconsin/1944/1983_H4N6_//1983'[&!color=#0000ff]
	'AHN00460_A/blue-winged_teal/Wisconsin/377/1982_H6N1_//1982'
	'AHN00496_A/mallard/Saskatchewan/117/1982_H4N6_//1982'[&!color=#0000ff]
	'AHN00508_A/blue-winged_teal/Wisconsin/259/1982_H4N2_//1982'[&!color=#0000ff]
	'AHN00520_A/mallard/Wisconsin/280/1982_H4N2_//1982'[&!color=#0000ff]
	'AHN00532_A/blue-winged_teal/Wisconsin/281/1982_H4N2_//1982'[&!color=#0000ff]
	'AHN00556_A/blue-winged_teal/Wisconsin/330/1984_H4N6_//1984'[&!color=#0000ff]
	'AHN00580_A/blue-winged_teal/Wisconsin/393/1984_H4N6_//1984'[&!color=#0000ff]
	'AHN00616_A/widgeon/Wisconsin/140/1980_H6N1_//1980'
	'AHN00628_A/mallard/Wisconsin/307/1981_H6N6_//1981'
	'AHN00688_A/mallard/Wisconsin/373/1981_H4N2_//1981'[&!color=#0000ff]
	'AHN00879_A/mallard/Wisconsin/902/1982_H4N8_//1982'[&!color=#0000ff]
	'AHN00891_A/blue-winged_teal/Wisconsin/402/1983_H4N6_//1983'[&!color=#0000ff]
	'AHN00903_A/mallard/Wisconsin/1656/1983_H4N6_//1983'[&!color=#0000ff]
	'AHN00939_A/mallard/Wisconsin/770/1982_H6N4_//1982'
	'AHN00951_A/pintail/Wisconsin/381/1983_H6N2_//1983'
	'AHN00963_A/green-winged_teal/Wisconsin/440/1983_H6N8_//1983'
	'AHN01035_A/mallard/Wisconsin/1918/1983_H6N8_//1983'
	'AHN01194_A/snipe/Wisconsin/330/1976_H4N6_//1976'[&!color=#0000ff]
	'AHN01231_A/mallard/Wisconsin/541/1979_H6N1_//1979'
	'AHN01243_A/green-winged_teal/Wisconsin/404/1976_H4N3_//1976'[&!color=#0000ff]
	'AHN01531_A/widgeon/Wisconsin/308/1977_H6N8_//1977'
	'AHN01543_A/blue-winged_teal/Wisconsin/330/1977_H4N8_//1977'[&!color=#0000ff]
	'AHN01603_A/mallard/Wisconsin/2088/1984_H4N6_//1984'[&!color=#0000ff]
	'AHN01651_A/mallard/Wisconsin/1676/1983_H4N6_//1983'[&!color=#0000ff]
	'AHN01663_A/mallard/Wisconsin/1719/1983_H4N2_//1983'[&!color=#0000ff]
	'AHN01699_A/mallard/Wisconsin/394/1977_H4N1_//1977'[&!color=#0000ff]
	'AHN01711_A/mallard/Wisconsin/607/1977_H4N6_//1977'[&!color=#0000ff]
	'AHN01722_A/mallard/Wisconsin/1621/1983_H4N6_//1983'[&!color=#0000ff]
	'AHN01841_A/blue-winged_teal/Wisconsin/15/1977_H6N8_//1977'
	'AHN01853_A/green-winged_teal/Wisconsin/328/1977_H6N8_//1977'
	'AHN02357_A/blue-winged_teal/Wisconsin/278/1975_H4N6_//1975'[&!color=#0000ff]
	'AHN02405_A/green-winged_teal/Wisconsin/112/1975_H6N5_//1975'
	'AHN02417_A/mallard/Wisconsin/331/1975_H6N2_//1975'
	'AHN02429_A/green-winged_teal/Wisconsin/367/1975_H6N2_//1975'
	'AHN02452_A/black_duck/Alabama/748/1975_H6N2_//1975'
	'AHN02464_A/green-winged_teal/Alabama/741/1975_H6N2_//1975'
	'AHN02476_A/Canada_goose/Alabama/726/1975_H6N1_//1975'
	'AHN02488_A/mallard/Alabama/627/1975_H6N2_//1975'
	'AHN02500_A/green-winged_teal/Alabama/563/1975_H6N2_//1975'
	'AHN02512_A/green-winged_teal/Alabama/446/1975_H6N2_//1975'
	'AHN02595_A/mallard/Wisconsin/36/1975_H6_//1975'
	'AHN02631_A/green-winged_teal/Wisconsin/19/1979_H6N5_//1979'
	'AHN02643_A/widgeon/Wisconsin/55/1979_H6N5_//1979'
	'AHN02667_A/green-winged_teal/Wisconsin/85/1979_H6N5_//1979'
	'AHN02679_A/green-winged_teal/Wisconsin/87/1979_H6N5_//1979'
	'AHN02703_A/green-winged_teal/Wisconsin/110/1979_H6N5_//1979'
	'AHN02727_A/green-winged_teal/Wisconsin/116/1979_H6N5_//1979'
	'AHN02763_A/pintail/Wisconsin/447/1979_H6N5_//1979'
	'AHN02775_A/widgeon/Wisconsin/468/1979_H6N5_//1979'
	'AHN02943_A/mallard/Wisconsin/225/1976_H4N2_//1976'[&!color=#0000ff]
	'AHN03216_A/mallard/Wisconsin/477/1981_H4N2_//1981'[&!color=#0000ff]
	'AHN03250_A/mallard/Wisconsin/619/1983_H4N2_//1983'[&!color=#0000ff]
	'AHN03286_A/mallard/Wisconsin/364/1984_H4N6_//1984'[&!color=#0000ff]
	'AHN03298_A/mallard/Wisconsin/64/1976_H4N6_//1976'[&!color=#0000ff]
	'AHN03310_A/mallard/Wisconsin/94/1976_H4N2_//1976'[&!color=#0000ff]
	'AHN03322_A/wood_duck/Wisconsin/147/1976_H4N2_//1976'[&!color=#0000ff]
	'AHN03334_A/mallard/Wisconsin/209/1976_H4N2_//1976'[&!color=#0000ff]
	'AHN03382_A/blue-winged_teal/Wisconsin/340/1976_H6N1_//1976'
	'AHN03394_A/blue-winged_teal/Wisconsin/345/1976_H4N2_//1976'[&!color=#0000ff]
	'AHN03418_A/mallard/Wisconsin/473/1976_H4N8_//1976'[&!color=#0000ff]
	'AHN03442_A/blue-winged_teal/Wisconsin/440/1979_H4N2_//1979'[&!color=#0000ff]
	'AHN03454_A/mallard/Wisconsin/637/1979_H4N2_//1979'[&!color=#0000ff]
	'AHN03628_A/widgeon/Wisconsin/230/1976_H4N2_//1976'[&!color=#0000ff]
	'AHN03640_A/mallard/Wisconsin/356/1976_H4N6_//1976'[&!color=#0000ff]
	'AHN03664_A/green-winged_teal/Wisconsin/432/1976_H6N2_//1976'
	'AHN03676_A/green-winged_teal/Wisconsin/453/1976_H6N2_//1976'
	'AHN03688_A/mallard/Wisconsin/557/1976_H6N1_//1976'
	'AHN03708_A/green-winged_teal/Wisconsin/118/1979_H4N2_//1979'[&!color=#0000ff]
	'AHN03732_A/mallard/Saskatchewan/36/1981_H6N2_//1981'
	'AHN04078_A/mallard/Wisconsin/3/1980_H6N1_//1980'
	'AHN04090_A/mallard/Wisconsin/16/1980_H6N1_//1980'
	'AHN04114_A/green-winged_teal/Wisconsin/131/1980_H6N1_//1980'
	'AHN04138_A/mallard/Wisconsin/120/1980_H4N8_//1980'[&!color=#0000ff]
	'AHN04150_A/green-winged_teal/Wisconsin/121/1980_H6N6_//1980'
	'AHN04174_A/blue-winged_teal/Wisconsin/134/1980_H6N1_//1980'
	'AHN04198_A/widgeon/Wisconsin/15/1980_H6N6_//1980'
	'AHN04507_A/blue-winged_teal/Saskatchewan/11/1982_H4N8_//1982'[&!color=#0000ff]
	'AHN04555_A/widgeon/Wisconsin/88/1978_H6N8_//1978'
	'AHN04567_A/mallard/Wisconsin/18/1974_H6N2_//1974'
	'AHN04579_A/blue-winged_teal/Wisconsin/19/1974_H4N6_//1974'[&!color=#0000ff]
	'AHN04607_A/blue-winged_teal/Wisconsin/175/1978_H4N2_//1978'[&!color=#0000ff]
	'AHN04636_A/gadwall/Wisconsin/80/1978_H6N1_//1978'
	'AHN04648_A/widgeon/Wisconsin/86/1978_H6N8_//1978'
	'AHN04697_A/widgeon/Wisconsin/69/1978_H6N1_//1978'
	'AHN04709_A/shoveler/Wisconsin/207/1978_H6N8_//1978'
	'AHN04733_A/widgeon/Wisconsin/42/1978_H6N8_//1978'
	'AHN04745_A/mallard/Wisconsin/15/1974_H6N2_//1974'
	'AHN04769_A/mallard/Wisconsin/14/1974_H4N6_//1974'[&!color=#0000ff]
	'AHN04781_A/mallard/Wisconsin/13/1974_H6N8_//1974'
	'AHN04841_A/blue-winged_teal/Wisconsin/63/1978_H4N2_//1978'[&!color=#0000ff]
	'AHN04853_A/widgeon/Wisconsin/265/1978_H6N8_//1978'
	'AHN04865_A/mallard/Wisconsin/145/1978_H4N2_//1978'[&!color=#0000ff]
	'AHN04877_A/widgeon/Wisconsin/27/1978_H6N8_//1978'
	'AHN04889_A/green-winged_teal/Wisconsin/20/1974_H6N8_//1974'
	'AHN04901_A/green-winged_teal/Wisconsin/16/1974_H6N2_//1974'
	'AHN04913_A/mallard/Wisconsin/23/1974_H6N2_//1974'
	'AHN04937_A/mallard/Wisconsin/365/1981_H4N2_//1981'[&!color=#0000ff]
	'AHN04961_A/mallard/Wisconsin/1683/1983_H4N6_//1983'[&!color=#0000ff]
	'AHN04985_A/mallard/Saskatchewan/83/1981_H6N8_//1981'
	'AHN19592_A/American_green-winged_teal/Ohio/13OS1429/2013_H4N6_13/09/2013'[&!color=#0000ff]
	'AHN19604_A/blue-winged_teal/Ohio/13OS1759/2013_H4N8_13/09/2013'[&!color=#0000ff]
	'AHN96492_A/American_green-winged_teal/Ohio/13OS2065/2013_H4N6_21/09/2013'[&!color=#0000ff]
	'AHN96504_A/mallard/Ohio/13OS1993/2013_H4N8_06/08/2013'[&!color=#0000ff]
	'AHN96552_A/American_green-winged_teal/Ohio/13OS2070/2013_H6N7_21/09/2013'
	'AHN96636_A/American_green-winged_teal/Ohio/13OS2094/2013_H6N8_22/09/2013'
	'AHN96660_A/American_green-winged_teal/Ohio/13OS2086/2013_H6N8_21/09/2013'
	'AHN96756_A/blue-winged_teal/Iowa/13OS2367/2013_H4N8_21/09/2013'[&!color=#0000ff]
	'AHN96780_A/blue-winged_teal/Iowa/13OS2337/2013_H4N8_21/09/2013'[&!color=#0000ff]
	'AHN96792_A/American_green-winged_teal/Ohio/13OS1781/2013_H6N8_14/09/2013'
	'AHN96828_A/American_green-winged_teal/Ohio/13OS1775/2013_H4N8_14/09/2013'[&!color=#0000ff]
	'AHN96864_A/mallard/Ohio/13OS1989/2013_H4N8_06/08/2013'[&!color=#0000ff]
	'AHN96888_A/blue-winged_teal/Iowa/13OS2349/2013_H4N8_21/09/2013'[&!color=#0000ff]
	'AHN96900_A/American_green-winged_teal/Ohio/13OS2090/2013_H6N2_21/09/2013'
	'AHN96912_A/American_green-winged_teal/Ohio/13OS1794/2013_H6N1_14/09/2013'
	'AHN96924_A/blue-winged_teal/Iowa/13OS2359/2013_H4N6_21/09/2013'[&!color=#0000ff]
	'AHN96936_A/American_green-winged_teal/Wisconsin/13OS3465/2013_H6N8_29/09/2013'
	'AHN96960_A/blue-winged_teal/Iowa/13OS2357/2013_H4N8_21/09/2013'[&!color=#0000ff]
	'AHN96996_A/American_green-winged_teal/Ohio/13OS2060/2013_H6N8_21/09/2013'
	'AHN97140_A/American_green-winged_teal/Ohio/13OS2021/2013_H4N6_14/09/2013'[&!color=#0000ff]
	'AHN97152_A/blue-winged_teal/Ohio/13OS2016/2013_H4N6_14/09/2013'[&!color=#0000ff]
	'AHN97212_A/northern_pintail/Wisconsin/13OS2778/2013_H6N2_28/09/2013'
	'AHN97224_A/American_green-winged_teal/Ohio/13OS1864/2013_H4N8_08/09/2013'[&!color=#0000ff]
	'AHN97236_A/blue-winged_teal/Iowa/13OS2338/2013_H4N6_21/09/2013'[&!color=#0000ff]
	'AHN97248_A/American_green-winged_teal/Ohio/13OS1840/2013_H6N8_07/09/2013'
	'AHN97272_A/blue-winged_teal/Iowa/13OS2368/2013_H4N8_21/09/2013'[&!color=#0000ff]
	'AHN97332_A/American_green-winged_teal/Ohio/13OS2097/2013_H6N8_22/09/2013'
	'AHZ39101_A/common_coot/Republic_of_Georgia/1/2010_H6N2_21/01/2010'
	'AHZ39220_A/garganey/Republic_of_Georgia/1/2011_H4N2_07/11/2011'[&!color=#0000ff]
	'AHZ39410_A/mallard/Republic_of_Georgia/13/2011_H6N2_26/11/2011'
	'AHZ43236_A/mallard/Illinois/12OS4808/2012_H4N8_23/11/2012'[&!color=#0000ff]
	'AHZ43308_A/northern_shoveler/Illinois/12OS4957/2012_H6N2_01/12/2012'
	'AHZ43320_A/blue-winged_teal/Missouri/12OS2402/2012_H4N8_08/09/2012'[&!color=#0000ff]
	'AHZ43332_A/blue-winged_teal/Missouri/12OS2519/2012_H4N8_08/09/2012'[&!color=#0000ff]
	'AHZ43423_A/blue-winged_teal/Ohio/12OS4593/2012_H4N6_13/10/2012'[&!color=#0000ff]
	'AHZ43465_A/blue-winged_teal/Ohio/12OS2321/2012_H4N6_01/09/2012'[&!color=#0000ff]
	'AHZ43581_A/blue-winged_teal/Ohio/12OS2106/2012_H4N6_01/09/2012'[&!color=#0000ff]
	'AHZ43619_A/American_green-winged_teal/Ohio/12OS2128/2012_H6N5_04/09/2012'
	'AHZ43631_A/American_green-winged_teal/Ohio/12OS2137/2012_H4N6_07/09/2012'[&!color=#0000ff]
	'AHZ43691_A/blue-winged_teal/Ohio/12OS2244/2012_H4N6_08/09/2012'[&!color=#0000ff]
	'AHZ43703_A/American_green-winged_teal/Ohio/12OS2256/2012_H6N5_08/09/2012'
	'AHZ43751_A/blue-winged_teal/Ohio/12OS2293/2012_H4N6_15/09/2012'[&!color=#0000ff]
	'AHZ43787_A/blue-winged_teal/Ohio/12OS3128/2012_H4N6_29/09/2012'[&!color=#0000ff]
	'AHZ43893_A/mallard/Ohio/12OS2174/2012_H6N1_13/11/2012'
	'AHZ43965_A/mallard/Ohio/12OS5547/2012_H4N6_17/11/2012'[&!color=#0000ff]
	'AHZ43989_A/redhead/Ohio/13OS0428/2013_H6N2_09/02/2013'
	'AHZ44075_A/blue_winged-teal/Wisconsin/12OS4304/2012_H4N8_13/10/2012'[&!color=#0000ff]
	'AHZ44099_A/mallard/Wisconsin/12OS2425/2012_H6N1_22/09/2012'
	'AHZ44208_A/American_green-winged_teal/Wisconsin/12OS2997/2012_H4N6_27/09/2012'[&!color=#0000ff]
	'AHZ44220_A/blue_winged-teal/Wisconsin/12OS4224/2012_H4N8_13/10/2012'[&!color=#0000ff]
	'AHZ44244_A/American_green-winged_teal/Wisconsin/12OS4281/2012_H4N2_13/10/2012'[&!color=#0000ff]
	'AIL24815_A/chicken/Bangladesh/14VIR2665-21/2014_H5N1_10/03/2014'[&!color=#ff0000]
	'AIL24827_A/chicken/Bangladesh/14VIR2665-23/2014_H5N1_26/03/2014'[&!color=#ff0000]
	'AIL24839_A/chicken/Bangladesh/14VIR2665-24/2014_H5N1_26/03/2014'[&!color=#ff0000]
	'AIL24851_A/chicken/Bangladesh/14VIR2665-25/2014_H5N1_06/03/2014'[&!color=#ff0000]
	'BAD89304_A/chicken/Yamaguchi/7/2004_H5N1_//2004'[&!color=#ff0000]
	'BAD89314_A/chicken/Oita/8/2004_H5N1_//2004'[&!color=#ff0000]
	'BAD89324_A/chicken/Kyoto/3/2004_H5N1_//2004'[&!color=#ff0000]
	'BAG80770_A/chicken/Kalasin/NIAH316/2004_H5N1_//2004'[&!color=#ff0000]
	'BAG80771_A/chicken/Kohn_Kaen/NIAH330/2004_H5N1_//2004'[&!color=#ff0000]
	'BAG80773_A/chicken/NaraThiwat/NIAH1703/2004_H5N1_//2004'[&!color=#ff0000]
	'BAG80774_A/chicken/Suphanburi/NIAH7540/2004_H5N1_//2004'[&!color=#ff0000]
	'BAG80776_A/chicken/Suphanburi/NIAH108192/2005_H5N1_//2005'[&!color=#ff0000]
	'BAG80778_A/chicken/Phichit/NIAH606988/2006_H5N1_//2006'[&!color=#ff0000]
	'BAJ07727_A/chicken/Egypt/C1Tr211/2007_H5N1_/03/2007'[&!color=#ff0000]
	'BAJ07728_A/chicken/Egypt/C1Lu3/2007_H5N1_/03/2007'[&!color=#ff0000]
	'BAJ07729_A/chicken/Egypt/C1Li9/2007_H5N1_/03/2007'[&!color=#ff0000]
	'BAJ11929_A/chicken/Egypt/C3Br4/2007_H5N1_/03/2007'[&!color=#ff0000]
	'BAJ18060_A/quail/Hong_Kong/YU404/2002_H6N1_//2002'
	'BAJ18068_A/quail/Hong_Kong/YU421/2002_H6N1_//2002'
	'BAJ18076_A/pheasant/Hong_Kong/SSP44/2002_H6N1_//2002'
	'BAJ18084_A/guinea_fowl/Hong_Kong/SSP99/2002_H6N2_//2002'
	'BAJ18092_A/pigeon/Hong_Kong/WF47/2003_H6N1_//2003'
	'BAJ18100_A/chukkar/Hong_Kong/SF126/2003_H6N1_//2003'
	'BAJ18108_A/chukkar/Hong_Kong/SF164/2003_H6N1_//2003'
	'BAJ18116_A/chukkar/Hong_Kong/CSW595/2003_H6N1_//2003'
	'BAJ83355_A/goose/Zambia/07/2008_H4N6_/09/2008'[&!color=#0000ff]
	'BAK08630_A/chicken/Egypt/CL6/2007_H5N1_/03/2007'[&!color=#ff0000]
	'BAK18393_A/Muscovy_duck/Vietnam/G33/2007_H6N2_/09/2007'
	'BAM62124_A/chicken/Shimane/1/2010_H5N1_/11/2010'[&!color=#ff0000]
	'BAM62142_A/chicken/Miyazaki/M6/2011_H5N1_/01/2011'[&!color=#ff0000]
	'BAM62151_A/chicken/Miyazaki/S4/2011_H5N1_/01/2011'[&!color=#ff0000]
	'BAM62160_A/chicken/Kagoshima/I-2/2011_H5N1_/01/2011'[&!color=#ff0000]
	'BAM62169_A/chicken/Aichi/T1/2011_H5N1_/01/2011'[&!color=#ff0000]
	'BAM62180_A/chicken/Miyazaki/N7/2011_H5N1_/01/2011'[&!color=#ff0000]
	'BAM62190_A/chicken/Miyazaki/MT2/2011_H5N1_/01/2011'[&!color=#ff0000]
	'BAM62199_A/chicken/Oita/1/2011_H5N1_/01/2011'[&!color=#ff0000]
	'BAM62208_A/chicken/Miyazaki/8/2011_H5N1_/02/2011'[&!color=#ff0000]
	'BAM62227_A/chicken/Miyazaki/11/2011_H5N1_/02/2011'[&!color=#ff0000]
	'BAM62245_A/chicken/Aichi/2/2011_H5N1_/02/2011'[&!color=#ff0000]
	'BAM62254_A/chicken/Wakayama/1/2011_H5N1_/02/2011'[&!color=#ff0000]
	'BAM62263_A/chicken/Mie/1/2011_H5N1_/02/2011'[&!color=#ff0000]
	'BAM62272_A/chicken/Miyazaki/12/2011_H5N1_/02/2011'[&!color=#ff0000]
	'BAM62282_A/chicken/Nara/1/2011_H5N1_/02/2011'[&!color=#ff0000]
	'BAM62291_A/chicken/Miyazaki/13/2011_H5N1_/03/2011'[&!color=#ff0000]
	'BAM62300_A/chicken/Chiba/1/2011_H5N1_/03/2011'[&!color=#ff0000]
	'BAM62318_A/chicken/Chiba/2/2011_H5N1_/03/2011'[&!color=#ff0000]
	'BAM74048_A/chicken/Pyigyitagon/204/2006_H5N1_//2006'[&!color=#ff0000]
	'BAM74049_A/chicken/Hmawbi/517/2007_H5N1_//2007'[&!color=#ff0000]
	'BAM74051_A/village_chicken/Kyaing_Tong/2433/2007_H5N1_//2007'[&!color=#ff0000]
	'BAN14667_A/muscovy_duck/Vietnam/LBM198/2012_H6N2_07/06/2012'
	'BAN28803_A/chicken/Soc_Trang/4/2012_H5N1_07/06/2012'[&!color=#ff0000]
	'BAN42577_A/chicken/Soc_Trang/1/2012_H5N1_17/06/2012'[&!color=#ff0000]
	'BAN82428_A/muscovy_duck/Quang_Ninh/3/2013_H6N2_10/04/2013'
	'BAO56933_A/muscovy_duck/Vietnam/LBM455/2013_H6N2_07/03/2013'
	'BAP28731_A/muscovy_duck/Vietnam/LBM596/2014_H4N6_19/02/2014'[&!color=#0000ff]
	'CAC84864_A/pheasant/Hong_Kong/SH39/99_H6N1_//1999'
	'CAC84865_A/quail/Hong_Kong/1721-20/99_H6N1_//1999'
	'CAC84866_A/quail/Hong_Kong/1721-30/99_H6N1_//1999'
	'CAC84867_A/quail/Hong_Kong/SF550/00_H6N1_//2000'
	'CAC84868_A/quail/Hong_Kong/SF595/00_H6N1_//2000'
	'CAC84869_A/pheasant/Hong_Kong/NT261/00_H6N1_//2000'
	'CAC84870_A/chukka/Hong_Kong/FY295/00_H6N1_//2000'
	'CAD20325_A/pheasant/Hong_Kong/FY294/00_H6N1_//2000'
	'CAK18559_A/chicken/Nigeria/BA210/2006_H5N1_//2006'[&!color=#ff0000]
	'CAK18560_A/chicken/Nigeria/BA211/2006_H5N1_//2006'[&!color=#ff0000]
	'CAK18561_A/chicken/Nigeria/SO494/2006_H5N1_//2006'[&!color=#ff0000]
	'CAK18562_A/chicken/Nigeria/SO300/2006_H5N1_//2006'[&!color=#ff0000]
	'CAK18563_A/chicken/Nigeria/SO452/2006_H5N1_//2006'[&!color=#ff0000]
	'CAQ57760_A/chicken/Poland/R3248/2007_H5N1_//2007'[&!color=#ff0000]
	'CAQ58543_A/chicken/Nigeria/OG2/2007_H5N1_//2007'[&!color=#ff0000]
	'CAQ58544_A/chicken/Nigeria/OG4/2007_H5N1_//2007'[&!color=#ff0000]
	'CAQ58545_A/chicken/Nigeria/OG5/2007_H5N1_//2007'[&!color=#ff0000]
	'CAQ58546_A/chicken/Nigeria/LAG6/2007_H5N1_//2007'[&!color=#ff0000]
	'CAQ58547_A/chicken/Nigeria/OG10/2007_H5N1_//2007'[&!color=#ff0000]
	'CAQ58548_A/chicken/Nigeria/OG11/2007_H5N1_//2007'[&!color=#ff0000]
	'CAQ58549_A/chicken/Nigeria/OYO14/2007_H5N1_//2007'[&!color=#ff0000]
	'CAQ58550_A/chicken/Nigeria/EKI15/2007_H5N1_//2007'[&!color=#ff0000]
	'CAQ65112_A/chicken/Germany/R3234/2007_H5N1_//2007'[&!color=#ff0000]
	'CAQ65127_A/chicken/Germany/R3294/2007_H5N1_//2007'[&!color=#ff0000]
	'CBW54836_A/chicken/Qalubia/1/2006_H5N1_//2006'[&!color=#ff0000]
	'CBW54837_A/chicken/Egypt/1/2008_H5N1_//2008'[&!color=#ff0000]
	'CBW54838_A/chicken/Egypt/1/2009_H5N1_//2009'[&!color=#ff0000]
	'CBW54839_A/chicken/Egypt/Q1011/2010_H5N1_//2010'[&!color=#ff0000]
	'CBW54840_A/chicken/Egypt/Q1185/2010_H5N1_//2010'[&!color=#ff0000]
	'CBW54841_A/chicken/Egypt/Q1182/2010_H5N1_//2010'[&!color=#ff0000]
	'CCH50626_A/common_gull/Norway/10_1602/2009_H6N8_//2009'
;
end;
begin trees;
	tree TREE0 = [&U] (((((((((((((((((((((((((((((((((((('AAA43615_A/pintail/Alberta/119/1979_H4N6_//1979':0.005721,('AHN04607_A/blue-winged_teal/Wisconsin/175/1978_H4N2_//1978':0.002867,'ABB19070_A/pintail_duck/Alberta/1360/1979_H6N2_25/08/1979':0.007825):7.88E-4):0.007102,(('ABB19771_A/mallard_duck/Alberta/299/1977_H4N4_10/08/1977':4.62E-4,'ABB87502_A/redhead_duck/ALB/74/1977_H4N6_08/08/1977':4.68…
end;
begin figtree;
	set appearance.backgroundColorAttribute="Default";
	set appearance.backgroundColour=#ffffff;
	set appearance.branchColorAttribute="User selection";
	set appearance.branchColorGradient=false;
	set appearance.branchLineWidth=1.0;
	set appearance.branchMinLineWidth=0.0;
	set appearance.branchWidthAttribute="Fixed";
	set appearance.foregroundColour=#000000;
	set appearance.hilightingGradient=false;
	set appearance.selectionColour=#2d3680;
	set branchLabels.colorAttribute="User selection";
	set branchLabels.displayAttribute="Branch times";
	set branchLabels.fontName="sansserif";
	set branchLabels.fontSize=8;
	set branchLabels.fontStyle=0;
	set branchLabels.isShown=false;
	set branchLabels.significantDigits=4;
	set layout.expansion=168;
	set layout.layoutType="RECTILINEAR";
	set layout.zoom=0;
	set legend.attribute=null;
	set legend.fontSize=10.0;
	set legend.isShown=false;
	set legend.significantDigits=4;
	set nodeBars.barWidth=4.0;
	set nodeBars.displayAttribute=null;
	set nodeBars.isShown=false;
	set nodeLabels.colorAttribute="User selection";
	set nodeLabels.displayAttribute="Node ages";
	set nodeLabels.fontName="sansserif";
	set nodeLabels.fontSize=8;
	set nodeLabels.fontStyle=0;
	set nodeLabels.isShown=false;
	set nodeLabels.significantDigits=4;
	set nodeShape.colourAttribute="User selection";
	set nodeShape.isShown=false;
	set nodeShape.minSize=10.0;
	set nodeShape.scaleType=Width;
	set nodeShape.shapeType=Circle;
	set nodeShape.size=4.0;
	set nodeShape.sizeAttribute="Fixed";
	set polarLayout.alignTipLabels=false;
	set polarLayout.angularRange=0;
	set polarLayout.rootAngle=0;
	set polarLayout.rootLength=100;
	set polarLayout.showRoot=true;
	set radialLayout.spread=0.0;
	set rectilinearLayout.alignTipLabels=false;
	set rectilinearLayout.curvature=0;
	set rectilinearLayout.rootLength=100;
	set scale.offsetAge=0.0;
	set scale.rootAge=1.0;
	set scale.scaleFactor=1.0;
	set scale.scaleRoot=false;
	set scaleAxis.automaticScale=true;
	set scaleAxis.fontSize=8.0;
	set scaleAxis.isShown=false;
	set scaleAxis.lineWidth=1.0;
	set scaleAxis.majorTicks=1.0;
	set scaleAxis.origin=0.0;
	set scaleAxis.reverseAxis=false;
	set scaleAxis.showGrid=true;
	set scaleBar.automaticScale=true;
	set scaleBar.fontSize=10.0;
	set scaleBar.isShown=true;
	set scaleBar.lineWidth=1.0;
	set scaleBar.scaleRange=0.0;
	set tipLabels.colorAttribute="User selection";
	set tipLabels.displayAttribute="Names";
	set tipLabels.fontName="sansserif";
	set tipLabels.fontSize=8;
	set tipLabels.fontStyle=0;
	set tipLabels.isShown=true;
	set tipLabels.significantDigits=4;
	set trees.order=false;
	set trees.orderType="increasing";
	set trees.rooting=false;
	set trees.rootingType="User Selection";
	set trees.transform=false;
	set trees.transformType="cladogram";
end;
