# Supplementary material for: Avian influenza virus exhibits distinct evolutionary dynamics in wild birds and poultry
Source: BMC Evol Biol. 2015 Jun 26;15:120. doi: 10.1186/s12862-015-0410-5 (PMC4481119; doi:10.1186/s12862-015-0410-5)
Supplement: Additional file 3: — Neighbour-joining tree of the PB1 gene segment data set. Neighbour-joining tree in newick format containing the H4, H6, and H5N1 viruses analysed in this study. This can be opened with FigTree (free at: http://tree.bio.ed.ac.uk/software/figtree/). Taxa are colour-coded by subtype (H5N1: red, H4: blue, H6 wild bird: black, H6 poultry: green). [file 12862_2015_410_MOESM3_ESM.zip]

#NEXUS
begin taxa;
	dimensions ntax=1866;
	taxlabels
	'AAF87505_A/Teal/Hong_Kong/W312/97_H6N1_//1997'
	'AAG09041_A/chicken/Taiwan/7-5/99_H6N1_//1999'[&!color=#005700]
	'AAO46857_A/Chicken/HongKong/YU822.2/01-MB_H5N1_//2001'[&!color=#ff0000]
	'AAO46858_A/Chicken/HongKong/YU822.2/01_H5N1_//2001'[&!color=#ff0000]
	'AAO53017_A/Silky_Chicken/Hong_Kong/SF189/01_H5N1_//2001'[&!color=#ff0000]
	'AAS89191_A/chicken/Nakorn-Patom/Thailand/CU-K2/2004_H5N1_//2004'[&!color=#ff0000]
	'AAT37561_A/chicken/Guangdong/174/04_H5N1_//2004'[&!color=#ff0000]
	'AAT90830_A/chicken/Hubei/327/2004_H5N1_//2004'[&!color=#ff0000]
	'AAV97599_A/chicken/Korea/es/2003_H5N1_//2003'[&!color=#ff0000]
	'AAW59388_A/chicken/Guangdong/191/04_H5N1_//2004'[&!color=#ff0000]
	'AAW59396_A/chicken/Guangdong/178/04_H5N1_//2004'[&!color=#ff0000]
	'AAW80712_A/chicken/Vietnam/C58/04_H5N1_//2004'[&!color=#ff0000]
	'AAX53559_A/chicken/Henan/01/2004_H5N1_//2004'[&!color=#ff0000]
	'AAX53560_A/chicken/Henan/12/2004_H5N1_//2004'[&!color=#ff0000]
	'AAX53561_A/chicken/Henan/13/2004_H5N1_//2004'[&!color=#ff0000]
	'AAX53562_A/chicken/Henan/16/2004_H5N1_//2004'[&!color=#ff0000]
	'AAZ72919_A/chicken/Viet_Nam/TN-025/2004_H5N1_//2004'[&!color=#ff0000]
	'AAZ72922_A/chicken/Viet_Nam/VL-008/2004_H5N1_//2004'[&!color=#ff0000]
	'AAZ72925_A/chicken/Viet_Nam/CT-018/2004_H5N1_//2004'[&!color=#ff0000]
	'AAZ72926_A/chicken/Viet_Nam/TG-023/2004_H5N1_//2004'[&!color=#ff0000]
	'AAZ72927_A/chicken/Viet_Nam/LA-024/2004_H5N1_//2004'[&!color=#ff0000]
	'AAZ72928_A/chicken/Viet_Nam/HCM-022/2004_H5N1_//2004'[&!color=#ff0000]
	'AAZ72929_A/chicken/Viet_Nam/DN-045/2004_H5N1_//2004'[&!color=#ff0000]
	'AAZ72931_A/chicken/Viet_Nam/KG-076/2004_H5N1_//2004'[&!color=#ff0000]
	'ABB18399_A/mallard_duck/ALB/250/1978_H6N2_07/08/1978'
	'ABB18407_A/blue-winged_teal/Alberta/368/1978_H6N8_07/08/1978'
	'ABB18484_A/blue-winged_teal/ALB/48/1978_H6N5_07/08/1978'
	'ABB18959_A/mallard_duck/ALB/280/1978_H6N2_08/08/1978'
	'ABB18992_A/blue-winged_teal/ALB/651/1978_H6N2_22/08/1978'
	'ABB19002_A/mallard_duck/ALB/761/1978_H6N8_25/08/1978'
	'ABB19017_A/mallard_duck/Alberta/205/1978_H6N2_10/08/1978'
	'ABB19040_A/pintail_duck/ALB/1303/1979_H6N2_24/08/1979'
	'ABB19045_A/pintail_duck/ALB/1343/1979_H6N4_25/08/1979'
	'ABB19053_A/knot/Delaware_Bay/526/1988_H6N8_15/05/1988'
	'ABB19063_A/laughing_gull/New_Jersey/276/1989_H6N8_22/04/1989'
	'ABB19091_A/mallard_duck/ALB/1151/1979_H6N9_22/08/1979'
	'ABB19115_A/pintail/Alberta/189/82_H6N6_10/08/1982'
	'ABB19137_A/blue-winged_teal/ALB/266/1982_H6N6_13/08/1982'
	'ABB19148_A/mallard/Alberta/289/82_H6N6_14/08/1982'
	'ABB19170_A/mallard_duck/ALB/10/1985_H6N2_13/08/1985'
	'ABB19181_A/blue-winged_teal/ALB/69/1985_H6N2_13/08/1985'
	'ABB19192_A/mallard_duck/ALB/76/1985_H6N3_13/08/1985'
	'ABB19203_A/pintail_duck/ALB/111/1985_H6N2_13/08/1985'
	'ABB19214_A/shoveler/ALB/114/1985_H6N2_13/08/1985'
	'ABB19236_A/mallard_duck/ALB/191/1990_H6N3_01/08/1990'
	'ABB19247_A/mallard_duck/ALB/253/1990_H6N3_29/08/1990'
	'ABB19379_A/pintail/ALB/179/1993_H6N1_01/12/1993'
	'ABB19390_A/Mallard/Alberta/206/1996_H6N8_/08/1996'
	'ABB19401_A/mallard/Alberta/154/2003_H6N5_03/08/2003'
	'ABB19412_A/shorebird/DE/12/2004_H6N8_15/05/2004'
	'ABB19443_A/mallard_duck/ALB/20/1976_H4N6_11/08/1976'[&!color=#0000ff]
	'ABB19449_A/mallard/Alberta/254/2003_H4N6_08/08/2003'[&!color=#0000ff]
	'ABB19479_A/ruddy_turnstone/NJ/49/1985_H4N9_29/05/1985'[&!color=#0000ff]
	'ABB19593_A/coot/Alberta/134/1987_H6N2_13/08/1987'
	'ABB19604_A/mallard_duck/ALB/294/1987_H6N2_26/08/1987'
	'ABB19782_A/pintail_duck/ALB/159/1977_H4N6_31/08/1977'[&!color=#0000ff]
	'ABB19799_A/mallard_duck/ALB/25/1985_H4N6_13/08/1985'[&!color=#0000ff]
	'ABB19809_A/blue-winged_teal/ALB/562/1985_H4N6_22/08/1985'[&!color=#0000ff]
	'ABB19819_A/knot/DE/541/1988_H4N6_15/05/1988'[&!color=#0000ff]
	'ABB19828_A/herring_gull/DE/665/1988_H4N6_16/05/1988'[&!color=#0000ff]
	'ABB19837_A/ruddy_turnstone/Delaware/2368/1988_H4N9_31/05/1988'[&!color=#0000ff]
	'ABB19844_A/blue-winged_teal/ALB/67/1990_H4N5_01/08/1990'[&!color=#0000ff]
	'ABB19855_A/mallard/ALB/49/1995_H4N6_01/08/1995'[&!color=#0000ff]
	'ABB19875_A/mallard/Alberta/47/98_H4N1_05/08/1998'[&!color=#0000ff]
	'ABB19884_A/pintail/Alberta/207/1999_H4N8_11/08/1999'[&!color=#0000ff]
	'ABB19894_A/mallard/Alberta/30/2001_H4N8_27/07/2001'[&!color=#0000ff]
	'ABB20159_A/sanderling/Delaware/1258/1986_H6N6_09/09/1986'
	'ABB20207_A/quail/Nanchang/4-034/2000_H4N6_07/04/2000'[&!color=#0000ff]
	'ABB20359_A/gray_teal/Australia/1/1979_H6N1_01/01/1979'
	'ABB20369_A/gray_teal/Australia/2/1979_H4N4_01/01/1979'[&!color=#0000ff]
	'ABB20395_A/black_duck/AUS/4045/1980_H6N5_27/09/1980'
	'ABB20404_A/red-necked_stint/Australia/4189/1980_H4N8_25/10/1980'[&!color=#0000ff]
	'ABB21791_A/blue-winged_teal/MN/993/1980_H6N6_04/09/1980'
	'ABB87481_A/canvasback_duck/ALB/274/1977_H4N6_09/08/1977'[&!color=#0000ff]
	'ABB87503_A/redhead_duck/ALB/74/1977_H4N6_08/08/1977'[&!color=#0000ff]
	'ABB87514_A/blue-winged_teal/ALB/243/1977_H4N6_27/08/1977'[&!color=#0000ff]
	'ABB87525_A/mallard_duck/ALB/210/1977_H4N8_30/08/1977'[&!color=#0000ff]
	'ABB87536_A/mallard_duck/ALB/161/1977_H4N6_03/09/1977'[&!color=#0000ff]
	'ABB87547_A/pintail_duck/ALB/220/1977_H4N8_02/09/1977'[&!color=#0000ff]
	'ABB87558_A/mallard_duck/Alberta/354/1978_H4N2_10/08/1978'[&!color=#0000ff]
	'ABB87569_A/mallard_duck/Alberta/106/1979_H4N2_07/08/1979'[&!color=#0000ff]
	'ABB87580_A/blue-winged_teal/Alberta/580/1979_H4N2_11/08/1979'[&!color=#0000ff]
	'ABB87601_A/mallard_duck/Alberta/581/1983_H4N4_17/08/1983'[&!color=#0000ff]
	'ABB87612_A/ruddy_turnstone/New_Jersey/47/1985_H4N6_29/05/1985'[&!color=#0000ff]
	'ABB87623_A/mallard_duck/Alberta/630/1984_H4N2_06/08/1984'[&!color=#0000ff]
	'ABB87634_A/pintail_duck/ALB/623/1985_H4N6_27/08/1985'[&!color=#0000ff]
	'ABB87653_A/blue-winged_teal/ALB/103/1990_H4N5_01/08/1990'[&!color=#0000ff]
	'ABB87664_A/blue-winged_teal/ALB/136/1990_H4N3_22/08/1990'[&!color=#0000ff]
	'ABB87675_A/blue-winged_teal/ALB/293/1994_H4N6_01/07/1994'[&!color=#0000ff]
	'ABB87686_A/pintail/Alberta/269/2001_H4N6_14/08/2001'[&!color=#0000ff]
	'ABB87697_A/blue-winged_teal/Alberta/293/2003_H4N6_13/08/2003'[&!color=#0000ff]
	'ABB87708_A/mallard_duck/Alberta/291/1977_H4N1_28/08/1977'[&!color=#0000ff]
	'ABB90173_A/mallard/Alberta/300/1977_H4N3_30/08/1977'[&!color=#0000ff]
	'ABC48791_A/chicken/Kurgan/3/2005_H5N1_//2005'[&!color=#ff0000]
	'ABC69214_A/chicken/Thailand/Kanchanaburi/CK-160/2005_H5N1_//2005'[&!color=#ff0000]
	'ABC69230_A/chicken/Thailand/Nontaburi/CK-162/2005_H5N1_//2005'[&!color=#ff0000]
	'ABC74415_A/chicken/Hebei/326/2005_H5N1_//2005'[&!color=#ff0000]
	'ABD14799_A/chicken/Guangxi/12/2004_H5N1_//2004'[&!color=#ff0000]
	'ABD35741_A/chicken/Taiwan/0824/97_H6N1_//1997'[&!color=#005700]
	'ABD35742_A/chicken/Taiwan/na3/98_H6N1_//1998'[&!color=#005700]
	'ABD35743_A/chicken/Taiwan/ns2/99_H6N1_//1999'[&!color=#005700]
	'ABD35745_A/partridge/Taiwan/LU1/99_H6N1_//1999'
	'ABD35748_A/chicken/Taiwan/SP1/00_H6N1_//2000'[&!color=#005700]
	'ABD35750_A/chicken/Taiwan/0329/01_H6N1_//2001'[&!color=#005700]
	'ABD35751_A/chicken/Taiwan/1205/01_H6N1_//2001'[&!color=#005700]
	'ABD35752_A/chicken/Taiwan/1212/01_H6N1_//2001'[&!color=#005700]
	'ABD35753_A/chicken/Taiwan/1215/01_H6N1_//2001'[&!color=#005700]
	'ABD35754_A/chicken/Taiwan/0222/02_H6N1_//2002'[&!color=#005700]
	'ABD35755_A/chicken/Taiwan/PF1/02_H6N1_//2002'[&!color=#005700]
	'ABD35756_A/chicken/Taiwan/PF2/02_H6N1_//2002'[&!color=#005700]
	'ABD35757_A/chicken/Taiwan/PF3/02_H6N1_//2002'[&!color=#005700]
	'ABD35758_A/chicken/Taiwan/0320/02_H6N1_//2002'[&!color=#005700]
	'ABD35759_A/chicken/Taiwan/A37/02_H6N1_//2002'[&!color=#005700]
	'ABD35760_A/chicken/Taiwan/0107/02_H6N1_//2002'[&!color=#005700]
	'ABD35761_A/chicken/Taiwan/0208/02_H6N1_//2002'[&!color=#005700]
	'ABD35762_A/chicken/Taiwan/0408/02_H6N1_//2002'[&!color=#005700]
	'ABD35764_A/chicken/Taiwan/0706/03_H6N1_//2003'[&!color=#005700]
	'ABD35765_A/chicken/Taiwan/1203/03_H6N1_//2003'[&!color=#005700]
	'ABD35767_A/chicken/Taiwan/0114/04_H6N1_//2004'[&!color=#005700]
	'ABD35768_A/chicken/Taiwan/0305/04_H6N1_//2004'[&!color=#005700]
	'ABD35769_A/chicken/Taiwan/ch1006/04_H6N1_//2004'[&!color=#005700]
	'ABD35772_A/chicken/Taiwan/0204/05_H6N1_//2005'[&!color=#005700]
	'ABD35773_A/chicken/Taiwan/A342/05_H6N1_//2005'[&!color=#005700]
	'ABD92951_A/chicken/Kurgan/05/2005_H5N1_//2005'[&!color=#ff0000]
	'ABE97461_A/chicken/Magetan/BBVW/2005_H5N1_//2005'[&!color=#ff0000]
	'ABE97466_A/chicken/Purworejo/BBVW/2005_H5N1_//2005'[&!color=#ff0000]
	'ABE97469_A/chicken/Gunung_Kidal/BBVW/2005_H5N1_//2005'[&!color=#ff0000]
	'ABE97470_A/chicken/Kulon_Progo/BBVW/2005_H5N1_//2005'[&!color=#ff0000]
	'ABE97483_A/chicken/Simalanggang/BPPVI/2005_H5N1_//2005'[&!color=#ff0000]
	'ABE97485_A/chicken/Dairi/BPPVI/2005_H5N1_//2005'[&!color=#ff0000]
	'ABE97486_A/chicken/Deli_Serdang/BPPVI/2005_H5N1_//2005'[&!color=#ff0000]
	'ABE97487_A/chicken/Tarutung/BPPVI/2005_H5N1_//2005'[&!color=#ff0000]
	'ABG38195_A/chicken/Crimea/08/2005_H5N1_//2005'[&!color=#ff0000]
	'ABG88231_A/mallard/Ohio/298/1987_H4N6_19/10/1987'[&!color=#0000ff]
	'ABG88242_A/mallard/Ohio/97/1989_H4N2_19/10/1989'[&!color=#0000ff]
	'ABG88275_A/pintail/Ohio/294/1988_H6N2_13/10/1988'
	'ABH03487_A/Bewick''s_swan/Netherlands/1/2005_H6N2_//2005'
	'ABH03495_A/Bewick''s_swan/Netherlands/2/2005_H6N8_//2005'
	'ABI20812_A/pintail/Ohio/226/1998_H6N2_17/10/1998'
	'ABI30364_A/green-winged_teal/Ohio/178/1999_H6N2_23/10/1999'
	'ABI36020_A/chicken/Indonesia/CDC25/2005_H5N1_04/10/2005'[&!color=#ff0000]
	'ABI36031_A/chicken/Indonesia/CDC24/2005_H5N1_04/10/2005'[&!color=#ff0000]
	'ABI48003_A/mallard/Ohio/657/2002_H4N6_19/08/2002'[&!color=#0000ff]
	'ABI48025_A/mallard/Ohio/275/1987_H4N2_19/10/1987'[&!color=#0000ff]
	'ABI84476_A/gray_teal/Australia/3/1979_H4N6_01/01/1979'[&!color=#0000ff]
	'ABI84606_A/domestic_duck/Minnesota/1086/1980_H4N8_29/09/1980'[&!color=#0000ff]
	'ABI84803_A/mallard_duck/New_York/180/1986_H4N9_04/10/1986'[&!color=#0000ff]
	'ABI84891_A/blue-winged_teal/New_York/370ac/1979_H4N2_20/11/1979'[&!color=#0000ff]
	'ABI84902_A/mallard_duck/New_York/194/1982_H4N8_01/12/1982'[&!color=#0000ff]
	'ABI84913_A/pintail_duck/New_York/155/1982_H4N3_01/12/1982'[&!color=#0000ff]
	'ABI84924_A/wood_duck/New_York/60/1982_H6N8_01/12/1982'
	'ABI85180_A/ruddy_turnstone/Delaware/105/1998_H6N8_18/05/1998'
	'ABI92200_A/mallard/Ohio/344/1987_H6N2_19/10/1987'
	'ABI92211_A/green-winged_teal/Ohio/344/1986_H4N2_30/10/1986'[&!color=#0000ff]
	'ABI92222_A/mallard/Ohio/83/1986_H4N6_24/10/1986'[&!color=#0000ff]
	'ABI92233_A/mallard/Ohio/338/1986_H4N8_29/10/1986'[&!color=#0000ff]
	'ABI92244_A/mallard/Ohio/249/1998_H6N1_17/10/1998'
	'ABI92255_A/mallard/Ohio/170/1999_H6N5_23/10/1999'
	'ABI95181_A/gadwall/Ohio/37/1999_H6N2_16/10/1999'
	'ABI95192_A/green-winged_teal/Ohio/86/1986_H6N2_26/10/1986'
	'ABI95203_A/green-winged_teal/Ohio/59/1989_H6N8_19/10/1989'
	'ABI95324_A/chicken/Nigeria/641/2006_H5N1_//2006'[&!color=#ff0000]
	'ABI95335_A/chicken/Nigeria/957-20/2006_H5N1_//2006'[&!color=#ff0000]
	'ABI95346_A/chicken/Sudan/1784-7/2006_H5N1_//2006'[&!color=#ff0000]
	'ABI95357_A/chicken/Sudan/1784-10/2006_H5N1_//2006'[&!color=#ff0000]
	'ABI96765_A/chicken/Jiangsu/cz1/2002_H5N1_//2002'[&!color=#ff0000]
	'ABI97340_A/chicken/Jilin/hh/2002_H5N1_//2002'[&!color=#ff0000]
	'ABI97342_A/chicken/Jilin/hj/2003_H5N1_//2003'[&!color=#ff0000]
	'ABI97495_A/mallard/Ohio/94/1989_H4N2_19/10/1989'[&!color=#0000ff]
	'ABI98908_A/chicken/Hubei/wo/2003_H5N1_//2003'[&!color=#ff0000]
	'ABI98936_A/chicken/Jilin/xw/2003_H5N1_//2003'[&!color=#ff0000]
	'ABJ16584_A/mallard/Ohio/64/1989_H6N8_19/10/1989'
	'ABJ16815_A/chicken/Afghanistan/1207/2006_H5N1_//2006'[&!color=#ff0000]
	'ABJ16859_A/chicken/Nigeria/1047-8/2006_H5N1_//2006'[&!color=#ff0000]
	'ABJ16881_A/chicken/Nigeria/1047-54/2006_H5N1_//2006'[&!color=#ff0000]
	'ABJ16903_A/chicken/Nigeria/1047-30/2006_H5N1_//2006'[&!color=#ff0000]
	'ABJ16914_A/chicken/Nigeria/1047-34/2006_H5N1_//2006'[&!color=#ff0000]
	'ABJ16925_A/chicken/Cote_d''Ivoire/1787-34/2006_H5N1_//2006'[&!color=#ff0000]
	'ABJ51692_A/chicken/Viet_Nam/11/2005_H5N1_//2005'[&!color=#ff0000]
	'ABJ51703_A/chicken/Viet_Nam/9/2005_H5N1_//2005'[&!color=#ff0000]
	'ABJ51736_A/chicken/Viet_Nam/2/2005_H5N1_//2005'[&!color=#ff0000]
	'ABJ51747_A/chicken/Viet_Nam/10/2005_H5N1_//2005'[&!color=#ff0000]
	'ABJ53591_A/chicken/Viet_Nam/17/2005_H5N1_//2005'[&!color=#ff0000]
	'ABK00110_A/chicken/Jilin/xv/2002_H5N1_//2002'[&!color=#ff0000]
	'ABK34761_A/chicken/Shanxi/2/2006_H5N1_//2006'[&!color=#ff0000]
	'ABL07800_A/chicken/Hong_Kong/282/2006_H5N1_//2006'[&!color=#ff0000]
	'ABL07838_A/chicken/Guiyang/4059/2005_H5N1_//2005'[&!color=#ff0000]
	'ABL07845_A/chicken/Shantou/1233/2006_H5N1_//2006'[&!color=#ff0000]
	'ABL07848_A/chicken/Shantou/3840/2006_H5N1_//2006'[&!color=#ff0000]
	'ABL07859_A/chicken/Fujian/9821/2005_H5N1_//2005'[&!color=#ff0000]
	'ABL07860_A/chicken/Fujian/10039/2005_H5N1_//2005'[&!color=#ff0000]
	'ABL07861_A/chicken/Fujian/10313/2005_H5N1_//2005'[&!color=#ff0000]
	'ABL07862_A/chicken/Fujian/10567/2005_H5N1_//2005'[&!color=#ff0000]
	'ABL07866_A/chicken/Fujian/11933/2005_H5N1_//2005'[&!color=#ff0000]
	'ABL07913_A/chicken/Guiyang/3923/2005_H5N1_//2005'[&!color=#ff0000]
	'ABL07938_A/chicken/Guangxi/1951/2006_H5N1_//2006'[&!color=#ff0000]
	'ABL07940_A/chicken/Fujian/12239/2005_H5N1_//2005'[&!color=#ff0000]
	'ABL67041_A/mallard/Ohio/324/1988_H4N6_13/10/1988'[&!color=#0000ff]
	'ABL67096_A/pintail/Alaska/310/2005_H4N6_11/08/2005'[&!color=#0000ff]
	'ABL67162_A/snow_goose/Maryland/410/2005_H6N1_13/12/2005'
	'ABL75582_A/green-winged_teal/Ohio/203/1998_H6N2_17/10/1998'
	'ABM21979_A/black_duck/Ohio/101/1986_H6N2_24/10/1986'
	'ABM22001_A/snow_goose/Maryland/353/2005_H6N1_13/12/2005'
	'ABM22012_A/snow_goose/Maryland/364/2005_H6N1_13/12/2005'
	'ABO31426_A/chicken/Moscow/2/2007_H5N1_13/02/2007'[&!color=#ff0000]
	'ABO44208_A/chicken/Afghanistan/1573-47/2006_H5N1_//2006'[&!color=#ff0000]
	'ABO44219_A/chicken/Afghanistan/1573-65/2006_H5N1_//2006'[&!color=#ff0000]
	'ABO44230_A/chicken/Afghanistan/1573-92/2006_H5N1_//2006'[&!color=#ff0000]
	'ABO44241_A/chicken/Egypt/2253-1/2006_H5N1_//2006'[&!color=#ff0000]
	'ABO44252_A/turkey/Egypt/2253-2/2006_H5N1_//2006'[&!color=#ff0000]
	'ABO44274_A/chicken/Sudan/2115-9/2006_H5N1_//2006'[&!color=#ff0000]
	'ABO44285_A/chicken/Sudan/2115-12/2006_H5N1_//2006'[&!color=#ff0000]
	'ABO44296_A/turkey/Ivory_Coast/4372-2/2006_H5N1_/12/2006'[&!color=#ff0000]
	'ABO51848_A/mallard/Ohio/667/2002_H4N6_19/08/2002'[&!color=#0000ff]
	'ABO51859_A/mallard/Maryland/750/2002_H4N6_27/08/2002'[&!color=#0000ff]
	'ABO51881_A/blue-winged_teal/Ohio/989/2002_H4N6_07/09/2002'[&!color=#0000ff]
	'ABO51903_A/black_duck/Maryland/834/2002_H4N8_28/08/2002'[&!color=#0000ff]
	'ABO51925_A/mallard/Ohio/666/2002_H6N2_19/08/2002'
	'ABO51936_A/mallard/Ohio/668/2002_H4N6_19/08/2002'[&!color=#0000ff]
	'ABO51969_A/mallard/Maryland/470/2002_H6N2_14/08/2002'
	'ABO51980_A/mallard/Maryland/172/2002_H6N2_26/06/2002'
	'ABO51991_A/mallard/Ohio/648/2002_H6N2_19/08/2002'
	'ABO52002_A/mallard/Ohio/653/2002_H6N2_19/08/2002'
	'ABO52013_A/mallard/Maryland/881/2002_H6N2_29/08/2002'
	'ABO52024_A/pintail/Ohio/73/1989_H6N2_19/10/1989'
	'ABO52035_A/mallard/Ohio/664/2002_H6N6_19/08/2002'
	'ABO52057_A/mallard/Ohio/217/1998_H6N8_17/10/1998'
	'ABO52167_A/mallard/Ohio/242/1998_H6N8_//1998'
	'ABO52189_A/mallard/Ohio/115/1989_H6N8_//1989'
	'ABO52200_A/mallard/Ohio/129/1989_H4N6_//1989'[&!color=#0000ff]
	'ABO52211_A/mallard/Ohio/81/1986_H6N2_//1986'
	'ABO52486_A/green-winged_teal/Ohio/80/1993_H6N8_//1993'
	'ABO52497_A/mallard/Ohio/123/1989_H6N8_//1989'
	'ABO52508_A/mallard/Ohio/178/1990_H4N6_//1990'[&!color=#0000ff]
	'ABO52519_A/blue-winged_teal/Ohio/1339/2005_H4N6_//2005'[&!color=#0000ff]
	'ABO52541_A/green-winged_teal/Ohio/1324/2005_H4N6_//2005'[&!color=#0000ff]
	'ABO52673_A/mallard/Maryland/1241/2005_H4N6_//2005'[&!color=#0000ff]
	'ABO52695_A/green-winged_teal/Ohio/1292/2005_H4N6_//2005'[&!color=#0000ff]
	'ABO52750_A/chicken/Sudan/2115-10/2006_H5N1_//2006'[&!color=#ff0000]
	'ABO76694_A/chicken/Suzdalka/06/05_H5N1_//2005'[&!color=#ff0000]
	'ABO76695_A/chicken/Omsk/14/05_H5N1_//2005'[&!color=#ff0000]
	'ABO76699_A/chicken/Krasnodar/123/06_H5N1_//2006'[&!color=#ff0000]
	'ABO76700_A/chicken/Tula/4/05_H5N1_//2005'[&!color=#ff0000]
	'ABO76987_A/mallard/Maryland/2022/2005_H6N8_//2005'
	'ABP49291_A/Canada_goose/Ohio/127/1989_H6N8_//1989'
	'ABQ01264_A/blue-winged_teal/Ohio/1387/2005_H6N2_//2005'
	'ABQ01308_A/white-winged_scoter/Maryland/301/2005_H4N6_05/12/2005'[&!color=#0000ff]
	'ABQ23872_A/mallard/SanJiang/151/2006_H6N2_//2006'
	'ABQ43804_A/chicken/Russia_Moscow_oblast_Odintsovo/1/2007_H5N1_//2007'[&!color=#ff0000]
	'ABQ43807_A/chicken/Russia_Krasnodar/2/2007_H5N1_//2007'[&!color=#ff0000]
	'ABQ45858_A/chicken/India/NIV33487/06_H5N1_//2006'[&!color=#ff0000]
	'ABQ81825_A/mallard/Hei_Longjiang/131/2006_H6N2_//2006'
	'ABQ84695_A/wild_duck/Shantou/1737/2000_H6N8_//2000'
	'ABQ84701_A/migratory_duck/Hong_Kong/MPS180/2003_H4N6_//2003'[&!color=#0000ff]
	'ABQ84706_A/migratory_duck/Jiang_Xi/8624/2004_H6N2_//2004'
	'ABR31770_A/chicken/Taiwan/2838N/00_H6N1_//2000'[&!color=#005700]
	'ABR31781_A/chicken/Taiwan/2838V/00_H6N1_//2000'[&!color=#005700]
	'ABR37316_A/green-winged_teal/Ohio/1292/2005_H4N6_//2005'[&!color=#0000ff]
	'ABS70302_A/mallard/Maryland/887/2002_H6N1_//2002'
	'ABS89384_A/mallard/Maryland/1983/2005_H6N8_//2005'
	'ABU53956_A/mallard/SanJiang/113/2006_H6N2_//2006'
	'ABV53476_A/chicken/Nigeria/1071-1/2007_H5N1_//2007'[&!color=#ff0000]
	'ABV53486_A/chicken/Nigeria/1071-3/2007_H5N1_//2007'[&!color=#ff0000]
	'ABV53516_A/chicken/Nigeria/1071-7/2007_H5N1_//2007'[&!color=#ff0000]
	'ABV53526_A/chicken/Nigeria/1071-9/2007_H5N1_//2007'[&!color=#ff0000]
	'ABV53536_A/chicken/Nigeria/1071-10/2007_H5N1_//2007'[&!color=#ff0000]
	'ABV53556_A/chicken/Nigeria/1071-22/2007_H5N1_//2007'[&!color=#ff0000]
	'ABV53576_A/chicken/Nigeria/1071-29/2007_H5N1_//2007'[&!color=#ff0000]
	'ABV56238_A/gull/Moscow/3100/2006_H6N2_/10/2006'
	'ABV60445_A/chicken/Krasnodar/300/07_H5N1_05/09/2007'[&!color=#ff0000]
	'ABW23594_A/dunlin/Barrow/65/2005_H6N1_//2005'
	'ABW73804_A/chicken/Korea/IS2/2006_H5N1_//2006'[&!color=#ff0000]
	'ABW89587_A/chicken/Thailand/ICRC-V143/2007_H5N1_//2007'[&!color=#ff0000]
	'ABW97457_A/Japanese_quail/CA/K0401010/2004_H6N2_//2004'
	'ABX10490_A/chicken/Hebei/126/2005_H5N1_//2005'[&!color=#ff0000]
	'ABX10503_A/chicken/Hebei/102/2005_H5N1_//2005'[&!color=#ff0000]
	'ABX10510_A/chicken/Hebei/706/2005_H5N1_//2005'[&!color=#ff0000]
	'ABX38822_A/chicken/Burkina_Faso/1347-16/2006_H5N1_//2006'[&!color=#ff0000]
	'ABX88818_A/eurasian_coot/Western_Australia/2727/1979_H6N2_//1979'
	'ABX88840_A/red-necked_stint/Australia/2/2004_H4N8_//2004'[&!color=#0000ff]
	'ABY76290_A/chicken/Rostov/22-1/2007_H5N1_//2007'[&!color=#ff0000]
	'ABY88902_A/chicken/Malaysia/5223/2007_H5N1_//2007'[&!color=#ff0000]
	'ABZ89818_A/chicken/Rostov-on-Don/35/2007_H5N1_14/12/2007'[&!color=#ff0000]
	'ACA03224_A/turkey/Israel/345/2006_H5N1_//2006'[&!color=#ff0000]
	'ACA03226_A/turkey/Israel/364/2006_H5N1_//2006'[&!color=#ff0000]
	'ACA03228_A/turkey/Israel/446/2006_H5N1_//2006'[&!color=#ff0000]
	'ACA03234_A/chicken/Gaza/714/2006_H5N1_//2006'[&!color=#ff0000]
	'ACA21563_A/chicken/Kuwait/KISR2/2007_H5N1_//2007'[&!color=#ff0000]
	'ACA21585_A/chicken/Kuwait/KISR5/2007_H5N1_//2007'[&!color=#ff0000]
	'ACA21596_A/chicken/Kuwait/KISR6/2007_H5N1_//2007'[&!color=#ff0000]
	'ACA21618_A/chicken/Kuwait/KISR8/2007_H5N1_//2007'[&!color=#ff0000]
	'ACA21629_A/chicken/Kuwait/KISR9/2007_H5N1_//2007'[&!color=#ff0000]
	'ACA47733_A/chicken/Shantou/133/2003_H5N1_//2003'[&!color=#ff0000]
	'ACA47788_A/chicken/Shantou/3744/2003_H5N1_//2003'[&!color=#ff0000]
	'ACA47810_A/silky_chicken/Shantou/475/2004_H5N1_//2004'[&!color=#ff0000]
	'ACA48008_A/chicken/Yunnan/1251/2003_H5N1_//2003'[&!color=#ff0000]
	'ACA48030_A/chicken/Yunnan/1628/2003_H5N1_//2003'[&!color=#ff0000]
	'ACA48085_A/chicken/Yunnan/5686/2003_H5N1_//2003'[&!color=#ff0000]
	'ACA48129_A/chicken/Yunnan/6797/2003_H5N1_//2003'[&!color=#ff0000]
	'ACA48151_A/chicken/Yunnan/6957/2003_H5N1_//2003'[&!color=#ff0000]
	'ACA48162_A/chicken/Yunnan/207/2004_H5N1_//2004'[&!color=#ff0000]
	'ACB47243_A/turkey/Saudi_Arabia/6732-6/2007_H5N1_//2007'[&!color=#ff0000]
	'ACB72450_A/chicken/Israel/1055/2008_H5N1_//2008'[&!color=#ff0000]
	'ACC63249_A/gray_teal/Western_Australia/1855/1979_H4N6_//1979'[&!color=#0000ff]
	'ACD35880_A/chicken/Nigeria/228-10/2006_H5N1_//2006'[&!color=#ff0000]
	'ACD35891_A/chicken/Nigeria/228-6/2006_H5N1_//2006'[&!color=#ff0000]
	'ACD62240_A/chicken/Primorje/1/2008_H5N1_10/04/2008'[&!color=#ff0000]
	'ACE76545_A/gadwall/California/HKWF100/2007_H6N1_24/10/2007'
	'ACE76589_A/northern_shoveler/California/HKWF268/2007_H6N2_28/10/2007'
	'ACE76600_A/American_wigeon/California/HKWF371/2007_H6N5_07/10/2007'
	'ACE76611_A/northern_shoveler/California/HKWF383/2007_H6N1_03/11/2007'
	'ACE81689_A/northern_shoveler/California/HKWF115/2007_H6N1_24/10/2007'
	'ACE81700_A/bufflehead/California/HKWF205/2007_H4N8_28/10/2007'[&!color=#0000ff]
	'ACE81711_A/American_wigeon/California/HKWF295/2007_H6N5_31/10/2007'
	'ACE81722_A/American_wigeon/California/HKWF450/2007_H4N7_04/11/2007'[&!color=#0000ff]
	'ACE81744_A/ring-necked_duck/California/HKWF662/2007_H6N1_11/11/2007'
	'ACF17937_A/chicken/Thailand/NS-341/2008_H5N1_//2008'[&!color=#ff0000]
	'ACF17963_A/chicken/Thailand/NS-339/2008_H5N1_//2008'[&!color=#ff0000]
	'ACF17973_A/chicken/Thailand/PC-340/2008_H5N1_//2008'[&!color=#ff0000]
	'ACF22427_A/red-necked_stint/Western_Australia/4126/1980_H4N8_//1980'[&!color=#0000ff]
	'ACF33681_A/mallard/MN/323/1999_H4N8_//1999'[&!color=#0000ff]
	'ACF33692_A/mallard/Minnesota/269/1999_H4N6_//1999'[&!color=#0000ff]
	'ACF33703_A/mallard/Minnesota/160/1999_H4N6_//1999'[&!color=#0000ff]
	'ACF36773_A/chicken/Thailand/ICRC-618/2008_H5N1_29/01/2008'[&!color=#ff0000]
	'ACF36833_A/mallard/Yan_chen/2005_H4N6_/10/2005'[&!color=#0000ff]
	'ACF47439_A/American_wigeon/California/HKWF1174/2007_H6N1_05/12/2007'
	'ACF47483_A/American_wigeon/California/HKWF296/2007_H6N1_31/10/2007'
	'ACF47505_A/ring_necked_duck/California/HKWF402/2007_H6N1_03/11/2007'
	'ACF47516_A/American_wigeon/California/HKWF41/2007_H6N1_21/10/2007'
	'ACF47527_A/American_wigeon/California/HKWF42/2007_H6N1_21/10/2007'
	'ACF47538_A/ring_necked_duck/California/HKWF515/2007_H6N1_07/11/2007'
	'ACF76198_A/chicken/Vietnam/18/2004_H5N1_//2004'[&!color=#ff0000]
	'ACF76209_A/chicken/Vietnam/890/2004_H5N1_//2004'[&!color=#ff0000]
	'ACF76220_A/chicken/Vietnam/NCVD09/2005_H5N1_//2005'[&!color=#ff0000]
	'ACG50704_A/chicken/Guangdong/1/2005_H5N1_//2005'[&!color=#ff0000]
	'ACG58469_A/chicken/Vietnam/216/2005_H5N1_18/12/2005'[&!color=#ff0000]
	'ACG58535_A/chicken/Vietnam/209/2005_H5N1_08/12/2005'[&!color=#ff0000]
	'ACG58612_A/chicken/Vietnam/202/2005_H5N1_05/12/2005'[&!color=#ff0000]
	'ACH88857_A/chicken/Laos/P0020/2007_H5N1_//2007'[&!color=#ff0000]
	'ACH88890_A/chicken/Laos/P0169/2007_H5N1_//2007'[&!color=#ff0000]
	'ACH88901_A/chicken/Laos/P0171/2007_H5N1_//2007'[&!color=#ff0000]
	'ACI16683_A/red-necked_stint/Australia/3/2004_H4N8_//2004'[&!color=#0000ff]
	'ACI40920_A/mallard/ZhaLong/88/2004_H4N6_08/08/2004'[&!color=#0000ff]
	'ACI90133_A/least_sandpiper/South_Central_Alaska/2/2007_H4N8_09/05/2007'[&!color=#0000ff]
	'ACJ04571_A/least_sandpiper/South_Central_Alaska/1/2007_H4N8_09/05/2007'[&!color=#0000ff]
	'ACJ04595_A/northern_pintail/California/HKWF151/2007_H6N1_24/10/2007'
	'ACJ04606_A/northern_shoveler/California/HKWF216/2007_H6N1_28/10/2007'
	'ACJ09837_A/chicken/Vietnam/NCVD12/2005_H5N1_//2005'[&!color=#ff0000]
	'ACJ10035_A/red-necked_stint/Western_Australia/4094/1984_H4N8_//1984'[&!color=#0000ff]
	'ACJ14870_A/chicken/Vietnam/NCVD-3/2007_H5N1_//2007'[&!color=#ff0000]
	'ACJ15046_A/chicken/Vietnam/NCVD-20/2007_H5N1_//2007'[&!color=#ff0000]
	'ACJ15057_A/chicken/Vietnam/NCVD-21/2007_H5N1_//2007'[&!color=#ff0000]
	'ACJ15206_A/chicken/Vietnam/NCVD-40/2007_H5N1_//2007'[&!color=#ff0000]
	'ACJ15259_A/chicken/Vietnam/NCVD-45/2007_H5N1_//2007'[&!color=#ff0000]
	'ACK28203_A/northern_pintail/Interior_Alaska/1/2007_H4N6_08/08/2007'[&!color=#0000ff]
	'ACK43347_A/guinea_fowl/NJ/14190-23/1996_H4N8_//1996'[&!color=#0000ff]
	'ACK43358_A/mallard/MN/327/1999_H4N8_//1999'[&!color=#0000ff]
	'ACK43363_A/mallard/Minnesota/348/2000_H4N6_//2000'[&!color=#0000ff]
	'ACK99275_A/chicken/Vietnam/921/2004_H5N1_//2004'[&!color=#ff0000]
	'ACK99286_A/chicken/Vietnam/925/2004_H5N1_//2004'[&!color=#ff0000]
	'ACK99297_A/chicken/Vietnam/933/2004_H5N1_//2004'[&!color=#ff0000]
	'ACK99308_A/chicken/Vietnam/NCVD11/2005_H5N1_//2005'[&!color=#ff0000]
	'ACN37894_A/chicken/Uthaithani/NIAH115067/2008_H5N1_/11/2008'[&!color=#ff0000]
	'ACN37904_A/chicken/Sukhothai/NIAH114843/2008_H5N1_/11/2008'[&!color=#ff0000]
	'ACN39452_A/chicken/Hunan/1793/2007_H5N1_23/01/2007'[&!color=#ff0000]
	'ACN39460_A/chicken/Hubei/2856/2007_H5N1_29/01/2007'[&!color=#ff0000]
	'ACN39464_A/chicken/Hubei/3002/2007_H5N1_29/01/2007'[&!color=#ff0000]
	'ACN39466_A/chicken/Hunan/3157/2006_H5N1_30/11/2006'[&!color=#ff0000]
	'ACN41775_A/chicken/Rawalakot/NARC2441A/2006_H5N1_//2006'[&!color=#ff0000]
	'ACN41786_A/chicken/Sihala/NARC3303.4/2006_H5N1_//2006'[&!color=#ff0000]
	'ACN86441_A/ruddy_turnstone/Delaware/Sg-00470/2008_H4N6_21/05/2008'[&!color=#0000ff]
	'ACN86447_A/ruddy_turnstone/Delaware/Sg-00474/2008_H4N7_21/05/2008'[&!color=#0000ff]
	'ACN86459_A/ruddy_turnstone/New_Jersey/Sg-00477/2008_H4N6_17/05/2008'[&!color=#0000ff]
	'ACN86471_A/red_knot/New_Jersey/Sg-00479/2008_H4N6_16/05/2008'[&!color=#0000ff]
	'ACN86537_A/ruddy_turnstone/New_Jersey/Sg-00496/2008_H4N6_10/05/2008'[&!color=#0000ff]
	'ACN86567_A/ruddy_turnstone/New_Jersey/Sg-00506/2008_H4N6_17/05/2008'[&!color=#0000ff]
	'ACN86573_A/ruddy_turnstone/New_Jersey/Sg-00507/2008_H4N6_16/05/2008'[&!color=#0000ff]
	'ACN86621_A/ruddy_turnstone/New_Jersey/Sg-00533/2008_H4N6_30/05/2008'[&!color=#0000ff]
	'ACN86633_A/ruddy_turnstone/Delaware/Sg-00539/2008_H4N6_31/05/2008'[&!color=#0000ff]
	'ACN86639_A/ruddy_turnstone/New_Jersey/Sg-00542/2008_H4N6_01/06/2008'[&!color=#0000ff]
	'ACN86651_A/ruddy_turnstone/New_Jersey/Sg-00551/2008_H6N6_22/05/2008'
	'ACN86657_A/ruddy_turnstone/New_Jersey/Sg-00552/2008_H4N6_04/06/2008'[&!color=#0000ff]
	'ACN86663_A/ruddy_turnstone/New_Jersey/Sg-00556/2008_H4N6_04/06/2008'[&!color=#0000ff]
	'ACN86669_A/ruddy_turnstone/New_Jersey/Sg-00558/2008_H4N6_04/06/2008'[&!color=#0000ff]
	'ACN86705_A/mallard/Minnesota/Sg-00569/2008_H4N6_01/08/2008'[&!color=#0000ff]
	'ACO25319_A/northern_pintail/Interior_Alaska/2/2007_H4N8_07/09/2007'[&!color=#0000ff]
	'ACO53816_A/chicken/Uthaithani/NIAH115067/2008_H5N1_//2008'[&!color=#ff0000]
	'ACO53826_A/chicken/Sukhothai/NIAH114843/2008_H5N1_//2008'[&!color=#ff0000]
	'ACO53843_A/chicken/Thailand/ST-351/2008_H5N1_//2008'[&!color=#ff0000]
	'ACQ82855_A/mallard/Interior_Alaska/6/2007_H4N6_06/09/2007'[&!color=#0000ff]
	'ACQ82876_A/mallard/Interior_Alaska/4/2007_H4N6_07/09/2007'[&!color=#0000ff]
	'ACQ82942_A/northern_shoveler/Interior_Alaska/1/2007_H4N6_01/09/2007'[&!color=#0000ff]
	'ACQ82953_A/mallard/Interior_Alaska/1/2007_H4N5_03/09/2007'[&!color=#0000ff]
	'ACQ82975_A/mallard/Interior_Alaska/5/2007_H4N6_08/09/2007'[&!color=#0000ff]
	'ACQ82986_A/mallard/Interior_Alaska/3/2007_H4N6_16/09/2007'[&!color=#0000ff]
	'ACQ83040_A/gadwall/California/AKS-514/2007_H6N1_09/12/2007'
	'ACQ83117_A/northern_pintail/California/HKWF440/2007_H6N1_04/11/2007'
	'ACQ83292_A/mallard/California/7766/2008_H4N6_08/10/2008'[&!color=#0000ff]
	'ACR49086_A/chicken/West_Java/UT1001/2003_H5N1_20/10/2003'[&!color=#ff0000]
	'ACR49092_A/chicken/East_Kalimantan/UT1035/2004_H5N1_16/02/2004'[&!color=#ff0000]
	'ACR49100_A/chicken/Bali/UT2091/2005_H5N1_//2005'[&!color=#ff0000]
	'ACR49104_A/chicken/Sulawesi_Selatan/UT2093/2005_H5N1_//2005'[&!color=#ff0000]
	'ACR49106_A/chicken/Sulawesi_Selatan/UT2094/2005_H5N1_//2005'[&!color=#ff0000]
	'ACR49108_A/chicken/Central_Java/UT3091/2005_H5N1_//2005'[&!color=#ff0000]
	'ACR49110_A/chicken/East_Java/UT6016/2006_H5N1_/11/2006'[&!color=#ff0000]
	'ACR49116_A/chicken/Banten/UT6025/2006_H5N1_/10/2006'[&!color=#ff0000]
	'ACR49118_A/chicken/South_Kalimantan/UT6029/2006_H5N1_/11/2006'[&!color=#ff0000]
	'ACR49120_A/chicken/East_Java/UT6031/2007_H5N1_/01/2007'[&!color=#ff0000]
	'ACR49122_A/chicken/East_Java/UT6044/2007_H5N1_/03/2007'[&!color=#ff0000]
	'ACR49124_A/chicken/East_Java/UT6045/2007_H5N1_/03/2007'[&!color=#ff0000]
	'ACR49125_A/chicken/East_Java/UT6017/2006_H5N1_/11/2006'[&!color=#ff0000]
	'ACR49131_A/chicken/South_Kalimantan/UT6028/2006_H5N1_/11/2006'[&!color=#ff0000]
	'ACR49405_A/chicken/Laos/A0464/2007_H5N1_//2007'[&!color=#ff0000]
	'ACR49471_A/chicken/Laos/13/2008_H5N1_//2008'[&!color=#ff0000]
	'ACR49482_A/chicken/Laos/16/2008_H5N1_//2008'[&!color=#ff0000]
	'ACR49493_A/chicken/Laos/17/2008_H5N1_//2008'[&!color=#ff0000]
	'ACR49504_A/chicken/Laos/33/2008_H5N1_//2008'[&!color=#ff0000]
	'ACR49515_A/chicken/Laos/35/2008_H5N1_//2008'[&!color=#ff0000]
	'ACR49526_A/chicken/Laos/37/2008_H5N1_//2008'[&!color=#ff0000]
	'ACR58604_A/mallard/Netherlands/2/2005_H4N2_//2005'[&!color=#0000ff]
	'ACR58637_A/shorebird/Delaware/133/2006_H6N8_22/05/2006'
	'ACR58648_A/chicken/Egypt/0836/2008_H5N1_15/01/2008'[&!color=#ff0000]
	'ACR58659_A/chicken/Egypt/0891/2008_H5N1_26/09/2008'[&!color=#ff0000]
	'ACR58736_A/mallard/Sweden/65/2005_H4N3_//2005'[&!color=#0000ff]
	'ACR58747_A/Eurasian_wigeon/Sweden/1/2004_H6N2_//2004'
	'ACR58758_A/common_teal/Netherlands/2/2005_H6N8_//2005'
	'ACR58994_A/black-headed_gull/Netherlands/1/2005_H6N8_//2005'
	'ACR59529_A/barnacle_goose/Netherlands/1/2005_H6N2_//2005'
	'ACR59540_A/mallard/Netherlands/71/2006_H6N2_//2006'
	'ACR59551_A/mallard/Netherlands/11/2007_H6N5_//2007'
	'ACS92948_A/mallard/Minnesota/Sg-00133/2007_H4N6_29/09/2007'[&!color=#0000ff]
	'ACT20720_A/chicken/Iran/53-3/2008_H5N1_//2008'[&!color=#ff0000]
	'ACT84150_A/blue-winged_teal/Minnesota/Sg-00225/2006_H6N5_30/09/2006'
	'ACT84168_A/green-winged_teal/Minnesota/Sg-00228/2006_H6N8_30/09/2006'
	'ACT84174_A/blue-winged_teal/Minnesota/Sg-00229/2006_H4N6_30/09/2006'[&!color=#0000ff]
	'ACT84186_A/American_wigeon/Minnesota/Sg-00231/2007_H4N6_29/09/2007'[&!color=#0000ff]
	'ACT84300_A/blue-winged_teal/Minnesota/Sg-00450/2008_H4N8_20/08/2008'[&!color=#0000ff]
	'ACT84310_A/blue-winged_teal/Minnesota/Sg-00452/2008_H4N2_20/08/2008'[&!color=#0000ff]
	'ACT84320_A/northern_pintail/South_Dakota/Sg-00454/2008_H6N5_22/08/2008'
	'ACT84330_A/northern_pintail/South_Dakota/Sg-00456/2008_H6N1_22/08/2008'
	'ACT84340_A/mallard/South_Dakota/Sg-00458/2008_H4N6_19/08/2008'[&!color=#0000ff]
	'ACT84350_A/mallard/South_Dakota/Sg-00460/2008_H4N6_19/08/2008'[&!color=#0000ff]
	'ACT84360_A/mallard/Minnesota/Sg-00462/2008_H6N1_16/09/2008'
	'ACT84369_A/mallard/Minnesota/Sg-00464/2008_H6N1_16/09/2008'
	'ACT84388_A/ruddy_turnstone/New_Jersey/Sg-00471/2008_H6N8_13/05/2008'
	'ACT84406_A/ruddy_turnstone/New_Jersey/Sg-00482/2008_H6N8_10/05/2008'
	'ACT84441_A/ruddy_turnstone/New_Jersey/Sg-00502/2008_H4N6_17/05/2008'[&!color=#0000ff]
	'ACT84555_A/ruddy_turnstone/Delaware/Sg-00541/2008_H4N6_31/05/2008'[&!color=#0000ff]
	'ACT84613_A/ruddy_turnstone/New_Jersey/Sg-00562/2008_H4N6_18/05/2008'[&!color=#0000ff]
	'ACT84667_A/mallard/Minnesota/Sg-00624/2008_H4N8_29/07/2008'[&!color=#0000ff]
	'ACT84679_A/mallard/Minnesota/Sg-00626/2008_H4N8_29/07/2008'[&!color=#0000ff]
	'ACT84728_A/mallard/Minnesota/Sg-00635/2008_H4N8_29/07/2008'[&!color=#0000ff]
	'ACT84790_A/northern_shoveler/Minnesota/Sg-00647/2008_H4N6_01/08/2008'[&!color=#0000ff]
	'ACT84997_A/blue-winged_teal/Minnesota/Sg-00691/2008_H4N8_03/08/2008'[&!color=#0000ff]
	'ACT85037_A/mallard/Minnesota/Sg-00700/2008_H4N8_03/08/2008'[&!color=#0000ff]
	'ACT85047_A/blue-winged_teal/North_Dakota/Sg-00702/2008_H4N6_02/09/2008'[&!color=#0000ff]
	'ACT85062_A/blue-winged_teal/North_Dakota/Sg-00705/2008_H4N6_02/09/2008'[&!color=#0000ff]
	'ACT85067_A/blue-winged_teal/North_Dakota/Sg-00707/2008_H4N8_02/09/2008'[&!color=#0000ff]
	'ACT85077_A/blue-winged_teal/North_Dakota/Sg-00711/2008_H4N8_03/09/2008'[&!color=#0000ff]
	'ACT85082_A/blue-winged_teal/North_Dakota/Sg-00712/2008_H4N6_03/09/2008'[&!color=#0000ff]
	'ACT85087_A/blue-winged_teal/North_Dakota/Sg-00713/2008_H4N6_08/09/2008'[&!color=#0000ff]
	'ACT85097_A/blue-winged_teal/North_Dakota/Sg-00715/2008_H4N6_08/09/2008'[&!color=#0000ff]
	'ACT85102_A/blue-winged_teal/North_Dakota/Sg-00716/2008_H4N6_08/09/2008'[&!color=#0000ff]
	'ACT85107_A/blue-winged_teal/North_Dakota/Sg-00717/2008_H4N6_08/09/2008'[&!color=#0000ff]
	'ACU15119_A/mallard/Sweden/30/2005_H6N1_//2005'
	'ACU16676_A/chicken/Egypt/083/2008_H5N1_02/01/2008'[&!color=#ff0000]
	'ACU26256_A/ring-necked_duck/California/K90/2005_H6N8_29/10/2005'
	'ACU26289_A/northern_shoveler/Alaska/7MP1113/2007_H4N6_11/09/2007'[&!color=#0000ff]
	'ACU26311_A/mallard/Alaska/7MP1028/2007_H4N8_07/09/2007'[&!color=#0000ff]
	'ACU26344_A/northern_pintail/Alaska/7MP1393/2007_H4N6_14/08/2007'[&!color=#0000ff]
	'ACU87028_A/mallard/Korea/L08-8/2008_H6N1_/09/2008'
	'ACU87030_A/spot-billed_duck/Korea/534/2008_H6N1_/09/2008'
	'ACU87032_A/spot-billed_duck/Korea/537/2008_H6N1_/09/2008'
	'ACU87038_A/spot-billed_duck/Korea/527/2008_H6N1_/09/2008'
	'ACU87040_A/spot-billed_duck/Korea/536/2008_H6N1_/09/2008'
	'ACU87046_A/spot-billed_duck/Korea/619/2008_H6N2_/10/2008'
	'ACU87048_A/spot-billed_duck/Korea/528/2008_H6N8_/09/2008'
	'ACU87052_A/spot-billed_duck/Korea/625/2008_H6N1_/10/2008'
	'ACV41468_A/gray_teal/Western_Australia/1840/1979_H4N4_//1979'[&!color=#0000ff]
	'ACV41523_A/American_black_duck/New_Brunswick/19347/2006_H4N6_14/09/2006'[&!color=#0000ff]
	'ACV41567_A/mallard/California/GL30/2005_H4N6_20/08/2005'[&!color=#0000ff]
	'ACV41578_A/northern_shoveler/California/K138/2005_H6N2_06/11/2005'
	'ACV41589_A/green-winged_teal/California/K218/2005_H4N6_04/12/2005'[&!color=#0000ff]
	'ACV41600_A/mallard/New_Zealand/1615-17/2004_H4N6_//2004'[&!color=#0000ff]
	'ACV41666_A/mallard/Interior_Alaska/7MP0372/2007_H4N6_17/08/2007'[&!color=#0000ff]
	'ACV41726_A/northern_shoveler/Interior_Alaska/7MP1601/2007_H4N6_11/09/2007'[&!color=#0000ff]
	'ACV89735_A/ruddy_turnstone/Delaware/291/2006_H6N1_22/05/2006'
	'ACV90504_A/chicken/India/WB-NIV92456/2009_H5N1_10/03/2009'[&!color=#ff0000]
	'ACX55353_A/green-winged_teal/Alberta/11383/2005_H4N6_31/07/2005'[&!color=#0000ff]
	'ACX55364_A/redhead/Alberta/11817/2005_H4N6_06/08/2005'[&!color=#0000ff]
	'ACX55397_A/green-winged_teal/Nova_Scotia/14687/2005_H4N6_22/09/2005'[&!color=#0000ff]
	'ACX55408_A/mallard/Quebec/11102/2006_H4N6_20/08/2006'[&!color=#0000ff]
	'ACX55419_A/mallard/Quebec/11002/2006_H4N6_19/08/2006'[&!color=#0000ff]
	'ACX55463_A/mallard/Quebec/11103/2006_H4N6_20/08/2006'[&!color=#0000ff]
	'ACX55474_A/mallard/Quebec/11106/2006_H4N6_20/08/2006'[&!color=#0000ff]
	'ACX55496_A/mallard/Quebec/11182/2006_H4N6_24/08/2006'[&!color=#0000ff]
	'ACX55551_A/American_green-winged_teal/Manitoba/23884/2007_H4N6_21/08/2007'[&!color=#0000ff]
	'ACX55562_A/mallard/Manitoba/23912/2007_H4N7_24/08/2007'[&!color=#0000ff]
	'ACX55916_A/chicken/Assam/142007/2008_H5N1_07/12/2008'[&!color=#ff0000]
	'ACX61639_A/chicken/Domodedovo/MK/2007_H5N1_14/01/2007'[&!color=#ff0000]
	'ACX61659_A/chicken/Reshoty/02/2006_H5N1_/06/2006'[&!color=#ff0000]
	'ACY06581_A/chicken/West_Bengal/170564/2009_H5N1_09/03/2009'[&!color=#ff0000]
	'ACY06583_A/chicken/West_Bengal/162642/2009_H5N1_15/02/2009'[&!color=#ff0000]
	'ACY06585_A/chicken/West_Bengal/82613/2008_H5N1_25/01/2008'[&!color=#ff0000]
	'ACY06587_A/chicken/West_Bengal/100879/2008_H5N1_23/03/2008'[&!color=#ff0000]
	'ACY06589_A/chicken/West_Bengal/106181/2008_H5N1_07/05/2008'[&!color=#ff0000]
	'ACY06591_A/chicken/West_Bengal/81760/2008_H5N1_19/01/2008'[&!color=#ff0000]
	'ACY06593_A/chicken/West_Bengal/81010/2008_H5N1_11/01/2008'[&!color=#ff0000]
	'ACY06595_A/chicken/West_Bengal/80995/2008_H5N1_11/01/2008'[&!color=#ff0000]
	'ACY74421_A/wild_duck/Korea/7-D19/2005_H4N6_04/11/2005'[&!color=#0000ff]
	'ACY79912_A/chicken/Bac_Giang/07-74/2007_H5N1_//2007'[&!color=#ff0000]
	'ACY79913_A/chicken/Ha_Nam/07-83/2007_H5N1_//2007'[&!color=#ff0000]
	'ACY79919_A/chicken/Thai_Binh/07-89/2007_H5N1_//2007'[&!color=#ff0000]
	'ACY79937_A/ruddy_turnstone/Delaware/649/2002_H6N4_//2002'
	'ACY79938_A/sanderling/Delaware/654/2002_H6N4_//2002'
	'ACZ05918_A/chicken/Hunan/8/2008_H5N1_/11/2008'[&!color=#ff0000]
	'ACZ05920_A/chicken/Hunan/3/2007_H5N1_/10/2007'[&!color=#ff0000]
	'ACZ36543_A/chicken/Indonesia/7/2003_H5N1_20/12/2003'[&!color=#ff0000]
	'ACZ36544_A/chicken/Ninh_Binh/209/2005_H5N1_//2005'[&!color=#ff0000]
	'ACZ36552_A/chicken/Hong_Kong/409.1/2002_H5N1_//2002'[&!color=#ff0000]
	'ACZ45679_A/mallard/Minnesota/95/1998_H4N2_//1998'[&!color=#0000ff]
	'ACZ45680_A/mallard/Minnesota/14/2000_H4N3_//2000'[&!color=#0000ff]
	'ACZ45681_A/mallard/Minnesota/33/2000_H4N4_8_//2000'[&!color=#0000ff]
	'ACZ45683_A/mallard/Minnesota/2/1998_H4N6_//1998'[&!color=#0000ff]
	'ACZ45684_A/mallard/Minnesota/140/1999_H4N6_//1999'[&!color=#0000ff]
	'ACZ45685_A/mallard/Minnesota/193/1999_H4N6_//1999'[&!color=#0000ff]
	'ACZ45686_A/mallard/Minnesota/195/1999_H4N6_//1999'[&!color=#0000ff]
	'ACZ45687_A/mallard/Minnesota/313/2000_H4N6_//2000'[&!color=#0000ff]
	'ACZ45688_A/ruddy_turnstone/New_Jersey/1407/2001_H4N6_//2001'[&!color=#0000ff]
	'ACZ45689_A/mallard/Minnesota/114/1998_H4N8_//1998'[&!color=#0000ff]
	'ACZ45690_A/mallard/Minnesota/168/1999_H4N8_//1999'[&!color=#0000ff]
	'ACZ45691_A/mallard/Minnesota/188/1999_H4N8_//1999'[&!color=#0000ff]
	'ACZ45692_A/mallard/Minnesota/210/1999_H4N8_//1999'[&!color=#0000ff]
	'ACZ45695_A/mallard/Minnesota/271/1999_H4N8_//1999'[&!color=#0000ff]
	'ACZ45697_A/mallard/Minnesota/263/1999_H4N9_//1999'[&!color=#0000ff]
	'ACZ45710_A/mallard/Minnesota/319/1998_H6_//1998'
	'ACZ45711_A/mallard/Minnesota/401/1999_H6_//1999'
	'ACZ45712_A/ruddy_turnstone/Delaware/69/2001_H6N2_//2001'
	'ACZ45713_A/northern_pintail/Texas/161/2002_H6N2_//2002'
	'ACZ45714_A/mallard/Minnesota/38/2000_H6N3_//2000'
	'ACZ45715_A/laughing_gull/New_York/470/2000_H6N4_//2000'
	'ACZ45716_A/mallard/Minnesota/313/1999_H6N4_//1999'
	'ACZ45717_A/ring-billed_gull/Georgia/124/2001_H6N4_//2001'
	'ACZ45718_A/northern_pintail/Texas/183/2002_H6N4_//2002'
	'ACZ45719_A/northern_pintail/Texas/184/2002_H6N4_//2002'
	'ACZ45720_A/northern_pintail/Texas/282/2002_H6N1_//2002'
	'ACZ45721_A/ruddy_turnstone/Delaware/335/2004_H6N_//2004'
	'ACZ45722_A/mallard/Minnesota/66/1998_H6N5_//1998'
	'ACZ45723_A/mallard/Minnesota/253/1999_H6N5_//1999'
	'ACZ45724_A/mallard/Minnesota/329/1999_H6N5_//1999'
	'ACZ45725_A/red_knot/New_Jersey/1988/2001_H6N5_//2001'
	'ACZ45726_A/mallard/Minnesota/179/1998_H6N6_//1998'
	'ACZ45728_A/mallard/Minnesota/63/1998_H6N8_//1998'
	'ACZ45729_A/mallard/Minnesota/353/1998_H6N8_//1998'
	'ACZ45730_A/mallard/Minnesota/173/1999_H6N8_//1999'
	'ACZ45731_A/mallard/Minnesota/175/1999_H6N8_//1999'
	'ACZ45732_A/mallard/Minnesota/204/1999_H6N8_//1999'
	'ACZ45733_A/pintail/Minnesota/410/1999_H6N8_//1999'
	'ACZ45734_A/ruddy_turnstone/Delaware/119/2004_H6N8_//2004'
	'ACZ45736_A/ruddy_turnstone/Delaware/460/2004_H6N8_//2004'
	'ACZ45737_A/ruddy_turnstone/New_Jersey/2/2004_H6N8_//2004'
	'ACZ45838_A/chicken/Indonesia/9/2003_H5N1_//2003'[&!color=#ff0000]
	'ACZ45864_A/pochard/Buryatiya/1941/2000_H4N6_//2000'[&!color=#0000ff]
	'ACZ45867_A/pochard/Buryatiya/1903/2000_H4N6_//2000'[&!color=#0000ff]
	'ACZ45872_A/chicken/Indonesia/11/2003_H5N1_//2003'[&!color=#ff0000]
	'ACZ45874_A/chicken/Legok/2003_H5N1_//2003'[&!color=#ff0000]
	'ACZ45979_A/mallard/Ohio/657/2002_H4N6_//2002'[&!color=#0000ff]
	'ACZ45982_A/mallard/Ohio/664/2002_H6N6_//2002'
	'ACZ46010_A/mallard/Ohio/684/2002_H4N6_//2002'[&!color=#0000ff]
	'ACZ58088_A/chicken/India/WB-NIV2653/2008_H5N1_21/01/2008'[&!color=#ff0000]
	'ACZ81510_A/chicken/Assam/140203/2008_H5N1_20/11/2008'[&!color=#ff0000]
	'ACZ81579_A/chicken/West_Bengal/155505/2009_H5N1_/01/2009'[&!color=#ff0000]
	'ACZ81590_A/chicken/West_Bengal/193936/2009_H5N1_/05/2009'[&!color=#ff0000]
	'ADA82131_A/pekin_duck/California/P30/2006_H4N2_06/03/2006'[&!color=#0000ff]
	'ADA82164_A/mallard/Ohio/660/2002_H4N6_19/08/2002'[&!color=#0000ff]
	'ADB25380_A/chicken/Nigeria/08VIR4337-380/2006_H5N1_21/02/2006'[&!color=#ff0000]
	'ADB25424_A/chicken/Nigeria/08VIR4337-434/2006_H5N1_12/05/2006'[&!color=#ff0000]
	'ADB25435_A/chicken/Nigeria/08VIR4337-438/2006_H5N1_19/05/2006'[&!color=#ff0000]
	'ADB25446_A/chicken/Nigeria/08VIR4337-446/2006_H5N1_08/06/2006'[&!color=#ff0000]
	'ADB25512_A/chicken/Nigeria/08RS848-102/2007_H5N1_02/08/2007'[&!color=#ff0000]
	'ADB25523_A/chicken/Nigeria/08RS848-104/2007_H5N1_10/08/2007'[&!color=#ff0000]
	'ADB25545_A/chicken/Nigeria/08RS848-110/2007_H5N1_01/09/2007'[&!color=#ff0000]
	'ADB25556_A/chicken/Nigeria/08RS848-111/2007_H5N1_03/09/2007'[&!color=#ff0000]
	'ADB25567_A/chicken/Nigeria/08RS848-115/2007_H5N1_06/09/2007'[&!color=#ff0000]
	'ADB25589_A/chicken/Nigeria/08RS848-118/2007_H5N1_01/10/2007'[&!color=#ff0000]
	'ADB25633_A/chicken/Nigeria/08RS848-122/2007_H5N1_18/10/2007'[&!color=#ff0000]
	'ADB25655_A/chicken/Nigeria/08RS848-15/2006_H5N1_07/06/2006'[&!color=#ff0000]
	'ADB25677_A/duck/chicken/Nigeria/08RS848-20/2006_H5N1_25/06/2006'[&!color=#ff0000]
	'ADB25688_A/chicken/Nigeria/08RS848-21/2006_H5N1_28/06/2006'[&!color=#ff0000]
	'ADB25710_A/chicken/Nigeria/08RS848-24/2006_H5N1_08/07/2006'[&!color=#ff0000]
	'ADB25721_A/chicken/Nigeria/08RS848-26/2006_H5N1_08/07/2006'[&!color=#ff0000]
	'ADB25743_A/chicken/Nigeria/08RS848-33/2006_H5N1_19/07/2006'[&!color=#ff0000]
	'ADB25754_A/chicken/Nigeria/08RS848-35/2006_H5N1_09/08/2006'[&!color=#ff0000]
	'ADB25787_A/chicken/Nigeria/08RS848-4/2006_H5N1_17/02/2006'[&!color=#ff0000]
	'ADB25809_A/chicken/Nigeria/08RS848-41/2006_H5N1_10/10/2006'[&!color=#ff0000]
	'ADB25820_A/chicken/Nigeria/08RS848-42/2006_H5N1_10/11/2006'[&!color=#ff0000]
	'ADB25831_A/chicken/Nigeria/08RS848-44/2006_H5N1_28/11/2006'[&!color=#ff0000]
	'ADB25842_A/chicken/Nigeria/08RS848-45/2006_H5N1_02/12/2006'[&!color=#ff0000]
	'ADB25875_A/chicken/Nigeria/08RS848-50/2006_H5N1_13/12/2006'[&!color=#ff0000]
	'ADB25897_A/chicken/Nigeria/08RS848-54/2006_H5N1_31/12/2006'[&!color=#ff0000]
	'ADB26007_A/chicken/Nigeria/08RS848-7/2006_H5N1_10/03/2006'[&!color=#ff0000]
	'ADB26062_A/chicken/Nigeria/08RS848-75/2007_H5N1_09/03/2007'[&!color=#ff0000]
	'ADB26073_A/chicken/Nigeria/08RS848-76/2007_H5N1_09/03/2007'[&!color=#ff0000]
	'ADB26106_A/chicken/Nigeria/08RS848-8/2006_H5N1_10/03/2006'[&!color=#ff0000]
	'ADB26117_A/chicken/Nigeria/08RS848-82/2007_H5N1_21/03/2007'[&!color=#ff0000]
	'ADB26161_A/chicken/Nigeria/08RS848-9/2006_H5N1_04/04/2006'[&!color=#ff0000]
	'ADB26172_A/chicken/Nigeria/08RS848-90/2007_H5N1_17/07/2007'[&!color=#ff0000]
	'ADB26183_A/chicken/Nigeria/08RS848-91/2007_H5N1_24/07/2007'[&!color=#ff0000]
	'ADB26205_A/chicken/Nigeria/08RS848-93/2007_H5N1_21/07/2007'[&!color=#ff0000]
	'ADB26238_A/chicken/Nigeria/08RS848-97/2007_H5N1_03/08/2007'[&!color=#ff0000]
	'ADB92066_A/chicken/Nandurbar/7972/2006_H5N1_/02/2006'[&!color=#ff0000]
	'ADB92070_A/chicken/Nandurbar/7966/2006_H5N1_/02/2006'[&!color=#ff0000]
	'ADB93851_A/chicken/Nandurbar/7979/2006_H5N1_/02/2006'[&!color=#ff0000]
	'ADB93853_A/chicken/West_Bengal/142121/2008_H5N1_/12/2008'[&!color=#ff0000]
	'ADB93855_A/chicken/Sikkim/151464/2009_H5N1_/01/2009'[&!color=#ff0000]
	'ADC29444_A/chicken/West_Bengal/148713/2009_H5N1_/01/2009'[&!color=#ff0000]
	'ADD97081_A/Chicken/Laos/Xaythiani_26/2006_H5N1_//2006'[&!color=#ff0000]
	'ADE75050_A/greylag_goose/Netherlands/4/1999_H6N1_01/03/1999'
	'ADE75079_A/mallard/Netherlands/12/2001_H4N2_03/12/2001'[&!color=#0000ff]
	'ADE75099_A/mallard/Netherlands/1/2002_H4N6_07/01/2002'[&!color=#0000ff]
	'ADE75108_A/mallard/Netherlands/1/1999_H4N6_04/10/1999'[&!color=#0000ff]
	'ADE75172_A/mallard/Sweden/46/2002_H4N3_14/11/2002'[&!color=#0000ff]
	'ADE75211_A/mallard/Sweden/52/2003_H6N2_30/10/2003'
	'ADE75302_A/mallard/Sweden/81/2002_H6N1_03/12/2002'
	'ADF29685_A/Muscovy_duck/Fujian/FZ01/2008_H6N6_17/03/2008'
	'ADF29859_A/glaucous_gull/Alaska/44198-119/2006_H6N1_10/09/2006'
	'ADG28019_A/muscovy_duck/Thailand/CU-LM1973/2009_H4N6_/06/2009'[&!color=#0000ff]
	'ADG43510_A/mallard/Jiangxi/13228/2005_H6N1_//2005'
	'ADG43511_A/mallard/Jiangxi/10668/2005_H6N1_//2005'
	'ADG43512_A/mallard/Jiangxi/10071/2005_H6N1_//2005'
	'ADG43515_A/mallard/Jiangxi/7787/2003_H6N1_//2003'
	'ADG43516_A/mallard/Jiangxi/6845/2003_H6N1_//2003'
	'ADG43517_A/mallard/Jiangxi/227/2003_H6N1_//2003'
	'ADG43533_A/mallard/Jiangxi/12147/2005_H6N2_//2005'
	'ADG43558_A/mallard/Shantou/198/2005_H6N2_//2005'
	'ADG43561_A/wild_duck/Shantou/7900/2004_H6N2_//2004'
	'ADG43563_A/wild_duck/Shantou/7307/2004_H6N2_//2004'
	'ADG43565_A/wild_duck/Shantou/5769/2004_H6N2_//2004'
	'ADG43567_A/wild_duck/Shantou/4086/2004_H6N2_//2004'
	'ADG43571_A/mallard/Jiangxi/7376/2003_H6N2_//2003'
	'ADG43574_A/wild_duck/Shantou/3433/2003_H6N2_//2003'
	'ADG43576_A/wild_duck/Shantou/3155/2003_H6N2_//2003'
	'ADG43577_A/wild_duck/Shantou/2853/2003_H6N2_//2003'
	'ADG43583_A/wild_duck/Shantou/853/2003_H6N2_//2003'
	'ADG43599_A/wild_duck/Shantou/1494/2002_H6N2_//2002'
	'ADG43600_A/goose/Shantou/1321/2002_H6N2_//2002'
	'ADG43606_A/wild_duck/Shantou/1068/2002_H6N2_//2002'
	'ADG43609_A/wild_duck/Shantou/865/2002_H6N2_//2002'
	'ADG43610_A/goose/Shantou/756/2002_H6N2_//2002'
	'ADG43612_A/wild_duck/Shantou/641/2002_H6N2_//2002'
	'ADG43614_A/wild_duck/Shantou/488/2002_H6N2_//2002'
	'ADG43619_A/wild_duck/Shantou/41/2002_H6N2_//2002'
	'ADG43636_A/wild_duck/Shantou/2395/2001_H6N2_//2001'
	'ADG43638_A/wild_duck/Shantou/2026/2001_H6N2_//2001'
	'ADG43641_A/wild_duck/Shantou/1381/2001_H6N2_//2001'
	'ADG43646_A/wild_duck/Shantou/261/2001_H6N2_//2001'
	'ADG43649_A/wild_duck/Shantou/1651/2000_H6N2_//2000'
	'ADG43656_A/mallard/Jiangxi/8346/2004_H6N5_//2004'
	'ADG43657_A/mallard/Jiangxi/8341/2004_H6N5_//2004'
	'ADG43661_A/goose/Shantou/18647/2005_H6N6_//2005'
	'ADG43666_A/mallard/Shantou/972/2005_H6N6_//2005'
	'ADG43667_A/wild_duck/Shantou/47/2005_H6N6_//2005'
	'ADG43670_A/mallard/Jiangxi/413/2004_H6N6_//2004'
	'ADG43671_A/wild_duck/Shantou/192/2004_H6N6_//2004'
	'ADG43673_A/mallard/Jiangxi/4408/2005_H6N8_//2005'
	'ADG43674_A/mallard/Jiangxi/6285/2004_H6N8_//2004'
	'ADG43678_A/wild_duck/Shantou/311/2001_H6N9_//2001'
	'ADG59429_A/chicken/Sichuan/81/2005_H5N1_//2005'[&!color=#ff0000]
	'ADG59433_A/chicken/Shanxi/10/2006_H5N1_//2006'[&!color=#ff0000]
	'ADG59435_A/chicken/Shandong/A-1/2009_H5N1_//2009'[&!color=#ff0000]
	'ADG59438_A/chicken/Hebei/A-8/2009_H5N1_//2009'[&!color=#ff0000]
	'ADG59439_A/chicken/Hunan/1/2009_H5N1_//2009'[&!color=#ff0000]
	'ADG59440_A/chicken/Jiangsu/18/2008_H5N1_//2008'[&!color=#ff0000]
	'ADG59443_A/chicken/Liaoning/A-1/2007_H5N1_//2007'[&!color=#ff0000]
	'ADG59445_A/chicken/Fujian/1/2007_H5N1_//2007'[&!color=#ff0000]
	'ADG59446_A/chicken/Henan/A-7/2006_H5N1_//2006'[&!color=#ff0000]
	'ADG59447_A/chicken/Ningxia/24/2006_H5N1_//2006'[&!color=#ff0000]
	'ADG59448_A/chicken/Shandong/A-10/2006_H5N1_//2006'[&!color=#ff0000]
	'ADG59452_A/chicken/Tibet/6/2008_H5N1_//2008'[&!color=#ff0000]
	'ADG59454_A/chicken/Shandong/A-5/2006_H5N1_//2006'[&!color=#ff0000]
	'ADG59455_A/chicken/Xinjiang/16/2005_H5N1_//2005'[&!color=#ff0000]
	'ADG59458_A/chicken/Xinjiang/28/2006_H5N1_//2006'[&!color=#ff0000]
	'ADG59460_A/chicken/Gansu/44/2004_H5N1_//2004'[&!color=#ff0000]
	'ADG59462_A/chicken/Anhui/39/2004_H5N1_//2004'[&!color=#ff0000]
	'ADG59464_A/chicken/Xinjiang/68/2005_H5N1_//2005'[&!color=#ff0000]
	'ADG59465_A/chicken/Hunan/21/2005_H5N1_//2005'[&!color=#ff0000]
	'ADG59467_A/chicken/Xinjiang/53/2005_H5N1_//2005'[&!color=#ff0000]
	'ADG59468_A/chicken/Xinjiang/27/2006_H5N1_//2006'[&!color=#ff0000]
	'ADG59469_A/chicken/Xinjiang/78/2005_H5N1_//2005'[&!color=#ff0000]
	'ADG59470_A/chicken/Xinjiang/67/2005_H5N1_//2005'[&!color=#ff0000]
	'ADG59471_A/chicken/Xinjiang/17/2005_H5N1_//2005'[&!color=#ff0000]
	'ADG59472_A/chicken/Xinjiang/54/2005_H5N1_//2005'[&!color=#ff0000]
	'ADG59476_A/chicken/Hunan/41/2004_H5N1_//2004'[&!color=#ff0000]
	'ADG59558_A/chicken/Liaoning/23/2005_H5N1_//2005'[&!color=#ff0000]
	'ADG59559_A/chicken/Jiangxi/25/2004_H5N1_//2004'[&!color=#ff0000]
	'ADG85809_A/chicken/Lahore/NARC-3320/2006_H5N1_18/04/2006'[&!color=#ff0000]
	'ADG85856_A/mallard/Alaska/44354-831/2007_H4N6_02/10/2007'[&!color=#0000ff]
	'ADG85857_A/mallard/Alaska/44430-193/2008_H4N6_01/09/2008'[&!color=#0000ff]
	'ADG85858_A/mallard/Alaska/44244-158/2006_H4N6_01/09/2006'[&!color=#0000ff]
	'ADG85859_A/mallard/Alaska/44243-025/2006_H4N6_02/09/2006'[&!color=#0000ff]
	'ADG85860_A/mallard/Alaska/44243-016/2006_H4N6_03/09/2006'[&!color=#0000ff]
	'ADG85861_A/mallard/Alaska/44354-830/2007_H4N6_01/09/2007'[&!color=#0000ff]
	'ADG85862_A/mallard/Alaska/44244-010/2006_H4N6_01/09/2006'[&!color=#0000ff]
	'ADG85863_A/mallard/Alaska/44430-148/2008_H4N6_03/10/2008'[&!color=#0000ff]
	'ADG85864_A/mallard/Alaska/44430-040/2008_H4N6_03/10/2008'[&!color=#0000ff]
	'ADG85865_A/mallard/Alaska/44430-031/2008_H4N6_03/10/2008'[&!color=#0000ff]
	'ADG85868_A/mallard/Alaska/44244-130/2006_H4N6_01/09/2006'[&!color=#0000ff]
	'ADG85869_A/mallard/Alaska/44243-071/2006_H4N6_03/09/2006'[&!color=#0000ff]
	'ADH95754_A/blue-winged_teal/Minnesota/Sg-00028/2007_H4N6_02/08/2007'[&!color=#0000ff]
	'ADH95765_A/blue-winged_teal/Minnesota/Sg-00029/2007_H4N6_03/08/2007'[&!color=#0000ff]
	'ADH95776_A/blue-winged_teal/Minnesota/Sg-00030/2007_H4N6_03/08/2007'[&!color=#0000ff]
	'ADH95798_A/blue-winged_teal/Minnesota/Sg-00032/2007_H4N6_03/08/2007'[&!color=#0000ff]
	'ADH95820_A/blue-winged_teal/Minnesota/Sg-00034/2007_H4N6_03/08/2007'[&!color=#0000ff]
	'ADH95842_A/blue-winged_teal/Minnesota/Sg-00036/2007_H4N6_03/08/2007'[&!color=#0000ff]
	'ADH95864_A/blue-winged_teal/Minnesota/Sg-00038/2007_H4N6_03/08/2007'[&!color=#0000ff]
	'ADH95886_A/blue-winged_teal/Minnesota/Sg-00040/2007_H4N6_03/08/2007'[&!color=#0000ff]
	'ADH95897_A/blue-winged_teal/Minnesota/Sg-00041/2007_H4N6_03/08/2007'[&!color=#0000ff]
	'ADH95908_A/blue-winged_teal/Minnesota/Sg-00042/2007_H4N6_03/08/2007'[&!color=#0000ff]
	'ADH95941_A/mallard/Minnesota/Sg-00045/2007_H4N6_03/08/2007'[&!color=#0000ff]
	'ADH96125_A/mallard/Minnesota/Sg-00052/2007_H4N6_03/08/2007'[&!color=#0000ff]
	'ADH96136_A/mallard/Minnesota/Sg-00053/2007_H4N6_03/08/2007'[&!color=#0000ff]
	'ADH96235_A/mallard/Minnesota/Sg-00063/2007_H4N6_03/08/2007'[&!color=#0000ff]
	'ADH96279_A/ring-necked_duck/Minnesota/Sg-00067/2007_H4N6_03/08/2007'[&!color=#0000ff]
	'ADH96334_A/blue-winged_teal/Texas/Sg-00076/2007_H4N6_16/09/2007'[&!color=#0000ff]
	'ADH96345_A/blue-winged_teal/Texas/Sg-00077/2007_H4N6_15/09/2007'[&!color=#0000ff]
	'ADH96378_A/blue-winged_teal/Texas/Sg-00080/2007_H4N6_15/09/2007'[&!color=#0000ff]
	'ADH96389_A/blue-winged_teal/Texas/Sg-00081/2007_H4N6_15/09/2007'[&!color=#0000ff]
	'ADK70133_A/mallard/PT/35910-2/2006_H4N6_30/10/2006'[&!color=#0000ff]
	'ADK78182_A/rosy-billed_pochard/Argentina/CIP051-557/2007_H6N2_/05/2007'
	'ADK78193_A/rosy-billed_pochard/Argentina/CIP051-575/2007_H6N8_/05/2007'
	'ADK78204_A/rosy-billed_pochard/Argentina/CIP051-925/2008_H6N2_/02/2008'
	'ADL57393_A/chicken/Egypt/9402-CLEVB213/2007_H5N1_//2007'[&!color=#ff0000]
	'ADL57403_A/chicken/Egypt/08124S-NLQP/2008_H5N1_10/01/2008'[&!color=#ff0000]
	'ADM33968_A/chicken/Bangladesh/1151-11/2010_H5N1_//2010'[&!color=#ff0000]
	'ADM95274_A/chicken/Cambodia/LC3AL/2007_H5N1_04/09/2007'[&!color=#ff0000]
	'ADM95291_A/chicken/Cambodia/LC/2006_H5N1_24/03/2006'[&!color=#ff0000]
	'ADN34704_A/mallard/Czech_Republic/15902-17K/2009_H6N2_30/09/2009'
	'ADN34715_A/mallard/Czech_Republic/12652/2007_H4N6_06/08/2007'[&!color=#0000ff]
	'ADO65937_A/chicken/West_Bengal/239020/2010_H5N1_12/01/2010'[&!color=#ff0000]
	'ADO65948_A/chicken/West_Bengal/239022/2010_H5N1_12/01/2010'[&!color=#ff0000]
	'ADP06912_A/mallard/California/19524-001/2005_H6N8_14/08/2005'
	'ADP07054_A/mallard/Washington/44338-013/2007_H4N6_29/08/2007'[&!color=#0000ff]
	'ADP07084_A/greater_white-fronted_goose/California/44358-077/2007_H6N1_27/10/2007'
	'ADP07237_A/mallard/Washington/44242-144/2006_H4N6_14/08/2006'[&!color=#0000ff]
	'ADP07270_A/mallard/Washington/44242-288/2006_H4N6_18/08/2006'[&!color=#0000ff]
	'ADP07281_A/mallard/Washington/44242-290/2006_H4N6_16/08/2006'[&!color=#0000ff]
	'ADP07314_A/northern_shoveler/Washington/44249-603/2006_H6N1_26/10/2006'
	'ADP07622_A/northern_shoveler/Oregon/44336-179/2007_H4N6_10/09/2007'[&!color=#0000ff]
	'ADP07644_A/mallard/Washington/44338-009/2007_H6N1_29/08/2007'
	'ADP07655_A/mallard/Washington/44338-012/2007_H4N6_29/08/2007'[&!color=#0000ff]
	'ADP07666_A/mallard/Washington/44338-014/2007_H4N6_29/08/2007'[&!color=#0000ff]
	'ADP07677_A/mallard/Washington/44338-015/2007_H4N6_29/08/2007'[&!color=#0000ff]
	'ADP07688_A/mallard/Washington/44338-016/2007_H4N6_29/08/2007'[&!color=#0000ff]
	'ADP07721_A/mallard/Washington/44338-019/2007_H6N1_29/08/2007'
	'ADP07825_A/mallard/Washington/44338-112/2007_H6N2_10/09/2007'
	'ADP07880_A/greater_white-fronted_goose/California/44358-095/2007_H6N1_27/10/2007'
	'ADP07891_A/greater_white-fronted_goose/California/44358-112/2007_H6N1_04/11/2007'
	'ADP09047_A/mallard/Washington/44338-011/2007_H4N6_29/08/2007'[&!color=#0000ff]
	'ADQ20542_A/common_eider/Netherlands2/2006_H4N8_//2006'[&!color=#0000ff]
	'ADQ20621_A/dunlin/Sweden/1/2005_H4N6_//2005'[&!color=#0000ff]
	'ADQ20632_A/black-headed_gull/Netherlands/1/2006_H4N5_//2006'[&!color=#0000ff]
	'ADQ92601_A/shorebird/Delaware_Bay/255/2006_H6N1_22/05/2006'
	'ADQ92612_A/ruddy_turnstone/Delaware/293/2006_H6N2_22/05/2006'
	'ADR00703_A/northern_pintail/Interior_Alaska/7MP1246/2007_H4N6_08/08/2007'[&!color=#0000ff]
	'ADR00765_A/mallard/Interior_Alaska/7MP0512/2007_H4N6_07/09/2007'[&!color=#0000ff]
	'ADR00931_A/northern_pintail/Interior_Alaska/7MP1067R1/2007_H4N5_15/09/2007'[&!color=#0000ff]
	'ADR66442_A/mallard/New_Zealand/1365-350/2005_H6N9_//2005'
	'ADT64827_A/shearwater/Australia/1/1972_H6N5_//1972'
	'ADT64843_A/Pacific_black_duck/Western_Australia/4045/1980_H6N5_//1980'
	'ADT70710_A/blue-winged_teal/Texas/Sg-00074/2007_H4N8_15/09/2007'[&!color=#0000ff]
	'ADT79368_A/blue-winged_teal/Texas/Sg-00155/2007_H4N8_15/09/2007'[&!color=#0000ff]
	'ADT79377_A/blue-winged_teal/Texas/Sg-00157/2007_H4N6_15/09/2007'[&!color=#0000ff]
	'ADT79387_A/blue-winged_teal/Texas/Sg-00159/2007_H4N8_16/09/2007'[&!color=#0000ff]
	'ADT79461_A/blue-winged_teal/Texas/Sg-00204/2007_H4N6_16/09/2007'[&!color=#0000ff]
	'ADT79476_A/blue-winged_teal/Texas/Sg-00207/2007_H4N6_15/09/2007'[&!color=#0000ff]
	'ADT79565_A/mallard/Minnesota/Sg-00106/2007_H6N2_16/09/2007'
	'ADT79576_A/blue-winged_teal/Texas/Sg-00158/2007_H4N6_15/09/2007'[&!color=#0000ff]
	'ADT79587_A/mallard/Minnesota/Sg-00166/2007_H6N2_22/09/2007'
	'ADT79598_A/green-winged_teal/Minnesota/Sg-00180/2007_H6N2_14/09/2007'
	'ADT79609_A/blue-winged_teal/Texas/Sg-00188/2007_H4N8_15/09/2007'[&!color=#0000ff]
	'ADT79620_A/green-winged_teal/Minnesota/Sg-00199/2007_H6N2_14/09/2007'
	'ADT79631_A/blue-winged_teal/Minnesota/Sg-00201/2007_H4N6_29/09/2007'[&!color=#0000ff]
	'ADT79642_A/blue-winged_teal/Texas/Sg-00206/2007_H4N6_15/09/2007'[&!color=#0000ff]
	'ADT79653_A/mallard/Minnesota/Sg-00220/2007_H6N1_14/09/2007'
	'ADT79664_A/green-winged_teal/Minnesota/Sg-00222/2007_H6N2_16/09/2007'
	'ADU16015_A/mallard/Interior_Alaska/6MP0745/2006_H4N6_08/08/2006'[&!color=#0000ff]
	'ADU16540_A/mallard/Interior_Alaska/6MP0891/2006_H4N6_16/08/2006'[&!color=#0000ff]
	'ADU16628_A/mallard/Interior_Alaska/6MP0956R1/2006_H4N6_18/08/2006'[&!color=#0000ff]
	'ADU16694_A/northern_pintail/Interior_Alaska/6MP0741R2/2006_H4N6_08/08/2006'[&!color=#0000ff]
	'ADU16705_A/mallard/Interior_Alaska/9BM1812/2009_H4N6_02/07/2009'[&!color=#0000ff]
	'ADU16748_A/mallard/Interior_Alaska/9BM1949/2009_H4N6_04/07/2009'[&!color=#0000ff]
	'ADU16836_A/mallard/Interior_Alaska/9BM2077/2009_H4N6_09/07/2009'[&!color=#0000ff]
	'ADU16924_A/mallard/Interior_Alaska/7MP1771R1/2007_H4N6_05/09/2007'[&!color=#0000ff]
	'ADU17352_A/northern_pintail/Interior_Alaska/8BM3658/2008_H4N6_24/09/2008'[&!color=#0000ff]
	'ADU17478_A/avian/Japan/8KI0195/2008_H6N8_08/10/2008'
	'ADU17489_A/avian/Japan/8KI0185/2008_H4N6_08/10/2008'[&!color=#0000ff]
	'ADU17522_A/avian/Japan/8KI0135/2008_H6N5_08/10/2008'
	'ADU17587_A/slaty-backed_gull/Japan/6KS0185/2006_H4N8_26/07/2006'[&!color=#0000ff]
	'ADU17597_A/mallard/Interior_Alaska/7MP0901R1/2007_H4N6_08/09/2007'[&!color=#0000ff]
	'ADU17624_A/mallard/Wisconsin/08OS2261/2008_H4N6_19/10/2008'[&!color=#0000ff]
	'ADU20347_A/gadwall/Wisconsin/08OS2296/2008_H6N2_20/10/2008'
	'ADU20358_A/mallard/Illinois/08OS2315/2008_H4N6_25/10/2008'[&!color=#0000ff]
	'ADU20483_A/northern_shoveler/Illinois/08OS3331/2008_H4N8_15/11/2008'[&!color=#0000ff]
	'ADU25031_A/mallard/Interior_Alaska/9BM1869/2009_H4N6_01/07/2009'[&!color=#0000ff]
	'ADU53019_A/mallard/Interior_Alaska/9BM1964/2009_H4N6_06/07/2009'[&!color=#0000ff]
	'ADU53030_A/mallard/Interior_Alaska/9BM2259/2009_H4N6_11/07/2009'[&!color=#0000ff]
	'ADU53096_A/northern_pintail/Interior_Alaska/8BM3608/2008_H4N6_15/09/2008'[&!color=#0000ff]
	'ADU53107_A/northern_pintail/Interior_Alaska/8BM3723/2008_H4N1_27/09/2008'[&!color=#0000ff]
	'ADU53298_A/mallard/Interior_Alaska/9BM2164/2009_H4N6_10/07/2009'[&!color=#0000ff]
	'ADU53491_A/northern_pintail/Interior_Alaska/8BM3669/2008_H4N6_25/09/2008'[&!color=#0000ff]
	'ADU56688_A/mallard/Interior_Alaska/9BM1809/2009_H4N6_02/07/2009'[&!color=#0000ff]
	'ADU56699_A/mallard/Interior_Alaska/9BM1864/2009_H4N6_01/07/2009'[&!color=#0000ff]
	'ADV16325_A/mallard/Interior_Alaska/6MP1096R2/2006_H4N6_02/09/2006'[&!color=#0000ff]
	'ADW80434_A/blue-winged_teal/Ohio/1386/2005_H6N2_27/06/2005'
	'ADX99726_A/Steller''s_eider/Alaska/44354-187/2007_H6N1_13/09/2007'
	'AEA29084_A/aquatic_bird/Korea/CN5/2009_H6N5_/11/2009'
	'AEA30215_A/avian/Japan/8KI0148/2008_H4N2_08/10/2008'[&!color=#0000ff]
	'AEB39695_A/rufous-necked_stint/Japan/6KS0279/2006_H4N8_02/09/2006'[&!color=#0000ff]
	'AEB39728_A/blue-winged_teal/Ohio/1850/2006_H4N6_//2006'[&!color=#0000ff]
	'AEB41014_A/mallard/Maryland/965/2006_H4N6_//2006'[&!color=#0000ff]
	'AEB41027_A/mallard/Ohio/1501/2006_H4N6_//2006'[&!color=#0000ff]
	'AEB89873_A/mallard/Czech_Republic/13579-84K/2010_H4N6_13/09/2010'[&!color=#0000ff]
	'AEB89884_A/mallard/Czech_Republic/14924-1/2007_H6N5_24/09/2007'
	'AEF29979_A/chicken/Bhutan/248009/2010_H5N1_20/02/2010'[&!color=#ff0000]
	'AEG64781_A/blue-winged_teal/Texas/Sg-00173/2007_H4N8_16/09/2007'[&!color=#0000ff]
	'AEI98750_A/red-necked_stint/Western_Australia/4188/1984_H4N8_//1984'[&!color=#0000ff]
	'AEK49375_A/mallard/California/8457/2008_H6N2_22/10/2008'
	'AEK49501_A/northern_shoveler/California/8355/2008_H6N1_19/10/2008'
	'AEK49512_A/northern_shoveler/California/8673/2008_H6N1_29/10/2008'
	'AEK49532_A/northern_shoveler/California/9079/2008_H4N4_15/11/2008'[&!color=#0000ff]
	'AEK49565_A/northern_shoveler/California/9680/2008_H6N2_07/12/2008'
	'AEK49587_A/American_wigeon/California/6588/2008_H6N1_08/11/2008'
	'AEK49609_A/American_wigeon/California/8121/2008_H6N1_19/10/2008'
	'AEK49619_A/American_wigeon/California/8141/2008_H6N1_22/10/2008'
	'AEK49630_A/American_wigeon/California/8529/2008_H6N1_25/10/2008'
	'AEK49641_A/American_wigeon/California/8547/2008_H6N1_25/10/2008'
	'AEK49652_A/American_wigeon/California/8670/2008_H6N1_29/10/2008'
	'AEK49663_A/American_wigeon/California/8763/2008_H6N1_01/11/2008'
	'AEK49685_A/bufflehead/California/8522/2008_H4N8_25/10/2008'[&!color=#0000ff]
	'AEK49696_A/green-winged_teal/California/6990/2008_H6N1_23/11/2008'
	'AEK49707_A/green-winged_teal/California/7972/2008_H6N2_25/10/2008'
	'AEK49762_A/gadwall/California/8504/2008_H6N1_25/10/2008'
	'AEK49800_A/greater_white-fronted_goose/California/6461/2008_H6N1_02/11/2008'
	'AEK49811_A/greater_white-fronted_goose/California/6548/2008_H6N1_05/11/2008'
	'AEK49831_A/northern_pintail/California/6495/2008_H6N1_02/11/2008'
	'AEK49842_A/northern_pintail/California/6763/2008_H6N1_15/11/2008'
	'AEK49864_A/northern_pintail/California/HKWF440C/2007_H6N1_04/11/2007'
	'AEK49974_A/mallard/California/6404/2008_H6N1_01/11/2008'
	'AEK49985_A/mallard/California/6420/2008_H6N2_01/11/2008'
	'AEK50040_A/mallard/California/6772/2008_H4N6_15/11/2008'[&!color=#0000ff]
	'AEK50084_A/mallard/California/8212/2008_H6N1_18/10/2008'
	'AEK50095_A/mallard/California/8293/2008_H6N1_18/10/2008'
	'AEK50117_A/mallard/California/8416/2008_H6N1_22/10/2008'
	'AEK50128_A/mallard/California/8427/2008_H6N1_22/10/2008'
	'AEK50139_A/mallard/California/8429/2008_H6N1_22/10/2008'
	'AEK50150_A/mallard/California/8432/2008_H6N1_22/10/2008'
	'AEK50161_A/mallard/California/8518/2008_H6N1_25/10/2008'
	'AEK50172_A/mallard/California/9573/2008_H4N6_30/11/2008'[&!color=#0000ff]
	'AEK50194_A/mallard/California/11095/2008_H4N6_06/12/2008'[&!color=#0000ff]
	'AEK50282_A/northern_shoveler/California/9187/2008_H6N2_22/11/2008'
	'AEK50293_A/northern_shoveler/California/9228/2008_H4N6_22/11/2008'[&!color=#0000ff]
	'AEK50304_A/northern_shoveler/California/9267/2008_H4N6_23/11/2008'[&!color=#0000ff]
	'AEK50383_A/northern_shoveler/California/10024/2008_H4N4_21/12/2008'[&!color=#0000ff]
	'AEK50460_A/American_wigeon/California/8658/2008_H6N1_29/10/2008'
	'AEK50482_A/American_wigeon/California/9044/2008_H6N1_15/11/2008'
	'AEK50504_A/American_wigeon/California/HKWF541C/2007_H6N5_04/11/2007'
	'AEK50537_A/green-winged_teal/California/8612/2008_H6N1_29/10/2008'
	'AEK50581_A/gadwall/California/8708/2008_H6N1_01/11/2008'
	'AEK50592_A/greater_white-fronted_goose/California/6365/2008_H6N1_29/10/2008'
	'AEK50625_A/northern_pintail/California/8152/2008_H6N1_22/10/2008'
	'AEK50636_A/northern_pintail/California/8470/2008_H6N1_22/10/2008'
	'AEK50647_A/northern_pintail/California/8764/2008_H6N1_01/11/2008'
	'AEK50658_A/mallard/California/6744/2009_H6N1_25/10/2009'
	'AEK50691_A/mallard/California/6695/2009_H6N1_25/10/2009'
	'AEK50746_A/mallard/California/5271/2009_H4N6_29/07/2009'[&!color=#0000ff]
	'AEK50790_A/mallard/California/5495/2009_H4N2_23/07/2009'[&!color=#0000ff]
	'AEK50834_A/mallard/California/5192/2009_H4N2_27/07/2009'[&!color=#0000ff]
	'AEK50944_A/mallard/California/1156/2010_H4N6_27/07/2010'[&!color=#0000ff]
	'AEK50955_A/mallard/California/1210/2010_H4N6_29/07/2010'[&!color=#0000ff]
	'AEK50977_A/mallard/California/1188/2010_H4N6_29/07/2010'[&!color=#0000ff]
	'AEK50988_A/mallard/California/1289/2010_H4N6_30/07/2010'[&!color=#0000ff]
	'AEK65133_A/chicken/Vietnam/945/2004_H5N1_//2004'[&!color=#ff0000]
	'AEK65144_A/chicken/Vietnam/949B/2004_H5N1_//2004'[&!color=#ff0000]
	'AEK65155_A/chicken/Vietnam/NCVD10/2005_H5N1_//2005'[&!color=#ff0000]
	'AEK65227_A/Pacific_black_duck/Western_Australia/2708/1979_H6N1_//1979'
	'AEK65749_A/mallard/Ontario/15915/2005_H6N5_28/08/2005'
	'AEK65771_A/green-winged_teal/Nova_Scotia/14917/2005_H6N1_14/09/2005'
	'AEK65793_A/mallard/Quebec/11189/2006_H4N6_24/08/2006'[&!color=#0000ff]
	'AEK65857_A/American_black_duck/New_Brunswick/19389/2006_H4N8_17/09/2006'[&!color=#0000ff]
	'AEK66042_A/blue-winged_teal/Ohio/1918/2006_H6N5_//2006'
	'AEK66053_A/mallard/Ohio/1491/2006_H6N5_//2006'
	'AEK70469_A/mallard/Ontario/15882/2005_H4N2_22/08/2005'[&!color=#0000ff]
	'AEK70491_A/mallard/Ontario/15914/2005_H6N2_28/08/2005'
	'AEK70686_A/American_black_duck/New_Brunswick/19392/2006_H4N8_17/09/2006'[&!color=#0000ff]
	'AEK70717_A/American_black_duck/Prince_Edward_Island/14235/2006_H4N6_16/08/2006'[&!color=#0000ff]
	'AEL22845_A/rosy-billed_pochard/Argentina/CIP051-269/2007_H6N8_13/05/2007'
	'AEM00331_A/Pacific_black_duck/Western_Australia/2741/1979_H6N1_//1979'
	'AEM75203_A/bufflehead/Illinois/4016/2009_H4N8_28/11/2009'[&!color=#0000ff]
	'AEM75214_A/American_black_duck/Wisconsin/2542/2009_H4N2_05/10/2009'[&!color=#0000ff]
	'AEM75258_A/mallard/Wisconsin/2653/2009_H4N6_17/10/2009'[&!color=#0000ff]
	'AEM75269_A/blue-winged_teal/Wisconsin/2713/2009_H4N2_17/10/2009'[&!color=#0000ff]
	'AEM75280_A/blue-winged_teal/Wisconsin/2741/2009_H4N6_17/10/2009'[&!color=#0000ff]
	'AEM75302_A/blue-winged_teal/Wisconsin/2753/2009_H4N6_24/10/2009'[&!color=#0000ff]
	'AEM75382_A/mallard/Ohio/1686/2009_H6N9_10/08/2009'
	'AEM75404_A/mallard/Ohio/2033/2009_H4N9_03/08/2009'[&!color=#0000ff]
	'AEM75428_A/mallard/Ohio/2043/2009_H6N1_03/08/2009'
	'AEM75555_A/mallard/Illinois/3747/2009_H6N1_14/11/2009'
	'AEM75621_A/mallard/Wisconsin/1534/2009_H6N8_18/08/2009'
	'AEM75632_A/mallard/Wisconsin/1538/2009_H4N6_18/08/2009'[&!color=#0000ff]
	'AEM75831_A/northern_shoveler/Wisconsin/2508/2009_H4N2_03/10/2009'[&!color=#0000ff]
	'AEM75853_A/mallard/Wisconsin/2530/2009_H4N2_04/10/2009'[&!color=#0000ff]
	'AEM75864_A/American_green-winged_teal/Wisconsin/2530/2009_H6N2_17/10/2009'
	'AEM75875_A/blue-winged_teal/Wisconsin/2649/2009_H6N1_17/10/2009'
	'AEM75886_A/blue-winged_teal/Wisconsin/2665/2009_H4N2_17/10/2009'[&!color=#0000ff]
	'AEM75897_A/mallard/Wisconsin/2719/2009_H4N2_17/10/2009'[&!color=#0000ff]
	'AEM75952_A/gadwall/Illinois/3860/2009_H6N1_15/11/2009'
	'AEM75985_A/mallard/Illinois/4124/2009_H4N8_29/11/2009'[&!color=#0000ff]
	'AEM76029_A/mallard/Illinois/4180/2009_H6N1_30/11/2009'
	'AEM76051_A/mallard/Missouri/129/2009_H6N2_07/12/2009'
	'AEM76525_A/mallard/Ohio/1695/2009_H4N6_25/08/2009'[&!color=#0000ff]
	'AEN68846_A/chicken/Cambodia/TLC1/2009_H5N1_18/12/2009'[&!color=#ff0000]
	'AEN68848_A/chicken/Cambodia/TLC2/2009_H5N1_18/12/2009'[&!color=#ff0000]
	'AEN68852_A/chicken/Cambodia/TKCMB5T/2010_H5N1_28/01/2010'[&!color=#ff0000]
	'AEN68854_A/chicken/Cambodia/TKCMB8F/2010_H5N1_28/01/2010'[&!color=#ff0000]
	'AEN74793_A/aquatic_bird/Korea/CN17/2009_H6N2_/11/2009'
	'AEN74804_A/aquatic_bird/Korea/CN20/2009_H6N1_/11/2009'
	'AEN74815_A/aquatic_bird/Korea/CN9/2009_H6N8_/11/2009'
	'AEN94585_A/chicken/Lao/LH1/2010_H5N1_/05/2010'[&!color=#ff0000]
	'AEO00205_A/chicken/Bhutan/248006/2010_H5N1_17/02/2010'[&!color=#ff0000]
	'AEO52594_A/avian/Israel/320/2001_H6N2_/03/2001'
	'AEO52598_A/avian/Israel/289/2001_H6N2_/03/2001'
	'AEQ33505_A/Khaki_Campbell_duck/Karachi/NARC-23963/2010_H4N6_09/12/2010'[&!color=#0000ff]
	'AEQ54717_A/aquatic_bird/Korea/W69/2005_H6N5_/11/2005'
	'AER09481_A/chicken/Korea/Iksan/2010_H5N1_/12/2010'[&!color=#ff0000]
	'AER09569_A/chicken/Korea/PT412/2011_H5N1_/01/2011'[&!color=#ff0000]
	'AER09624_A/turkey/Korea/DDC518/2011_H5N1_/02/2011'[&!color=#ff0000]
	'AER09701_A/chicken/Korea/SJ378/2011_H5N1_/01/2011'[&!color=#ff0000]
	'AET74654_A/mallard/Alberta/38/2001_H4N6_07/08/2001'[&!color=#0000ff]
	'AET74903_A/red_knot/Delaware/546/1988_H4N6_15/05/1988'[&!color=#0000ff]
	'AET74937_A/ruddy_turnstone/Delaware/2354/1988_H4N6_31/05/1988'[&!color=#0000ff]
	'AET75014_A/blue-winged_teal/Alberta/427/1986_H4N6_15/08/1986'[&!color=#0000ff]
	'AET75025_A/mallard/Alberta/575/1986_H4N6_20/08/1986'[&!color=#0000ff]
	'AET75177_A/blue-winged_teal/Alberta/121/1990_H4N6_27/08/1990'[&!color=#0000ff]
	'AET75199_A/ruddy_turnstone/Delaware_Bay/231/1991_H6N8_24/05/1991'
	'AET75210_A/mallard/Alberta/12/1991_H4N6_09/08/1991'[&!color=#0000ff]
	'AET75221_A/mallard/Alberta/18/1991_H4N6_09/08/1991'[&!color=#0000ff]
	'AET75975_A/mallard/Alberta/43/1995_H4N6_05/08/1995'[&!color=#0000ff]
	'AET76456_A/pintail/Alberta/275/1996_H4N6_26/08/1996'[&!color=#0000ff]
	'AET76467_A/mallard/Alberta/296/1996_H4N6_26/08/1996'[&!color=#0000ff]
	'AET76988_A/shorebird/Delaware_Bay/287/1999_H6N2_24/05/1999'
	'AET77021_A/mallard/Alberta/235/1999_H4N6_11/08/1999'[&!color=#0000ff]
	'AET77043_A/shorebird/Delaware_Bay/77/2001_H6N2_17/05/2001'
	'AET77096_A/mallard/Alberta/35/2001_H4N6_28/07/2001'[&!color=#0000ff]
	'AET77206_A/mallard/Alberta/233/2003_H4N6_08/08/2003'[&!color=#0000ff]
	'AET77217_A/mallard/Alberta/237/2003_H4N6_08/08/2003'[&!color=#0000ff]
	'AET77239_A/mallard/Alberta/226/2004_H4N6_15/08/2004'[&!color=#0000ff]
	'AET77261_A/mallard/Alberta/251/2004_H4N6_15/08/2004'[&!color=#0000ff]
	'AET77457_A/mallard/Alberta/66/2005_H4N6_27/07/2005'[&!color=#0000ff]
	'AET77685_A/mallard/Alberta/246/2006_H4N6_09/08/2006'[&!color=#0000ff]
	'AET77846_A/mallard/Alberta/114/2007_H4N6_22/08/2007'[&!color=#0000ff]
	'AET77941_A/mallard/Alberta/145/2007_H4N6_22/08/2007'[&!color=#0000ff]
	'AET77987_A/northern_pintail/Alberta/265/2007_H4N6_04/08/2007'[&!color=#0000ff]
	'AET78036_A/mallard/Alberta/330/2007_H4N6_28/08/2007'[&!color=#0000ff]
	'AET78061_A/blue-winged_teal/Alberta/346/2007_H4N3_28/08/2007'[&!color=#0000ff]
	'AET78160_A/mallard/Alberta/121/2008_H4N6_06/08/2008'[&!color=#0000ff]
	'AEX30608_A/chicken/Sheny/0606/2008_H5N1_06/06/2008'[&!color=#ff0000]
	'AEX40622_A/chicken/Sikkim/151466/2009_H5N1_15/01/2009'[&!color=#ff0000]
	'AFC98314_A/chicken/Jiangsu/k0402/2010_H5N1_10/02/2010'[&!color=#ff0000]
	'AFF25671_A/wild_duck/Jiangxi/8462/2006_H6N1_/11/2006'
	'AFF25715_A/wild_duck/Shantou/2441/2006_H6N6_/02/2006'
	'AFF25726_A/mallard_duck/Shantou/2459/2006_H6N2_/02/2006'
	'AFF25803_A/wild_duck/Shantou/9466/2006_H6N6_/05/2006'
	'AFF59162_A/chicken/Cambodia/083LC/2011_H5N1_08/09/2011'[&!color=#ff0000]
	'AFH77069_A/chicken/Thailand/TS02/2006_H5N1_//2006'[&!color=#ff0000]
	'AFJ18991_A/chicken/Yangon/182/2010_H5N1_/02/2010'[&!color=#ff0000]
	'AFJ19011_A/chicken/Yangon/254/2010_H5N1_/02/2010'[&!color=#ff0000]
	'AFK10231_A/chicken/India/241272/2010_H5N1_18/01/2010'[&!color=#ff0000]
	'AFK10242_A/chicken/India/81766/2008_H5N1_19/01/2008'[&!color=#ff0000]
	'AFK75218_A/mallard/California/1492/2010_H6N4_10/08/2010'
	'AFK75251_A/mallard/California/2444/2010_H6N1_27/10/2010'
	'AFK75262_A/northern_shoveler/California/3046/2010_H4N3_24/11/2010'[&!color=#0000ff]
	'AFK75317_A/mallard/California/3188/2010_H6N8_27/11/2010'
	'AFK75372_A/mallard/California/1297/2010_H4N6_30/07/2010'[&!color=#0000ff]
	'AFM08927_A/chicken/Egypt/1052s/2010_H5N1_/02/2010'[&!color=#ff0000]
	'AFM08999_A/king_eider/Alaska/44068-066/2006_H4N7_01/05/2006'[&!color=#0000ff]
	'AFM09115_A/northern_pintail/Alaska/44500-134/2009_H4N6_13/08/2009'[&!color=#0000ff]
	'AFM09126_A/northern_pintail/Alaska/44500-126/2009_H4N6_11/08/2009'[&!color=#0000ff]
	'AFM09137_A/northern_pintail/Alaska/44500-095/2009_H4N6_12/08/2009'[&!color=#0000ff]
	'AFM09147_A/northern_pintail/Alaska/44500-090/2009_H4N6_13/08/2009'[&!color=#0000ff]
	'AFM09169_A/northern_pintail/Alaska/44500-076/2009_H4N6_12/08/2009'[&!color=#0000ff]
	'AFM09191_A/northern_pintail/Alaska/44500-067/2009_H4N6_10/08/2009'[&!color=#0000ff]
	'AFM09224_A/northern_pintail/Alaska/44161-087/2006_H4N6_15/08/2006'[&!color=#0000ff]
	'AFM09257_A/king_eider/Alaska/44479-841/2009_H4N7_30/04/2009'[&!color=#0000ff]
	'AFM09289_A/king_eider/Alaska/44045-055/2006_H4N7_01/05/2006'[&!color=#0000ff]
	'AFM09452_A/emperor_goose/Alaska/44063-049/2006_H4N6_27/05/2006'[&!color=#0000ff]
	'AFM09474_A/emperor_goose/Alaska/44045-125/2006_H4N6_16/05/2006'[&!color=#0000ff]
	'AFM09485_A/Canada_goose/Alaska/44308-044/2007_H4N6_19/05/2007'[&!color=#0000ff]
	'AFM09617_A/American_green-winged_teal/Alaska/44419-241/2008_H4N6_08/08/2008'[&!color=#0000ff]
	'AFM09650_A/American_green-winged_teal/Alaska/44493-555/2009_H4N6_16/08/2009'[&!color=#0000ff]
	'AFM09661_A/American_green-winged_teal/Alaska/44493-485/2009_H4N6_10/08/2009'[&!color=#0000ff]
	'AFM09672_A/American_green-winged_teal/Alaska/44493-412/2009_H4N6_17/08/2009'[&!color=#0000ff]
	'AFM09683_A/American_green-winged_teal/Alaska/44161-082/2006_H4N6_11/08/2006'[&!color=#0000ff]
	'AFO82810_A/chicken/India/03CL488/2011_H5N1_05/03/2011'[&!color=#ff0000]
	'AFP20889_A/green-winged_teal/New_Brunswick/02600/2007_H4N6_21/09/2007'[&!color=#0000ff]
	'AFP20901_A/green-winged_teal/New_Brunswick/02601/2007_H4N6_21/09/2007'[&!color=#0000ff]
	'AFP21132_A/green-winged_teal/New_Brunswick/02630/2007_H4N6_22/09/2007'[&!color=#0000ff]
	'AFP21352_A/green-winged_teal/New_Brunswick/02426/2007_H4N6_27/08/2007'[&!color=#0000ff]
	'AFP21374_A/blue-winged_teal/Prince_Edward_Island/03910/2009_H4N9_19/08/2009'[&!color=#0000ff]
	'AFP21385_A/blue-winged_teal/New_Brunswick/03756/2009_H4N2_14/09/2009'[&!color=#0000ff]
	'AFP21452_A/American_black_duck/Prince_Edward_Island/02708/2007_H4N6_23/08/2007'[&!color=#0000ff]
	'AFP21463_A/American_black_duck/Prince_Edward_Island/02662/2007_H4N6_16/08/2007'[&!color=#0000ff]
	'AFP21474_A/mallard-black_duck_hybrid/Nova_Scotia/02330/2007_H4N6_26/08/2007'[&!color=#0000ff]
	'AFP21485_A/American_black_duck/Nova_Scotia/02317/2007_H4N6_25/08/2007'[&!color=#0000ff]
	'AFQ60272_A/wild_bird/Korea/YS109/2007_H4N6_/01/2007'[&!color=#0000ff]
	'AFQ60283_A/wild_bird/Korea/YJ117/2007_H4N6_/02/2007'[&!color=#0000ff]
	'AFQ60294_A/wild_duck/Korea/SH5-60/2008_H4N6_/10/2008'[&!color=#0000ff]
	'AFQ60305_A/wild_duck/Korea/SH5-26/2008_H4N6_/10/2008'[&!color=#0000ff]
	'AFQ60316_A/wild_duck/Korea/PSC6-1/2009_H4N6_/10/2009'[&!color=#0000ff]
	'AFQ60327_A/wild_bird/Korea/GS26/2006_H4N6_/02/2006'[&!color=#0000ff]
	'AFQ60338_A/wild_bird/Korea/GD42/2005_H4N6_/11/2005'[&!color=#0000ff]
	'AFQ60370_A/wild_duck/Korea/CSM20-5/2009_H4N6_/11/2009'[&!color=#0000ff]
	'AFQ60381_A/wild_duck/Korea/CSM4-28/2010_H4N6_/09/2010'[&!color=#0000ff]
	'AFQ90401_A/chicken/Ca_Mau/1180/2006_H5N1_27/12/2006'[&!color=#ff0000]
	'AFQ90434_A/chicken/Cao_Bang/20/2007_H5N1_//2007'[&!color=#ff0000]
	'AFQ90445_A/chicken/Ha_Tay/44/2007_H5N1_//2007'[&!color=#ff0000]
	'AFQ90456_A/chicken/Hai_Duong/41/2007_H5N1_//2007'[&!color=#ff0000]
	'AFQ90467_A/chicken/Bac_Lieu/1214/2007_H5N1_06/01/2007'[&!color=#ff0000]
	'AFQ90489_A/chicken/Hanoi/45/2007_H5N1_//2007'[&!color=#ff0000]
	'AFR53947_A/chicken/Huadong/4/2008_H5N1_/12/2008'[&!color=#ff0000]
	'AFV80694_A/mallard/California/1154/2010_H4N6_27/07/2010'[&!color=#0000ff]
	'AFW17330_A/chicken/Sharkia/CAI16/2009_H5N1_01/06/2009'[&!color=#ff0000]
	'AFW17340_A/chicken/Qalubia/CAI18/2008_H5N1_30/06/2008'[&!color=#ff0000]
	'AFW17386_A/chicken/Menofia/CAI29/2009_H5N1_01/10/2009'[&!color=#ff0000]
	'AFW17429_A/chicken/Giza/CAI37/2009_H5N1_20/05/2009'[&!color=#ff0000]
	'AFW18191_A/chicken/Menofia/CAI42/2009_H5N1_25/05/2009'[&!color=#ff0000]
	'AFW18234_A/chicken/Sharkia/CAI3/2009_H5N1_01/09/2009'[&!color=#ff0000]
	'AFW18256_A/chicken/Giza/CAI6/2008_H5N1_01/07/2008'[&!color=#ff0000]
	'AFW18267_A/chicken/Giza/CAI7/2008_H5N1_01/03/2008'[&!color=#ff0000]
	'AFW18322_A/chicken/Giza/CAI15/2008_H5N1_01/06/2008'[&!color=#ff0000]
	'AFW18333_A/chicken/Giza/CAI17/2009_H5N1_01/07/2009'[&!color=#ff0000]
	'AFW18377_A/chicken/Giza/CAI22/2008_H5N1_30/06/2008'[&!color=#ff0000]
	'AFW18421_A/chicken/Menofia/CAI35/2010_H5N1_21/04/2010'[&!color=#ff0000]
	'AFW18432_A/chicken/Menofia/CAI36/2010_H5N1_21/04/2010'[&!color=#ff0000]
	'AFW18443_A/chicken/Sharkia/CAI38/2009_H5N1_20/05/2009'[&!color=#ff0000]
	'AFW18454_A/chicken/Menofia/CAI39/2010_H5N1_03/03/2010'[&!color=#ff0000]
	'AFX84015_A/mallard/Alberta/264/1986_H6N2_11/08/1986'
	'AFX84044_A/mallard/Alberta/311/1986_H6N2_12/08/1986'
	'AFX84075_A/mallard/Alberta/196/1989_H6N8_03/09/1989'
	'AFX84087_A/mallard/Alberta/57/1994_H6N8_09/08/1994'
	'AFX84201_A/shorebird/Delaware_Bay/296/2008_H4N6_16/05/2008'[&!color=#0000ff]
	'AFX84212_A/shorebird/Delaware_Bay/309/2008_H4N6_16/05/2008'[&!color=#0000ff]
	'AFX84223_A/shorebird/Delaware_Bay/395/2008_H4N6_17/05/2008'[&!color=#0000ff]
	'AFX84436_A/herring_gull/New_Jersey/413/1989_H6N3_23/05/1989'
	'AFX84447_A/mallard/Alberta/270/1986_H6N2_11/08/1986'
	'AFX84458_A/mallard/Alberta/298/1986_H6N2_12/08/1986'
	'AFX84480_A/mallard/Alberta/549/1986_H6N2_19/08/1986'
	'AFX84491_A/blue-winged_teal/Alberta/599/1986_H6N2_20/08/1986'
	'AFX84624_A/pintail/Alberta/144/1989_H6N8_22/08/1989'
	'AFX84667_A/mallard/Alberta/167/1989_H6N8_03/09/1989'
	'AFX84700_A/mallard/Alberta/174/1989_H6N8_03/09/1989'
	'AFX84733_A/mallard/Alberta/199/1989_H6N8_03/09/1989'
	'AFX84744_A/laughing_gull/Delaware_Bay/4/1990_H6N8_18/04/1990'
	'AFX84755_A/laughing_gull/New_Jersey/177/1990_H6N8_26/05/1990'
	'AFX84799_A/mallard/Alberta/257/1990_H6N3_29/08/1990'
	'AFX84810_A/ruddy_turnstone/Delaware_Bay/255/1991_H6N2_24/05/1991'
	'AFX84821_A/laughing_gull/Delaware_Bay/261/1991_H6N8_25/05/1991'
	'AFX84865_A/green-winged_teal/Alberta/107/1992_H6N8_13/08/1992'
	'AFX84898_A/mallard/Alberta/152/1992_H6N8_16/08/1992'
	'AFX84909_A/mallard/Alberta/203/1992_H6N5_24/08/1992'
	'AFX84931_A/ruddy_turnstone/Delaware_Bay/37/1993_H6N8_01/05/1993'
	'AFX84942_A/shorebird/Delaware_Bay/222/1993_H6N8_01/05/1993'
	'AFX84953_A/pintail/Alberta/87/1993_H6N8_17/08/1993'
	'AFX84964_A/shorebird/Delaware_Bay/29/1994_H6N8_01/05/1994'
	'AFX84986_A/herring_gull/Delaware_Bay/77/1994_H6N8_01/05/1994'
	'AFX84997_A/ruddy_turnstone/Delaware_Bay/162/1994_H6N2_01/05/1994'
	'AFX85008_A/laughing_gull/Delaware_Bay/208/1994_H6N3_01/05/1994'
	'AFX85019_A/mallard/Alberta/4/1994_H6N8_09/08/1994'
	'AFX85030_A/mallard/Alberta/6/1994_H6N8_09/08/1994'
	'AFX85041_A/mallard/Alberta/19/1994_H6N8_09/08/1994'
	'AFX85063_A/mallard/Alberta/68/1994_H6N8_09/08/1994'
	'AFX85085_A/mallard/Alberta/232/1994_H6N8_15/08/1994'
	'AFX85096_A/redhead/Alberta/291/1994_H6N8_15/08/1994'
	'AFX85455_A/ruddy_turnstone/Delaware_Bay/203/1996_H6N2_15/05/1996'
	'AFX85477_A/ruddy_turnstone/Delaware_Bay/46/1998_H6N8_18/05/1998'
	'AFX85488_A/ruddy_turnstone/Delaware_Bay/69/1998_H6N8_18/05/1998'
	'AFX85499_A/ruddy_turnstone/Delaware_Bay/113/1998_H6N8_18/05/1998'
	'AFX85521_A/shorebird/Delaware_Bay/194/1998_H6N8_19/05/1998'
	'AFX85543_A/shorebird/Delaware_Bay/75/1999_H6N2_24/05/1999'
	'AFX85763_A/gull/Delaware_Bay/18/2000_H6N1_14/05/2000'
	'AFX85774_A/shorebird/Delaware_Bay/259/2000_H6N1_15/05/2000'
	'AFX85818_A/shorebird/Delaware_Bay/124/2001_H6N2_17/05/2001'
	'AFX85829_A/shorebird/Delaware_Bay/208/2001_H6N2_18/05/2001'
	'AFX85895_A/shorebird/Delaware_Bay/184/2002_H6N1_21/05/2002'
	'AFX85928_A/shorebird/Delaware_Bay/65/2004_H6N8_17/05/2004'
	'AFX85995_A/ruddy_turnstone/Delaware_Bay/136/2007_H6N1_22/05/2007'
	'AFX86006_A/ruddy_turnstone/Delaware_Bay/173/2007_H6N2_23/05/2007'
	'AFX86028_A/shorebird/Delaware_Bay/340/2008_H6N8_17/05/2008'
	'AFX86039_A/shorebird/Delaware_Bay/375/2008_H6N8_17/05/2008'
	'AFX86061_A/shorebird/Delaware_Bay/604/2008_H6N2_18/05/2008'
	'AFX86072_A/shorebird/Delaware_Bay/181/2009_H6N8_20/05/2009'
	'AFX86083_A/shorebird/Delaware_Bay/230/2009_H6N1_20/05/2009'
	'AFX86094_A/shorebird/Delaware_Bay/231/2009_H6N1_20/05/2009'
	'AFX86127_A/shorebird/Delaware_Bay/478/2009_H6N1_21/05/2009'
	'AFX86149_A/shorebird/Delaware_Bay/707/2009_H6N2_04/06/2009'
	'AFX86173_A/Canada_goose/Delaware_Bay/34/2010_H6N1_19/05/2010'
	'AFX86195_A/shorebird/Delaware_Bay/293/2008_H4N6_16/05/2008'[&!color=#0000ff]
	'AFX86206_A/shorebird/Delaware_Bay/312/2008_H4N6_16/05/2008'[&!color=#0000ff]
	'AFX86228_A/shorebird/Delaware_Bay/329/2008_H4N6_17/05/2008'[&!color=#0000ff]
	'AFX86239_A/shorebird/Delaware_Bay/382/2008_H4N6_17/05/2008'[&!color=#0000ff]
	'AFX86280_A/shorebird/Delaware_Bay/446/2008_H4N6_17/05/2008'[&!color=#0000ff]
	'AFX86313_A/shorebird/Delaware_Bay/588/2008_H4N6_18/05/2008'[&!color=#0000ff]
	'AFX88537_A/pintail/Alberta/314/1986_H6N2_12/08/1986'
	'AFX88624_A/mallard/Alberta/59/1994_H6N8_09/08/1994'
	'AFY05727_A/American_black_duck/New_Brunswick/03556/2009_H4N6_11/09/2009'[&!color=#0000ff]
	'AFY05738_A/American_black_duck/New_Brunswick/03554/2009_H4N6_11/09/2009'[&!color=#0000ff]
	'AFY05994_A/American_black_duck/New_Brunswick/02396/2007_H4N6_11/08/2007'[&!color=#0000ff]
	'AFY06005_A/American_black_duck/New_Brunswick/02646/2007_H4N6_23/09/2007'[&!color=#0000ff]
	'AFY06058_A/mallard/Nova_Scotia/02446/2007_H4N6_28/08/2007'[&!color=#0000ff]
	'AFY06069_A/mallard-black_duck_hybrid/Nova_Scotia/02318/2007_H4N6_25/08/2007'[&!color=#0000ff]
	'AFY06080_A/American_black_duck/Prince_Edward_Island/02685/2007_H4N6_20/08/2007'[&!color=#0000ff]
	'AFY06091_A/American_black_duck/Prince_Edward_Island/02697/2007_H4N6_21/08/2007'[&!color=#0000ff]
	'AFY06102_A/American_black_duck/Prince_Edward_Island/02700/2007_H4N6_22/08/2007'[&!color=#0000ff]
	'AFY06113_A/American_black_duck/Nova_Scotia/02319/2007_H4N6_25/08/2007'[&!color=#0000ff]
	'AFY06159_A/mallard/Nova_Scotia/02320/2007_H4N6_25/08/2007'[&!color=#0000ff]
	'AFY06181_A/American_black_duck/Prince_Edward_Island/02683/2007_H4N6_20/08/2007'[&!color=#0000ff]
	'AFY06269_A/American_black_duck/New_Brunswick/03553/2009_H4N6_11/09/2009'[&!color=#0000ff]
	'AFY06280_A/American_black_duck/New_Brunswick/03511/2009_H4N6_10/09/2009'[&!color=#0000ff]
	'AFY06423_A/American_black_duck/New_Brunswick/02659/2007_H4N6_24/09/2007'[&!color=#0000ff]
	'AFY06434_A/American_black_duck/New_Brunswick/02728/2007_H4N6_19/09/2007'[&!color=#0000ff]
	'AFY06456_A/American_black_duck/New_Brunswick/02722/2007_H4N6_19/09/2007'[&!color=#0000ff]
	'AFY06478_A/mallard/New_Brunswick/02311/2007_H4N6_20/08/2007'[&!color=#0000ff]
	'AFY06489_A/American_black_duck/New_Brunswick/02726/2007_H4N6_19/09/2007'[&!color=#0000ff]
	'AFY06511_A/American_black_duck/New_Brunswick/02729/2007_H4N6_19/09/2007'[&!color=#0000ff]
	'AFY06912_A/American_black_duck/New_Brunswick/02653/2007_H4N6_24/09/2007'[&!color=#0000ff]
	'AFY06953_A/American_black_duck/New_Brunswick/02528/2007_H4N6_24/09/2007'[&!color=#0000ff]
	'AGB84787_A/chicken/Eastern_China/ZG56/2011_H5N1_/12/2011'[&!color=#ff0000]
	'AGB84789_A/chicken/North_China/k0604/2010_H5N1_/08/2010'[&!color=#ff0000]
	'AGB84791_A/chicken/Eastern_China/ZG16/2010_H5N1_/12/2010'[&!color=#ff0000]
	'AGB98010_A/mallard/Interior_Alaska/9BM2398R0/2009_H4N6_13/07/2009'[&!color=#0000ff]
	'AGB98020_A/mallard/Interior_Alaska/9BM2400R1/2009_H4_13/07/2009'[&!color=#0000ff]
	'AGB98053_A/mallard/Interior_Alaska/9BM2393R0/2009_H4N6_13/07/2009'[&!color=#0000ff]
	'AGB98202_A/mallard/Interior_Alaska/9BM2250R0/2009_H4N6_11/07/2009'[&!color=#0000ff]
	'AGB98246_A/mallard/Interior_Alaska/10BM02530R0/2010_H4N6_22/06/2010'[&!color=#0000ff]
	'AGB98268_A/northern_shoveler/Interior_Alaska/10BM02892R0/2010_H4N6_30/06/2010'[&!color=#0000ff]
	'AGB98290_A/northern_pintail/Interior_Alaska/10BM02585R0/2010_H4N6_22/06/2010'[&!color=#0000ff]
	'AGB98301_A/northern_shoveler/Interior_Alaska/10BM02593R0/2010_H4N6_23/06/2010'[&!color=#0000ff]
	'AGB98312_A/mallard/Interior_Alaska/10BM02644R0/2010_H4N6_25/06/2010'[&!color=#0000ff]
	'AGB98323_A/northern_pintail/Interior_Alaska/10BM02791R0/2010_H4N6_25/06/2010'[&!color=#0000ff]
	'AGB98345_A/mallard/Interior_Alaska/10BM03979R0/2010_H4N6_12/07/2010'[&!color=#0000ff]
	'AGC56057_A/shorebird/Delaware_Bay/167/2009_H6N1_20/05/2009'
	'AGC70835_A/mallard/Ohio/10OS1324/2010_H4N6_05/08/2010'[&!color=#0000ff]
	'AGC72915_A/mallard/Ohio/10OS1354/2010_H6N1_06/08/2010'
	'AGC73002_A/mallard/Michigan/10OS1491/2010_H4N6_20/08/2010'[&!color=#0000ff]
	'AGC73024_A/mallard/Ohio/10OS1319/2010_H4N6_02/08/2010'[&!color=#0000ff]
	'AGC73469_A/mallard/Ohio/11OS2096/2011_H4N8_19/08/2011'[&!color=#0000ff]
	'AGC73495_A/mallard/Ohio/11OS2202/2011_H4N8_19/08/2011'[&!color=#0000ff]
	'AGC73701_A/mallard/Ohio/11OS2083/2011_H4N8_18/08/2011'[&!color=#0000ff]
	'AGC73739_A/mallard/Ohio/11OS2047/2011_H4N8_17/08/2011'[&!color=#0000ff]
	'AGC73763_A/mallard/Ohio/11OS2204/2011_H4N8_19/08/2011'[&!color=#0000ff]
	'AGC73840_A/mallard/Ohio/11OS2240/2011_H6N1_19/08/2011'
	'AGC73873_A/mallard/Ohio/11OS2085/2011_H4N6_18/08/2011'[&!color=#0000ff]
	'AGC73917_A/mallard/Ohio/11OS2095/2011_H4N1_19/08/2011'[&!color=#0000ff]
	'AGC73977_A/mallard/Ohio/08OS1270/2008_H4N6_07/08/2008'[&!color=#0000ff]
	'AGD99769_A/blue-winged_teal/Illinois/10OS1562/2010_H4N6_04/09/2010'[&!color=#0000ff]
	'AGD99791_A/blue-winged_teal/Illinois/10OS3610/2010_H6N2_30/10/2010'
	'AGE00367_A/mallard/Wisconsin/10OS2880/2010_H6N8_02/10/2010'
	'AGE00621_A/American_green-winged_teal/Illinois/10OS1551/2010_H4N6_04/09/2010'[&!color=#0000ff]
	'AGE00632_A/blue-winged_teal/Illinois/10OS1561/2010_H4N6_04/09/2010'[&!color=#0000ff]
	'AGE00654_A/American_green-winged_teal/Illinois/10OS1598/2010_H4N8_05/09/2010'[&!color=#0000ff]
	'AGE00687_A/American_green-winged_teal/Wisconsin/10OS2767/2010_H6N8_26/09/2010'
	'AGE00742_A/gadwall/Illinois/10OS3342/2010_H6N1_30/10/2010'
	'AGE00786_A/American_green-winged_teal/Illinois/10OS3589/2010_H6N2_30/10/2010'
	'AGE00797_A/mallard/Illinois/10OS3599/2010_H6N1_30/10/2010'
	'AGE00997_A/mallard/Wisconsin/10OS2659/2010_H4N2_02/10/2010'[&!color=#0000ff]
	'AGE02704_A/mallard/Wisconsin/10OS3144/2010_H6N1_29/10/2010'
	'AGE02715_A/mallard/Wisconsin/10OS3169/2010_H4N9_29/10/2010'[&!color=#0000ff]
	'AGE02770_A/mallard/Wisconsin/10OS2917/2010_H4N6_03/10/2010'[&!color=#0000ff]
	'AGE03018_A/mallard/Wisconsin/10OS3051/2010_H4N2_03/10/2010'[&!color=#0000ff]
	'AGE03029_A/mallard/Wisconsin/10OS3066/2010_H6N2_03/10/2010'
	'AGE03040_A/mallard/Wisconsin/10OS3067/2010_H4N2_03/10/2010'[&!color=#0000ff]
	'AGE03073_A/gadwall/Mississippi/10OS4531/2010_H6N2_11/12/2010'
	'AGE03106_A/northern_shoveler/Mississippi/10OS4526/2010_H6N2_10/12/2010'
	'AGE03434_A/mallard/Iowa/10OS2685/2010_H4N2_16/10/2010'[&!color=#0000ff]
	'AGE03445_A/mallard/Iowa/10OS2692/2010_H4N2_16/10/2010'[&!color=#0000ff]
	'AGE08007_A/mallard/Iowa/10OS2420/2010_H4N6_18/09/2010'[&!color=#0000ff]
	'AGE08073_A/blue-winged_teal/Illinois/10OS2988/2010_H4N6_19/09/2010'[&!color=#0000ff]
	'AGE08224_A/blue-winged_teal/Missouri/10MO003/2010_H4N6_15/09/2010'[&!color=#0000ff]
	'AGE08268_A/blue-winged_teal/Missouri/10MO030/2010_H4N6_16/09/2010'[&!color=#0000ff]
	'AGE08301_A/gadwall/Missouri/10MO095/2010_H6N1_16/11/2010'
	'AGE08597_A/blue-winged_teal/Missouri/10MO0407/2010_H4N6_17/09/2010'[&!color=#0000ff]
	'AGE08632_A/American_wigeon/California/2423/2010_H6N1_23/10/2010'
	'AGE08643_A/American_wigeon/California/2997/2010_H6N1_17/11/2010'
	'AGE08709_A/mallard/California/2525P/2011_H4N6_12/08/2011'[&!color=#0000ff]
	'AGE08753_A/mallard/California/2532V/2011_H4N6_12/08/2011'[&!color=#0000ff]
	'AGE08885_A/mallard/California/2552V/2011_H4N8_12/08/2011'[&!color=#0000ff]
	'AGE08962_A/mallard/California/2563P/2011_H4N6_12/08/2011'[&!color=#0000ff]
	'AGE08973_A/mallard/California/2563V/2011_H4N6_12/08/2011'[&!color=#0000ff]
	'AGE08984_A/mallard/California/2566P/2011_H4N8_12/08/2011'[&!color=#0000ff]
	'AGE09108_A/mallard/California/2584P/2011_H4N9_12/08/2011'[&!color=#0000ff]
	'AGE09130_A/mallard/California/2589P/2011_H4N1_12/08/2011'[&!color=#0000ff]
	'AGE09152_A/mallard/California/2590V/2011_H4N6_12/08/2011'[&!color=#0000ff]
	'AGE09163_A/mallard/California/2594P/2011_H4N6_12/08/2011'[&!color=#0000ff]
	'AGE09218_A/northern_shoveler/California/4020/2011_H4N3_05/01/2011'[&!color=#0000ff]
	'AGE09262_A/bufflehead/California/3118/2011_H4N8_07/12/2011'[&!color=#0000ff]
	'AGE83555_A/American_black_duck/Newfoundland/807/2008_H4N4_01/10/2008'[&!color=#0000ff]
	'AGE83577_A/American_black_duck/Newfoundland/819/2008_H4N6_26/09/2008'[&!color=#0000ff]
	'AGE83588_A/American_black_duck/Newfoundland/826/2008_H4N6_08/10/2008'[&!color=#0000ff]
	'AGG23762_A/northern_shoveler/Interior_Alaska/9BM2943R1/2009_H4N6_16/07/2009'[&!color=#0000ff]
	'AGG23822_A/northern_pintail/Interior_Alaska/9BM4347R0/2009_H4N6_27/07/2009'[&!color=#0000ff]
	'AGG23994_A/northern_pintail/Interior_Alaska/9BM4583R0/2009_H4N6_29/07/2009'[&!color=#0000ff]
	'AGG24018_A/northern_pintail/Interior_Alaska/9BM4641R0/2009_H4N6_29/07/2009'[&!color=#0000ff]
	'AGG24138_A/northern_shoveler/Interior_Alaska/9BM4905R0/2009_H4N6_29/07/2009'[&!color=#0000ff]
	'AGG24174_A/American_green-winged_teal/Interior_Alaska/9BM5041R0/2009_H4N6_29/07/2009'[&!color=#0000ff]
	'AGG25356_A/American_green-winged_teal/Interior_Alaska/9BM5277R0/2009_H4N6_30/07/2009'[&!color=#0000ff]
	'AGG25428_A/mallard/Interior_Alaska/10BM04618R0/2010_H4N6_18/07/2010'[&!color=#0000ff]
	'AGG25502_A/mallard/Interior_Alaska/10BM04626R0/2010_H4N6_18/07/2010'[&!color=#0000ff]
	'AGG25526_A/northern_pintail/Interior_Alaska/10BM04704R0/2010_H4N6_18/07/2010'[&!color=#0000ff]
	'AGG25550_A/mallard/Interior_Alaska/10BM04988R0/2010_H4N6_21/07/2010'[&!color=#0000ff]
	'AGG25574_A/American_green-winged_teal/Interior_Alaska/10BM05165R0/2010_H4N6_22/07/2010'[&!color=#0000ff]
	'AGG25586_A/northern_pintail/Interior_Alaska/10BM05171R0/2010_H4N6_22/07/2010'[&!color=#0000ff]
	'AGG25598_A/mallard/Interior_Alaska/10BM05247R0/2010_H4N6_23/07/2010'[&!color=#0000ff]
	'AGG25610_A/mallard/Interior_Alaska/10BM05249R0/2010_H4N6_23/07/2010'[&!color=#0000ff]
	'AGG25637_A/mallard/Interior_Alaska/10BM05337R0/2010_H4N6_24/07/2010'[&!color=#0000ff]
	'AGG25685_A/northern_shoveler/Interior_Alaska/10BM05408R0/2010_H4N6_25/07/2010'[&!color=#0000ff]
	'AGG25736_A/ring-necked_duck/Interior_Alaska/10BM05617R0/2010_H4N6_26/07/2010'[&!color=#0000ff]
	'AGG25868_A/mallard/Interior_Alaska/10BM06448R0/2010_H4N6_30/07/2010'[&!color=#0000ff]
	'AGG26096_A/American_green-winged_teal/Interior_Alaska/10BM07000R0/2010_H4N6_31/07/2010'[&!color=#0000ff]
	'AGG26132_A/American_green-winged_teal/Interior_Alaska/10BM06728R0/2010_H4N6_30/07/2010'[&!color=#0000ff]
	'AGG26412_A/northern_pintail/Interior_Alaska/9BM9663R0/2009_H4N6_//2009'[&!color=#0000ff]
	'AGG26497_A/northern_pintail/Interior_Alaska/9BM12153R0/2009_H4N8_//2009'[&!color=#0000ff]
	'AGG27041_A/mallard/Alberta/186/1987_H6N2_19/08/1987'
	'AGG27053_A/mallard/Alberta/195/1987_H6N2_19/08/1987'
	'AGG27065_A/mallard/Alberta/196/1987_H6N2_19/08/1987'
	'AGG27077_A/mallard/Alberta/197/1987_H6N2_19/08/1987'
	'AGG27125_A/pintail/Alberta/267/1987_H6N2_26/08/1987'
	'AGG27233_A/ruddy_turnstone/Delaware_Bay/126/1994_H6N1_22/05/1994'
	'AGG81707_A/blue-winged_teal/Prince_Edward_Island/00844/2010_H4N9_03/09/2010'[&!color=#0000ff]
	'AGG81758_A/American_black_duck/New_Brunswick/00464/2010_H4N6_12/08/2010'[&!color=#0000ff]
	'AGG81770_A/American_black_duck/New_Brunswick/00473/2010_H4N6_12/08/2010'[&!color=#0000ff]
	'AGG81808_A/American_black_duck/New_Brunswick/00949/2010_H4N6_15/09/2010'[&!color=#0000ff]
	'AGG81820_A/American_black_duck/New_Brunswick/00955/2010_H4N8_15/09/2010'[&!color=#0000ff]
	'AGG82406_A/blue-winged_teal/Prince_Edward_Island/00849/2010_H6N1_03/09/2010'
	'AGG82516_A/blue-winged_teal/Nova_Scotia/01008/2010_H4N6_20/09/2010'[&!color=#0000ff]
	'AGG83145_A/American_black_duck/New_Brunswick/00468/2010_H4N6_12/08/2010'[&!color=#0000ff]
	'AGG83169_A/American_black_duck/New_Brunswick/00470/2010_H4N6_12/08/2010'[&!color=#0000ff]
	'AGG83233_A/American_black_duck/New_Brunswick/00478/2010_H4N6_12/08/2010'[&!color=#0000ff]
	'AGG83298_A/American_black_duck/New_Brunswick/00487/2010_H4N8_12/08/2010'[&!color=#0000ff]
	'AGG83369_A/American_black_duck/New_Brunswick/00499/2010_H4N6_12/08/2010'[&!color=#0000ff]
	'AGG83531_A/American_black_duck/New_Brunswick/00615/2010_H4N8_16/08/2010'[&!color=#0000ff]
	'AGG83630_A/American_black_duck/New_Brunswick/00623/2010_H4N8_16/08/2010'[&!color=#0000ff]
	'AGG83798_A/mallard/New_Brunswick/00854/2010_H4N6_13/09/2010'[&!color=#0000ff]
	'AGG83833_A/American_black_duck/New_Brunswick/00878/2010_H4N9_12/09/2010'[&!color=#0000ff]
	'AGG83844_A/mallard/New_Brunswick/00879/2010_H4N9_12/09/2010'[&!color=#0000ff]
	'AGG84056_A/mallard/New_Brunswick/00979/2010_H4N8_16/09/2010'[&!color=#0000ff]
	'AGG84068_A/American_black_duck/New_Brunswick/00986/2010_H4N6_16/09/2010'[&!color=#0000ff]
	'AGG84108_A/American_black_duck/New_Brunswick/00991/2010_H4N6_16/09/2010'[&!color=#0000ff]
	'AGH55427_A/chicken/India/81753/2008_H5N1_19/01/2008'[&!color=#ff0000]
	'AGH55463_A/chicken/India/82544/2008_H5N1_22/01/2008'[&!color=#ff0000]
	'AGH55475_A/chicken/India/82580/2008_H5N1_23/01/2008'[&!color=#ff0000]
	'AGH55487_A/chicken/India/82616/2008_H5N1_24/01/2008'[&!color=#ff0000]
	'AGH55499_A/chicken/India/83093/2008_H5N1_26/01/2008'[&!color=#ff0000]
	'AGH55511_A/chicken/India/85459/2008_H5N1_30/01/2008'[&!color=#ff0000]
	'AGH55523_A/chicken/India/96880/2008_H5N1_06/03/2008'[&!color=#ff0000]
	'AGI55689_A/chicken/Taiwan/CF24/2009_H6N1_03/07/2009'[&!color=#005700]
	'AGI55746_A/chicken/Taiwan/CF19/2009_H6N1_19/06/2009'[&!color=#005700]
	'AGI55768_A/chicken/Taiwan/CF22/2009_H6N1_03/07/2009'[&!color=#005700]
	'AGK41384_A/blue-winged_teal/Louisiana/3B/1986_H4N8_//1986'[&!color=#0000ff]
	'AGK41408_A/mallard/Minnesota/182718/1998_H6N2_01/09/1998'
	'AGK41456_A/mallard/Minnesota/182772/1998_H4N2_01/09/1998'[&!color=#0000ff]
	'AGK41468_A/mallard/Minnesota/182751/1998_H6N6_01/09/1998'
	'AGK41497_A/mallard/Minnesota/182729/1998_H6N5_01/09/1998'
	'AGK41522_A/mallard/Minnesota/182750/1998_H6N3_01/09/1998'
	'AGK41582_A/mallard/Minnesota/346268/2000_H6N7_//2000'
	'AGK41594_A/mallard/Minnesota/355777/2000_H6N2_//2000'
	'AGK41755_A/mallard/Minnesota/AI06-1135/2006_H4N6_//2006'[&!color=#0000ff]
	'AGK41767_A/mallard/Minnesota/AI06-962/2006_H4N8_//2006'[&!color=#0000ff]
	'AGK41978_A/blue-winged_teal/North_Dakota/Sg-00706/2008_H4N6_02/09/2008'[&!color=#0000ff]
	'AGK42014_A/mallard/North_Dakota/Sg-00737/2008_H6N8_05/09/2008'
	'AGK42055_A/blue-winged_teal/North_Dakota/Sg-00750/2008_H4N6_10/09/2008'[&!color=#0000ff]
	'AGK42067_A/mallard/Minnesota/Sg-00767/2008_H4N8_27/08/2008'[&!color=#0000ff]
	'AGK42079_A/mallard/Minnesota/Sg-00768/2008_H6N2_01/09/2008'
	'AGK42115_A/blue-winged_teal/Minnesota/Sg-00799/2008_H4N6_01/09/2008'[&!color=#0000ff]
	'AGK42139_A/mallard/Minnesota/Sg-00927/2008_H6N1_17/09/2008'
	'AGK42213_A/mallard/Minnesota/Sg-00616/2008_H4N8_29/07/2008'[&!color=#0000ff]
	'AGK42370_A/green-winged_teal/Minnesota/Sg-00820/2008_H4N5_03/09/2008'[&!color=#0000ff]
	'AGK42423_A/mallard/Minnesota/Sg-00837/2008_H6N1_04/09/2008'
	'AGK42584_A/mallard/Minnesota/Sg-01018/2008_H6N2_09/09/2008'
	'AGK42596_A/blue-winged_teal/Minnesota/Sg-01026/2008_H4N6_11/09/2008'[&!color=#0000ff]
	'AGK42607_A/American_wigeon/Louisiana/Sg-01031/2008_H4N6_08/11/2008'[&!color=#0000ff]
	'AGK42619_A/American_wigeon/Louisiana/Sg-01032/2008_H6N2_09/11/2008'
	'AGK42631_A/northern_pintail/Louisiana/Sg-01033/2008_H4N8_09/11/2008'[&!color=#0000ff]
	'AGK42667_A/mallard/Minnesota/Sg-01039/2008_H4N8_14/09/2008'[&!color=#0000ff]
	'AGK42691_A/mallard/Minnesota/Sg-01042/2008_H6N8_14/09/2008'
	'AGK42703_A/mallard/Minnesota/Sg-01047/2008_H6N1_25/09/2008'
	'AGK42715_A/green-winged_teal/Minnesota/Sg-01065/2008_H6N2_11/10/2008'
	'AGK42751_A/green-winged_teal/Minnesota/Sg-01073/2008_H6N2_09/11/2008'
	'AGK42847_A/blue-winged_Teal/Minnesota/AI09-2389/2009_H4N6_04/08/2009'[&!color=#0000ff]
	'AGK42871_A/mallard/Minnesota/AI09-2509/2009_H6N1_06/09/2009'
	'AGK42933_A/blue-winged_Teal/North_Dakota/AI09-2912/2009_H6N1_02/09/2009'
	'AGK42945_A/blue-winged_Teal/Minnesota/AI09-2977/2009_H4N8_06/09/2009'[&!color=#0000ff]
	'AGK42986_A/mallard/Minnesota/AI09-3100/2009_H6N3_08/09/2009'
	'AGK42998_A/blue-winged_Teal/North_Dakota/AI09-3131/2009_H4N6_03/09/2009'[&!color=#0000ff]
	'AGK43022_A/northern_pintail/Minnesota/AI09-3254/2009_H6N2_08/09/2009'
	'AGK43058_A/blue-winged_Teal/Texas/AI09-3464/2009_H4N8_13/09/2009'[&!color=#0000ff]
	'AGK43070_A/blue-winged_Teal/Minnesota/AI09-3575/2009_H4N8_12/09/2009'[&!color=#0000ff]
	'AGK43082_A/American_green-winged_teal/Minnesota/AI09-3589/2009_H6N1_12/09/2009'
	'AGK43118_A/blue-winged_Teal/Minnesota/AI09-3786/2009_H4N6_06/09/2009'[&!color=#0000ff]
	'AGK43147_A/mallard/Minnesota/AI09-3821/2009_H4N6_13/09/2009'[&!color=#0000ff]
	'AGK43159_A/blue-winged_Teal/North_Dakota/AI09-3881/2009_H4N6_13/09/2009'[&!color=#0000ff]
	'AGK43195_A/blue-winged_teal/Louisiana/AI09-4180/2009_H4N6_05/09/2009'[&!color=#0000ff]
	'AGK43258_A/blue-winged_teal/Texas/AI09-4463/2009_H4N8_20/09/2009'[&!color=#0000ff]
	'AGK43282_A/lesser_scaup/Louisiana/AI09-5204/2009_H6N8_14/11/2009'
	'AGK43306_A/blue-winged_teal/Louisiana/AI09-5291/2009_H4N6_15/11/2009'[&!color=#0000ff]
	'AGK43354_A/mallard/Arkansas/AI09-5944/2009_H4N8_10/12/2009'[&!color=#0000ff]
	'AGK43399_A/blue-winged_teal/Texas/AI09-6182/2009_H6N2_13/12/2009'
	'AGK43411_A/white-fronted_goose/Texas/AI09-6225/2009_H6N1_17/12/2009'
	'AGK43459_A/red-necked_grebe/Minnesota/AI10-2528/2010_H4N8_07/08/2010'[&!color=#0000ff]
	'AGL52577_A/mallard/Interior_Alaska/9BM10563R2/2009_H4N6_16/08/2009'[&!color=#0000ff]
	'AGL52695_A/northern_pintail/Interior_Alaska/10BM12221R0/2010_H4N6_13/08/2010'[&!color=#0000ff]
	'AGL55160_A/northern_pintail/Interior_Alaska/9BM6248R0/2009_H4N6_03/08/2009'[&!color=#0000ff]
	'AGL55280_A/northern_pintail/Interior_Alaska/9BM7232R0/2009_H4N6_06/08/2009'[&!color=#0000ff]
	'AGL55328_A/northern_pintail/Interior_Alaska/9BM7302R0/2009_H4N6_07/08/2009'[&!color=#0000ff]
	'AGL55376_A/mallard/Interior_Alaska/9BM10095R0/2009_H4N6_15/08/2009'[&!color=#0000ff]
	'AGL55508_A/northern_pintail/Interior_Alaska/9BM11719R1/2009_H4N6_19/08/2009'[&!color=#0000ff]
	'AGL55568_A/northern_pintail/Interior_Alaska/9BM11915R0/2009_H4N6_19/08/2009'[&!color=#0000ff]
	'AGL55628_A/northern_pintail/Interior_Alaska/9BM7496R0/2009_H4N6_08/08/2009'[&!color=#0000ff]
	'AGL55676_A/northern_pintail/Interior_Alaska/9BM7934R0/2009_H4N6_08/08/2009'[&!color=#0000ff]
	'AGL55724_A/northern_pintail/Interior_Alaska/9BM8415R2/2009_H4N6_09/08/2009'[&!color=#0000ff]
	'AGL55736_A/mallard/Interior_Alaska/9BM8471R0/2009_H4N6_10/08/2009'[&!color=#0000ff]
	'AGL55784_A/mallard/Interior_Alaska/9BM8829R0/2009_H4N6_11/08/2009'[&!color=#0000ff]
	'AGL55808_A/mallard/Interior_Alaska/9BM9049R0/2009_H4N6_11/08/2009'[&!color=#0000ff]
	'AGL55831_A/northern_pintail/Interior_Alaska/9BM10749R0/2009_H4N6_17/08/2009'[&!color=#0000ff]
	'AGL55867_A/northern_pintail/Interior_Alaska/9BM10835R0/2009_H4N6_17/08/2009'[&!color=#0000ff]
	'AGL55999_A/northern_shoveler/Interior_Alaska/9BM12314R0/2009_H4N6_02/09/2009'[&!color=#0000ff]
	'AGL56095_A/northern_shoveler/Interior_Alaska/9BM12519R0/2009_H4N8_03/09/2009'[&!color=#0000ff]
	'AGL56143_A/mallard/Interior_Alaska/9BM9683R2/2009_H4N6_14/08/2009'[&!color=#0000ff]
	'AGL56167_A/northern_pintail/Interior_Alaska/9BM9975R0/2009_H4N6_15/08/2009'[&!color=#0000ff]
	'AGL56179_A/mallard/Interior_Alaska/9BM9983R0/2009_H4N6_15/08/2009'[&!color=#0000ff]
	'AGL56203_A/northern_pintail/Interior_Alaska/9BM9989R0/2009_H4N6_15/08/2009'[&!color=#0000ff]
	'AGL56289_A/northern_pintail/Interior_Alaska/9BM6040R0/2009_H4N6_02/08/2009'[&!color=#0000ff]
	'AGL56337_A/northern_pintail/Interior_Alaska/9BM7972R0/2009_H4N6_09/08/2009'[&!color=#0000ff]
	'AGL56397_A/northern_pintail/Interior_Alaska/9BM6094R0/2009_H4N6_02/08/2009'[&!color=#0000ff]
	'AGL56445_A/northern_pintail/Interior_Alaska/10BM07040R0/2010_H4N6_01/08/2010'[&!color=#0000ff]
	'AGL56457_A/northern_pintail/Interior_Alaska/10BM07242R0/2010_H4N6_01/08/2010'[&!color=#0000ff]
	'AGL56469_A/northern_pintail/Interior_Alaska/10BM07476R0/2010_H4N6_02/08/2010'[&!color=#0000ff]
	'AGL56553_A/mallard/Interior_Alaska/10BM07971R0/2010_H4N6_03/08/2010'[&!color=#0000ff]
	'AGL56565_A/northern_pintail/Interior_Alaska/10BM07993R0/2010_H4N6_03/08/2010'[&!color=#0000ff]
	'AGL56601_A/American_green-winged_teal/Interior_Alaska/10BM08226R0/2010_H4N6_04/08/2010'[&!color=#0000ff]
	'AGL56685_A/northern_pintail/Interior_Alaska/10BM08514R0/2010_H4N6_04/08/2010'[&!color=#0000ff]
	'AGL56697_A/northern_pintail/Interior_Alaska/10BM08540R0/2010_H4N6_04/08/2010'[&!color=#0000ff]
	'AGL56721_A/northern_pintail/Interior_Alaska/10BM08612R0/2010_H4N6_04/08/2010'[&!color=#0000ff]
	'AGL56745_A/mallard/Interior_Alaska/10BM08828R0/2010_H4N6_05/08/2010'[&!color=#0000ff]
	'AGL56757_A/northern_pintail/Interior_Alaska/10BM08899R0/2010_H4N6_05/08/2010'[&!color=#0000ff]
	'AGL56853_A/mallard/Interior_Alaska/10BM09562R0/2010_H4N6_07/08/2010'[&!color=#0000ff]
	'AGL56877_A/northern_pintail/Interior_Alaska/10CH00003R0/2010_H4N6_04/09/2010'[&!color=#0000ff]
	'AGL56889_A/mallard/Interior_Alaska/10CH00021R0/2010_H4N6_04/09/2010'[&!color=#0000ff]
	'AGL57277_A/mallard/Interior_Alaska/10BM12308R0/2010_H4N6_14/08/2010'[&!color=#0000ff]
	'AGL57496_A/laughing_gull/New_York/AI00-470/2000_H6N1_01/06/2000'
	'AGL57799_A/red_knot/New_Jersey/828235/2001_H6N5_//2001'
	'AGL57871_A/ruddy_turnstone/Delaware/650625/2002_H6N1_08/05/2002'
	'AGL57883_A/ruddy_turnstone/Delaware/650679/2002_H6N8_20/05/2002'
	'AGL57989_A/ruddy_turnstone/New_Jersey/AI03-650/2003_H6N8_21/05/2003'
	'AGL58241_A/bufflehead/North_Carolina/NC6412-125/2005_H4N8_20/12/2005'[&!color=#0000ff]
	'AGL58253_A/ruddy_turnstone/New_Jersey/AI06-582/2006_H6N7_24/05/2006'
	'AGL58371_A/ruddy_turnstone/New_Jersey/AI07-296/2007_H6N1_27/07/2007'
	'AGL58930_A/ruddy_turnstone/New_Jersey/Sg-00510/2008_H4N6_23/05/2008'[&!color=#0000ff]
	'AGL59159_A/ruddy_turnstone/New_Jersey/Sg-00533/2008_H4N6_30/05/2008'[&!color=#0000ff]
	'AGL59305_A/ruddy_turnstone/New_Jersey/Sg-00546/2008_H4N6_01/06/2008'[&!color=#0000ff]
	'AGL59355_A/ruddy_turnstone/New_Jersey/Sg-00552/2008_H4N6_04/06/2008'[&!color=#0000ff]
	'AGL59464_A/mallard/New_Jersey/Sg-00965/2008_H4N6_21/09/2008'[&!color=#0000ff]
	'AGL59524_A/ruddy_turnstone/New_Jersey/Sg-00475/2008_H4N6_17/05/2008'[&!color=#0000ff]
	'AGL59623_A/ruddy_turnstone/New_Jersey/Sg-00502/2008_H4N6_17/05/2008'[&!color=#0000ff]
	'AGL59839_A/mallard/New_Jersey/Sg-00760/2008_H4N6_21/09/2008'[&!color=#0000ff]
	'AGL59935_A/mallard/New_Jersey/Sg-00941/2008_H4N6_21/09/2008'[&!color=#0000ff]
	'AGL59973_A/mallard/New_Jersey/Sg-00966/2008_H4N6_21/09/2008'[&!color=#0000ff]
	'AGL60191_A/ruddy_turnstone/New_Jersey/AI09-372/2009_H6N1_08/05/2009'
	'AGL60203_A/ruddy_turnstone/New_Jersey/AI09-377/2009_H6N1_14/05/2009'
	'AGL60397_A/ruddy_turnstone/Delaware/AI09-666/2009_H6N1_28/05/2009'
	'AGL60554_A/ruddy_turnstone/New_Jersey/AI09-937/2009_H6N1_26/05/2009'
	'AGL60965_A/mallard/New_Jersey/AI09-5137/2009_H4N9_28/09/2009'[&!color=#0000ff]
	'AGL60989_A/mallard/New_Jersey/AI09-5405/2009_H6N2_28/09/2009'
	'AGL61013_A/mallard/New_Jersey/AI09-6426/2009_H4N9_28/09/2009'[&!color=#0000ff]
	'AGL61025_A/mallard/New_Jersey/AI09-6434/2009_H6N2_28/09/2009'
	'AGL61037_A/mallard/New_Jersey/AI09-6446/2009_H4N1_28/09/2009'[&!color=#0000ff]
	'AGQ46531_A/common_teal/Mongolia/2273/2011_H6N6_10/10/2011'
	'AGQ46541_A/ruddy_shelduck/Mongolia/967/2009_H4N6_15/09/2009'[&!color=#0000ff]
	'AGQ46553_A/ruddy_shelduck/Mongolia/1626/2010_H4N6_11/09/2010'[&!color=#0000ff]
	'AGQ46557_A/mallard/Mongolia/1402/2011_H4N6_14/08/2011'[&!color=#0000ff]
	'AGQ46591_A/eurasian_wigeon/Mongolia/340V/2009_H4N6_14/08/2009'[&!color=#0000ff]
	'AGQ46602_A/ruddy_shelduck/Mongolia/1682/2010_H4N6_10/09/2010'[&!color=#0000ff]
	'AGQ46608_A/ruddy_shelduck/Mongolia/894V/2009_H4N3_15/09/2009'[&!color=#0000ff]
	'AGQ46610_A/common_shelduck/Mongolia/2117/2011_H4N6_09/10/2011'[&!color=#0000ff]
	'AGQ46614_A/common_shelduck/Mongolia/2026/2011_H4N6_08/10/2011'[&!color=#0000ff]
	'AGQ46622_A/common_teal/Mongolia/1920/2011_H4N6_18/09/2011'[&!color=#0000ff]
	'AGQ46624_A/common_teal/Mongolia/2299/2011_H4N6_10/10/2011'[&!color=#0000ff]
	'AGQ46628_A/ruddy_shelduck/Mongolia/910V/2009_H4N6_15/09/2009'[&!color=#0000ff]
	'AGQ46630_A/velvet_scoter/Mongolia/883V/2009_H4N6_15/09/2009'[&!color=#0000ff]
	'AGQ88674_A/mallard/Minnesota/AI09-2749/2009_H6N8_04/09/2009'
	'AGW25734_A/chicken/Bangladesh/BL-4/2007_H5N1_22/02/2007'[&!color=#ff0000]
	'AGW43333_A/great_black-backed_gull/Iceland/1113/2011_H4N8_16/10/2011'[&!color=#0000ff]
	'AGW43465_A/greylag_goose/Iceland/1459/2011_H6N5_01/11/2011'
	'AGW43477_A/greylag_goose/Iceland/1474/2011_H6N8_01/11/2011'
	'AGW43489_A/greylag_goose/Iceland/1482/2011_H6N8_01/11/2011'
	'AGW43513_A/greylag_goose/Iceland/0921/2011_H6N8_01/11/2011'
	'AGW43808_A/greylag_goose/Iceland/0948/2011_H6N5_01/11/2011'
	'AGW43844_A/greylag_goose/Iceland/0976/2011_H6N8_01/11/2011'
	'AGW43856_A/greylag_goose/Iceland/0980/2011_H6N8_01/11/2011'
	'AGW43868_A/pink-footed_goose/Iceland/0987/2011_H6N8_01/11/2011'
	'AGW43951_A/bufflehead/Maine/338/2011_H4N8_06/12/2011'[&!color=#0000ff]
	'AGW43963_A/bufflehead/Maine/340/2011_H6N8_06/12/2011'
	'AGW44035_A/blue-winged_teal/Canada/3231/2011_H4N8_29/08/2011'[&!color=#0000ff]
	'AGW44059_A/blue-winged_teal/Canada/3237/2011_H4N6_19/09/2011'[&!color=#0000ff]
	'AGW44071_A/blue-winged_teal/Canada/3239/2011_H4N6_19/09/2011'[&!color=#0000ff]
	'AGW44191_A/blue-winged_teal/Canada/3301/2011_H4N6_25/09/2011'[&!color=#0000ff]
	'AGW44215_A/blue-winged_teal/Canada/3304/2011_H4N6_25/09/2011'[&!color=#0000ff]
	'AGX00860_A/chicken/Ningxia/222/2012_H5N1_13/04/2012'[&!color=#ff0000]
	'AGY42119_A/mallard/Sweden/54/2002_H4N6_16/11/2002'[&!color=#0000ff]
	'AGY42242_A/Eurasian_wigeon/Netherlands/4/2000_H6N2_12/11/2000'
	'AGY42302_A/mallard/Sweden/54/2003_H6N1_30/11/2003'
	'AGY42317_A/greylag_goose/Netherlands/1/1999_H6N2_01/03/1999'
	'AGY80408_A/mallard/California/3100/2012_H4N6_01/08/2012'[&!color=#0000ff]
	'AGY80506_A/mallard/California/3166/2012_H4N6_06/08/2012'[&!color=#0000ff]
	'AGY80626_A/mallard/California/3332/2012_H4N6_17/08/2012'[&!color=#0000ff]
	'AGY80649_A/mallard/California/3414/2012_H4N6_17/08/2012'[&!color=#0000ff]
	'AGY80661_A/mallard/California/3418/2012_H4N6_17/08/2012'[&!color=#0000ff]
	'AGY80685_A/mallard/California/3460/2012_H4N6_24/08/2012'[&!color=#0000ff]
	'AGY80697_A/mallard/California/3471/2012_H4N6_24/08/2012'[&!color=#0000ff]
	'AGY80709_A/mallard/California/3474/2012_H4N6_24/08/2012'[&!color=#0000ff]
	'AGZ62257_A/chicken/Hong_Kong/AP156/2008_H5N1_//2008'[&!color=#ff0000]
	'AGZ62267_A/chicken/Laos/LH2/2010_H5N1_/05/2010'[&!color=#ff0000]
	'AHB72875_A/turkey/Egypt/S6405A/2012_H5N1_07/10/2012'[&!color=#ff0000]
	'AHB72886_A/chicken/Egypt/S3093A/2011_H5N1_30/03/2011'[&!color=#ff0000]
	'AHB72920_A/chicken/Egypt/S3806D/2011_H5N1_04/09/2011'[&!color=#ff0000]
	'AHB72940_A/chicken/Egypt/Q1118D/2010_H5N1_27/01/2010'[&!color=#ff0000]
	'AHB73000_A/chicken/Egypt/Q1995D/2010_H5N1_23/07/2010'[&!color=#ff0000]
	'AHB73021_A/chicken/Egypt/Q1769B/2010_H5N1_30/05/2010'[&!color=#ff0000]
	'AHB73055_A/chicken/Egypt/Q1184B/2010_H5N1_15/02/2010'[&!color=#ff0000]
	'AHB73099_A/chicken/Egypt/Q1182E/2010_H5N1_03/02/2010'[&!color=#ff0000]
	'AHB73135_A/chicken/Egypt/Q2247A/2010_H5N1_29/09/2010'[&!color=#ff0000]
	'AHB73188_A/chicken/Egypt/S3280B/2011_H5N1_12/05/2011'[&!color=#ff0000]
	'AHB73197_A/chicken/Egypt/Q1090E/2010_H5N1_13/01/2010'[&!color=#ff0000]
	'AHB73243_A/chicken/Egypt/S3280D/2011_H5N1_12/05/2011'[&!color=#ff0000]
	'AHB73252_A/chicken/Egypt/S3802B/2011_H5N1_08/09/2011'[&!color=#ff0000]
	'AHB73275_A/chicken/Egypt/Q1112E/2010_H5N1_27/01/2010'[&!color=#ff0000]
	'AHB73297_A/chicken/Egypt/S3806B/2011_H5N1_04/09/2011'[&!color=#ff0000]
	'AHB73308_A/chicken/Egypt/S3280E/2011_H5N1_12/05/2011'[&!color=#ff0000]
	'AHB73342_A/chicken/Egypt/M7217B/2013_H5N1_31/01/2013'[&!color=#ff0000]
	'AHB73353_A/chicken/Egypt/Q1089E/2010_H5N1_13/01/2010'[&!color=#ff0000]
	'AHB73388_A/chicken/Egypt/S2938D/2011_H5N1_28/02/2011'[&!color=#ff0000]
	'AHB73411_A/chicken/Egypt/Q5283C/2012_H5N1_06/05/2012'[&!color=#ff0000]
	'AHB73443_A/chicken/Egypt/Q1397D/2010_H5N1_20/03/2010'[&!color=#ff0000]
	'AHB73455_A/chicken/Egypt/M2773A/2011_H5N1_19/01/2011'[&!color=#ff0000]
	'AHB73487_A/chicken/Egypt/Q2247B/2010_H5N1_29/09/2010'[&!color=#ff0000]
	'AHC69078_A/chicken/Bangladesh/15078/2012_H5N1_18/01/2012'[&!color=#ff0000]
	'AHC69102_A/chicken/Bangladesh/15085/2012_H5N1_18/01/2012'[&!color=#ff0000]
	'AHC69114_A/chicken/Bangladesh/15083/2012_H5N1_18/01/2012'[&!color=#ff0000]
	'AHC69178_A/chicken/Bangladesh/18061/2012_H5N1_07/09/2012'[&!color=#ff0000]
	'AHC69208_A/chicken/Bangladesh/18065/2012_H5N1_07/09/2012'[&!color=#ff0000]
	'AHF20410_A/chicken/Cambodia/X0815301/2013_H5N1_13/08/2013'[&!color=#ff0000]
	'AHH00920_A/mallard/San_Jiang/275/2007_H6N1_15/08/2007'
	'AHI97588_A/chicken/Taiwan/1843/2012_H6N1_18/12/2012'[&!color=#005700]
	'AHI97600_A/chicken/Taiwan/2084/2012_H6N1_20/12/2012'[&!color=#005700]
	'AHI97612_A/chicken/Taiwan/2267/2012_H6N1_21/12/2012'[&!color=#005700]
	'AHI97636_A/chicken/Taiwan/2437/2012_H6N1_25/12/2012'[&!color=#005700]
	'AHI97648_A/chicken/Taiwan/2759/2012_H6N1_27/12/2012'[&!color=#005700]
	'AHJ57660_A/goose/Guangdong/S4362/2009_H6N6_24/12/2009'
	'AHJ57672_A/goose/Guangdong/S1384/2010_H6N2_03/03/2010'
	'AHL20560_A/blue-winged_teal/LA/AI13-1334/2013_H4N2_20/03/2013'[&!color=#0000ff]
	'AHL77771_A/mallard/Sweden/146/2002_H4N6_19/10/2002'[&!color=#0000ff]
	'AHL77783_A/mallard/Sweden/274/2002_H4N2_28/10/2002'[&!color=#0000ff]
	'AHL77795_A/mallard/Sweden/310/2002_H4N6_29/10/2002'[&!color=#0000ff]
	'AHL77819_A/mallard/Sweden/622/2002_H4N6_09/11/2002'[&!color=#0000ff]
	'AHL77831_A/mallard/Sweden/814/2002_H4N9_14/11/2002'[&!color=#0000ff]
	'AHL77843_A/mallard/Sweden/906/2002_H4N2_17/11/2002'[&!color=#0000ff]
	'AHL77855_A/mallard/Sweden/1194/2002_H4N6_29/11/2002'[&!color=#0000ff]
	'AHL77867_A/mallard/Sweden/1195/2002_H4N2_29/11/2002'[&!color=#0000ff]
	'AHL77879_A/mallard/Sweden/1544/2002_H4N6_10/12/2002'[&!color=#0000ff]
	'AHL77915_A/mallard/Sweden/1665/2002_H4N6_15/12/2002'[&!color=#0000ff]
	'AHL77999_A/mallard/Sweden/3221/2003_H4N6_01/09/2003'[&!color=#0000ff]
	'AHL78035_A/mallard/Sweden/3272/2003_H4N6_04/09/2003'[&!color=#0000ff]
	'AHL78047_A/mallard/Sweden/3348/2003_H4N6_23/09/2003'[&!color=#0000ff]
	'AHL78059_A/mallard/Sweden/3374/2003_H4N6_27/09/2003'[&!color=#0000ff]
	'AHL78071_A/mallard/Sweden/3715/2004_H4N6_23/11/2004'[&!color=#0000ff]
	'AHL78083_A/mallard/Sweden/4508/2004_H4N6_30/07/2004'[&!color=#0000ff]
	'AHL78095_A/mallard/Sweden/4514/2004_H4N6_01/08/2004'[&!color=#0000ff]
	'AHL78118_A/mallard/Sweden/5640/2005_H4N6_29/10/2005'[&!color=#0000ff]
	'AHL78130_A/mallard/Sweden/5709/2005_H4N2_02/11/2005'[&!color=#0000ff]
	'AHL78142_A/mallard/Sweden/5714/2005_H4N6_02/11/2005'[&!color=#0000ff]
	'AHL78154_A/mallard/Sweden/5724/2005_H4N2_02/11/2005'[&!color=#0000ff]
	'AHL78166_A/mallard/Sweden/5734/2005_H4N6_02/11/2005'[&!color=#0000ff]
	'AHL78178_A/mallard/Sweden/5754/2005_H4N6_03/11/2005'[&!color=#0000ff]
	'AHL78190_A/mallard/Sweden/5755/2005_H4N6_03/11/2005'[&!color=#0000ff]
	'AHL78202_A/mallard/Sweden/5763/2005_H4N6_04/11/2005'[&!color=#0000ff]
	'AHL78214_A/mallard/Sweden/5790/2005_H4N6_05/11/2005'[&!color=#0000ff]
	'AHL78226_A/mallard/Sweden/5803/2005_H4N6_07/11/2005'[&!color=#0000ff]
	'AHL78262_A/mallard/Sweden/6134/2005_H4N6_03/11/2005'[&!color=#0000ff]
	'AHL78286_A/mallard/Sweden/7582/2003_H4N6_05/11/2003'[&!color=#0000ff]
	'AHL78298_A/mallard/Sweden/7925/2005_H4N6_29/07/2005'[&!color=#0000ff]
	'AHL78310_A/mallard/Sweden/50041/2006_H4N6_05/06/2006'[&!color=#0000ff]
	'AHL78322_A/mallard/Sweden/50108/2006_H4N6_12/08/2006'[&!color=#0000ff]
	'AHL78334_A/mallard/Sweden/50709/2006_H4N5_05/10/2006'[&!color=#0000ff]
	'AHL78346_A/mallard/Sweden/51198/2006_H4N6_12/10/2006'[&!color=#0000ff]
	'AHL78358_A/mallard/Sweden/51284/2006_H4N6_14/10/2006'[&!color=#0000ff]
	'AHL78406_A/mallard/Sweden/51539/2006_H4N6_18/10/2006'[&!color=#0000ff]
	'AHL78503_A/mallard/Sweden/51691/2006_H4N6_20/10/2006'[&!color=#0000ff]
	'AHL78551_A/mallard/Sweden/51771/2006_H4N6_21/10/2006'[&!color=#0000ff]
	'AHL78717_A/mallard/Sweden/52029/2006_H4N6_25/10/2006'[&!color=#0000ff]
	'AHL78818_A/mallard/Sweden/52249/2006_H4N6_27/10/2006'[&!color=#0000ff]
	'AHL78842_A/mallard/Sweden/52299/2006_H4N6_27/10/2006'[&!color=#0000ff]
	'AHL78854_A/mallard/Sweden/52334/2006_H4N6_28/10/2006'[&!color=#0000ff]
	'AHL78878_A/mallard/Sweden/52366/2006_H4N6_28/10/2006'[&!color=#0000ff]
	'AHL78890_A/mallard/Sweden/52371/2006_H4N1_28/10/2006'[&!color=#0000ff]
	'AHL78931_A/mallard/Sweden/52410/2006_H4N6_28/10/2006'[&!color=#0000ff]
	'AHL78943_A/mallard/Sweden/52462/2006_H4N6_28/10/2006'[&!color=#0000ff]
	'AHL78971_A/mallard/Sweden/52480/2006_H4N6_29/10/2006'[&!color=#0000ff]
	'AHL78983_A/mallard/Sweden/52484/2006_H4N6_29/10/2006'[&!color=#0000ff]
	'AHL79008_A/mallard/Sweden/52870/2006_H4N6_31/10/2006'[&!color=#0000ff]
	'AHL79092_A/mallard/Sweden/59896/2007_H4N6_20/09/2007'[&!color=#0000ff]
	'AHL79116_A/mallard/Sweden/60043/2007_H4N6_13/10/2007'[&!color=#0000ff]
	'AHL79140_A/mallard/Sweden/60064/2007_H4N6_15/10/2007'[&!color=#0000ff]
	'AHL79152_A/mallard/Sweden/68504/2007_H4N2_16/10/2007'[&!color=#0000ff]
	'AHL79236_A/mallard/Sweden/68551/2007_H4N2_18/10/2007'[&!color=#0000ff]
	'AHL79248_A/mallard/Sweden/68561/2007_H4N6_18/10/2007'[&!color=#0000ff]
	'AHL79272_A/mallard/Sweden/68575/2007_H4N6_18/10/2007'[&!color=#0000ff]
	'AHL79321_A/mallard/Sweden/68761/2007_H4N6_23/10/2007'[&!color=#0000ff]
	'AHL79345_A/mallard/Sweden/68893/2007_H4N6_25/10/2007'[&!color=#0000ff]
	'AHL79369_A/mallard/Sweden/68940/2007_H4N2_28/10/2007'[&!color=#0000ff]
	'AHL79430_A/mallard/Sweden/75279/2008_H4N6_21/07/2008'[&!color=#0000ff]
	'AHL79468_A/mallard/Sweden/79187/2008_H4N6_12/11/2008'[&!color=#0000ff]
	'AHL79557_A/mallard/Sweden/79331/2008_H4N2_14/11/2008'[&!color=#0000ff]
	'AHL79569_A/mallard/Sweden/79332/2008_H4N6_14/11/2008'[&!color=#0000ff]
	'AHL79581_A/mallard/Sweden/79333/2008_H4N2_14/11/2008'[&!color=#0000ff]
	'AHL79641_A/mallard/Sweden/79391/2008_H4N2_15/11/2008'[&!color=#0000ff]
	'AHL79677_A/mallard/Sweden/79445/2008_H4N6_16/11/2008'[&!color=#0000ff]
	'AHL79702_A/mallard/Sweden/79976/2008_H4N2_16/11/2008'[&!color=#0000ff]
	'AHL79714_A/mallard/Sweden/79978/2008_H4N6_16/11/2008'[&!color=#0000ff]
	'AHL79774_A/mallard/Sweden/80014/2008_H4N6_17/11/2008'[&!color=#0000ff]
	'AHL79786_A/mallard/Sweden/80051/2008_H4N6_18/11/2008'[&!color=#0000ff]
	'AHL79943_A/mallard/Sweden/80185/2008_H4N6_19/11/2008'[&!color=#0000ff]
	'AHL79967_A/mallard/Sweden/80195/2008_H4N6_20/11/2008'[&!color=#0000ff]
	'AHL80005_A/mallard/Sweden/80261/2008_H4N9_21/11/2008'[&!color=#0000ff]
	'AHL80068_A/mallard/Sweden/81019/2008_H4N6_05/12/2008'[&!color=#0000ff]
	'AHL80080_A/mallard/Sweden/93211/2009_H4N6_12/08/2009'[&!color=#0000ff]
	'AHL80104_A/mallard/Sweden/99967/2009_H4N6_03/10/2009'[&!color=#0000ff]
	'AHL80128_A/mallard/Sweden/100881/2009_H4N6_01/11/2009'[&!color=#0000ff]
	'AHL80140_A/mallard/Sweden/101010/2009_H4N6_03/11/2009'[&!color=#0000ff]
	'AHL80152_A/mallard/Sweden/101081/2009_H4N6_04/11/2009'[&!color=#0000ff]
	'AHL80164_A/mallard/Sweden/101180/2009_H4N6_05/11/2009'[&!color=#0000ff]
	'AHL80176_A/mallard/Sweden/101294/2009_H4N9_07/11/2009'[&!color=#0000ff]
	'AHL80188_A/mallard/Sweden/101298/2009_H4N6_07/11/2009'[&!color=#0000ff]
	'AHL80200_A/mallard/Sweden/101329/2009_H4N6_08/11/2009'[&!color=#0000ff]
	'AHL80224_A/mallard/Sweden/101504/2009_H4N6_10/11/2009'[&!color=#0000ff]
	'AHL80236_A/mallard/Sweden/101524/2009_H4N6_10/11/2009'[&!color=#0000ff]
	'AHL80260_A/mallard/Sweden/101565/2009_H4N6_11/11/2009'[&!color=#0000ff]
	'AHL80308_A/mallard/Sweden/101640/2009_H4N6_12/11/2009'[&!color=#0000ff]
	'AHL80332_A/mallard/Sweden/101654/2009_H4N6_12/11/2009'[&!color=#0000ff]
	'AHL80368_A/mallard/Sweden/101733/2009_H4N6_13/11/2009'[&!color=#0000ff]
	'AHL80430_A/mallard/Sweden/101900/2009_H4N3_14/11/2009'[&!color=#0000ff]
	'AHL80442_A/mallard/Sweden/102012/2009_H4N6_16/11/2009'[&!color=#0000ff]
	'AHL80454_A/mallard/Sweden/102024/2009_H4N6_16/11/2009'[&!color=#0000ff]
	'AHL80466_A/mallard/Sweden/102029/2009_H4N6_16/11/2009'[&!color=#0000ff]
	'AHL80502_A/mallard/Sweden/102114/2009_H4N6_17/11/2009'[&!color=#0000ff]
	'AHL80538_A/mallard/Sweden/104681/2009_H4N6_21/11/2009'[&!color=#0000ff]
	'AHL80586_A/mallard/Sweden/104839/2009_H4N6_23/11/2009'[&!color=#0000ff]
	'AHL80598_A/mallard/Sweden/104925/2009_H4N6_24/11/2009'[&!color=#0000ff]
	'AHL80634_A/mallard/Sweden/105012/2009_H4N6_25/11/2009'[&!color=#0000ff]
	'AHL80669_A/mallard/Sweden/105516/2009_H4N6_02/12/2009'[&!color=#0000ff]
	'AHL80681_A/mallard/Sweden/124228/2010_H4N6_01/11/2010'[&!color=#0000ff]
	'AHL80705_A/mallard/Sweden/102250/2009_H4N6_19/11/2009'[&!color=#0000ff]
	'AHL81462_A/american_green-winged_teal/Wisconsin/11OS3551/2011_H6N2_29/10/2011'
	'AHL81474_A/bufflehead/Wisconsin/11OS3570/2011_H4N8_30/10/2011'[&!color=#0000ff]
	'AHL81486_A/mallard/Wisconsin/11OS3577/2011_H6N5_30/10/2011'
	'AHL81562_A/northern_shoveler/Wisconsin/11OS4110/2011_H4N6_16/10/2011'[&!color=#0000ff]
	'AHL81574_A/northern_pintail/Wisconsin/11OS4111/2011_H6N2_16/10/2011'
	'AHL81670_A/American_green-winged_teal/Wisconsin/11OS3053/2011_H6N1_24/09/2011'
	'AHL81720_A/mallard/Wisconsin/11OS3098/2011_H6N1_25/09/2011'
	'AHL81744_A/mallard/Illinois/11OS4121/2011_H6N2_22/10/2011'
	'AHL81768_A/mallard/Illinois/11OS4311/2011_H4N2_12/11/2011'[&!color=#0000ff]
	'AHL81842_A/mallard/Wisconsin/11OS3481/2011_H4N6_23/10/2011'[&!color=#0000ff]
	'AHL81879_A/mallard/Wisconsin/11OS3491/2011_H4N2_23/10/2011'[&!color=#0000ff]
	'AHL81916_A/blue-winged_teal/Wisconsin/11OS2657/2011_H4N6_01/10/2011'[&!color=#0000ff]
	'AHL81928_A/northern_pintail/Wisconsin/11OS3295/2011_H4N2_01/10/2011'[&!color=#0000ff]
	'AHL81940_A/northern_pintail/Wisconsin/11OS3299/2011_H4N6_01/10/2011'[&!color=#0000ff]
	'AHL82036_A/northern_shoveler/Wisconsin/11OS3013/2011_H4N8_02/10/2011'[&!color=#0000ff]
	'AHL82072_A/blue-winged_teal/Wisconsin/11OS3027/2011_H4N6_02/10/2011'[&!color=#0000ff]
	'AHL82084_A/mallard/Wisconsin/11OS3407/2011_H4N9_15/10/2011'[&!color=#0000ff]
	'AHL82108_A/gadwall/Wisconsin/11OS3415/2011_H4N6_15/10/2011'[&!color=#0000ff]
	'AHL82220_A/American_green-winged_teal/Wisconsin/11OS3592/2011_H4N6_04/11/2011'[&!color=#0000ff]
	'AHL82244_A/mallard/Wisconsin/11OS4309/2011_H4N6_05/11/2011'[&!color=#0000ff]
	'AHL82256_A/mallard/Wisconsin/11OS4310/2011_H4N6_05/11/2011'[&!color=#0000ff]
	'AHL82366_A/American_green-winged_teal/Mississippi/11OS5869/2011_H4N6_08/12/2011'[&!color=#0000ff]
	'AHL82402_A/American_widgeon/Mississippi/11OS6073/2011_H6N2_10/12/2011'
	'AHL82438_A/gadwall/Mississippi/11OS6085/2011_H6N1_10/12/2011'
	'AHL82462_A/American_green-winged_teal/Mississippi/11OS5903/2011_H4N6_09/12/2011'[&!color=#0000ff]
	'AHL82522_A/mallard/Wisconsin/11OS3170/2011_H6N1_24/09/2011'
	'AHL82560_A/American_black_duck/Wisconsin/11OS3191/2011_H6N1_24/09/2011'
	'AHL82625_A/mallard/Missouri/11OS6301/2011_H6N2_14/12/2011'
	'AHL82649_A/blue-winged_teal/Missouri/11OS2583/2011_H4N6_10/09/2011'[&!color=#0000ff]
	'AHL82661_A/blue-winged_teal/Missouri/11OS2585/2011_H4N8_10/09/2011'[&!color=#0000ff]
	'AHL82700_A/blue-winged_teal/Missouri/11OS2640/2011_H4N8_10/09/2011'[&!color=#0000ff]
	'AHL82773_A/northern_shoveler/Illinois/11OS4707/2011_H4N6_22/10/2011'[&!color=#0000ff]
	'AHL82847_A/long-tailed_duck/Wisconsin/11OS4520/2011_H6N9_28/11/2011'
	'AHL82859_A/long-tailed_duck/Wisconsin/11OS4567/2011_H6N1_01/12/2011'
	'AHL82871_A/long-tailed_duck/Wisconsin/11OS4599/2011_H4N2_02/12/2011'[&!color=#0000ff]
	'AHL82895_A/mallard/Wisconsin/11OS4492/2011_H4N2_20/11/2011'[&!color=#0000ff]
	'AHL82919_A/common_goldeneye/Wisconsin/11OS4503/2011_H4N8_20/11/2011'[&!color=#0000ff]
	'AHM97587_A/green-winged_teal/California/3722/2012_H6N2_21/10/2012'
	'AHM97599_A/American_wigeon/California/3741/2012_H6N1_21/10/2012'
	'AHM97611_A/northern_shoveler/California/3769/2012_H6N2_24/10/2012'
	'AHM97695_A/mallard/California/931V/2013_H4N6_01/08/2013'[&!color=#0000ff]
	'AHM97719_A/mallard/California/937V/2013_H4N6_01/08/2013'[&!color=#0000ff]
	'AHM97731_A/mallard/California/940V/2013_H4N6_01/08/2013'[&!color=#0000ff]
	'AHM97766_A/mallard/California/1324V/2013_H4N6_18/07/2013'[&!color=#0000ff]
	'AHM97778_A/mallard/California/1339/2013_H4N6_18/07/2013'[&!color=#0000ff]
	'AHM97790_A/mallard/California/1349/2013_H4N6_22/07/2013'[&!color=#0000ff]
	'AHM97802_A/mallard/California/1353/2013_H4N6_22/07/2013'[&!color=#0000ff]
	'AHM97826_A/mallard/California/1358/2013_H4N6_22/07/2013'[&!color=#0000ff]
	'AHM97852_A/mallard/California/1369/2013_H4N6_22/07/2013'[&!color=#0000ff]
	'AHM97948_A/mallard/California/1396/2013_H4N6_23/07/2013'[&!color=#0000ff]
	'AHM98166_A/mallard/California/1483/2013_H4N6_30/07/2013'[&!color=#0000ff]
	'AHM98249_A/mallard/California/1497/2013_H4N6_30/07/2013'[&!color=#0000ff]
	'AHM99347_A/mallard/Wisconsin/830/1982_H4N8_//1982'[&!color=#0000ff]
	'AHM99383_A/mallard/Wisconsin/851/1982_H4N2_//1982'[&!color=#0000ff]
	'AHM99395_A/mallard/Wisconsin/857/1982_H6N8_//1982'
	'AHM99419_A/mallard/Wisconsin/867/1982_H4N2_//1982'[&!color=#0000ff]
	'AHM99455_A/mallard/Wisconsin/903/1982_H4N2_//1982'[&!color=#0000ff]
	'AHM99490_A/blue-winged_teal/Wisconsin/376/1983_H4N6_//1983'[&!color=#0000ff]
	'AHM99598_A/mallard/Wisconsin/2106/1984_H4N6_//1984'[&!color=#0000ff]
	'AHM99622_A/mallard/Wisconsin/2134/1984_H4N6_//1984'[&!color=#0000ff]
	'AHM99646_A/mallard/Wisconsin/2191/1984_H4N2_//1984'[&!color=#0000ff]
	'AHM99718_A/mallard/Wisconsin/2304/1984_H4N6_//1984'[&!color=#0000ff]
	'AHM99730_A/mallard/Wisconsin/2322/1984_H4N6_//1984'[&!color=#0000ff]
	'AHM99850_A/mallard/Wisconsin/772/1982_H6N4_//1982'
	'AHM99862_A/mallard/Wisconsin/2077/1984_H6N2_//1984'
	'AHM99982_A/pintail/Wisconsin/606/1983_H6N8_//1983'
	'AHM99994_A/widgeon/Wisconsin/617/1983_H6N8_//1983'
	'AHN00258_A/mallard/Wisconsin/333/1981_H4N2_//1981'[&!color=#0000ff]
	'AHN00426_A/mallard/Wisconsin/1944/1983_H4N6_//1983'[&!color=#0000ff]
	'AHN00462_A/blue-winged_teal/Wisconsin/377/1982_H6N1_//1982'
	'AHN00498_A/mallard/Saskatchewan/117/1982_H4N6_//1982'[&!color=#0000ff]
	'AHN00510_A/blue-winged_teal/Wisconsin/259/1982_H4N2_//1982'[&!color=#0000ff]
	'AHN00522_A/mallard/Wisconsin/280/1982_H4N2_//1982'[&!color=#0000ff]
	'AHN00558_A/blue-winged_teal/Wisconsin/330/1984_H4N6_//1984'[&!color=#0000ff]
	'AHN00582_A/blue-winged_teal/Wisconsin/393/1984_H4N6_//1984'[&!color=#0000ff]
	'AHN00618_A/widgeon/Wisconsin/140/1980_H6N1_//1980'
	'AHN00630_A/mallard/Wisconsin/307/1981_H6N6_//1981'
	'AHN00678_A/blue-winged_teal/Wisconsin/333/1981_H6N6_//1981'
	'AHN00690_A/mallard/Wisconsin/373/1981_H4N2_//1981'[&!color=#0000ff]
	'AHN00881_A/mallard/Wisconsin/902/1982_H4N8_//1982'[&!color=#0000ff]
	'AHN00893_A/blue-winged_teal/Wisconsin/402/1983_H4N6_//1983'[&!color=#0000ff]
	'AHN00905_A/mallard/Wisconsin/1656/1983_H4N6_//1983'[&!color=#0000ff]
	'AHN00953_A/pintail/Wisconsin/381/1983_H6N2_//1983'
	'AHN00965_A/green-winged_teal/Wisconsin/440/1983_H6N8_//1983'
	'AHN01037_A/mallard/Wisconsin/1918/1983_H6N8_//1983'
	'AHN01196_A/snipe/Wisconsin/330/1976_H4N6_//1976'[&!color=#0000ff]
	'AHN01233_A/mallard/Wisconsin/541/1979_H6N1_//1979'
	'AHN01245_A/green-winged_teal/Wisconsin/404/1976_H4N3_//1976'[&!color=#0000ff]
	'AHN01533_A/widgeon/Wisconsin/308/1977_H6N8_//1977'
	'AHN01545_A/blue-winged_teal/Wisconsin/330/1977_H4N8_//1977'[&!color=#0000ff]
	'AHN01653_A/mallard/Wisconsin/1676/1983_H4N6_//1983'[&!color=#0000ff]
	'AHN01665_A/mallard/Wisconsin/1719/1983_H4N2_//1983'[&!color=#0000ff]
	'AHN01701_A/mallard/Wisconsin/394/1977_H4N1_//1977'[&!color=#0000ff]
	'AHN01712_A/mallard/Wisconsin/607/1977_H4N6_//1977'[&!color=#0000ff]
	'AHN01724_A/mallard/Wisconsin/1621/1983_H4N6_//1983'[&!color=#0000ff]
	'AHN01736_A/mallard/Wisconsin/1674/1983_H4N6_//1983'[&!color=#0000ff]
	'AHN01843_A/blue-winged_teal/Wisconsin/15/1977_H6N8_//1977'
	'AHN02359_A/blue-winged_teal/Wisconsin/278/1975_H4N6_//1975'[&!color=#0000ff]
	'AHN02407_A/green-winged_teal/Wisconsin/112/1975_H6N5_//1975'
	'AHN02431_A/green-winged_teal/Wisconsin/367/1975_H6N2_//1975'
	'AHN02454_A/black_duck/Alabama/748/1975_H6N2_//1975'
	'AHN02466_A/green-winged_teal/Alabama/741/1975_H6N2_//1975'
	'AHN02478_A/Canada_goose/Alabama/726/1975_H6N1_//1975'
	'AHN02490_A/mallard/Alabama/627/1975_H6N2_//1975'
	'AHN02502_A/green-winged_teal/Alabama/563/1975_H6N2_//1975'
	'AHN02514_A/green-winged_teal/Alabama/446/1975_H6N2_//1975'
	'AHN02597_A/mallard/Wisconsin/36/1975_H6_//1975'
	'AHN02633_A/green-winged_teal/Wisconsin/19/1979_H6N5_//1979'
	'AHN02645_A/widgeon/Wisconsin/55/1979_H6N5_//1979'
	'AHN02669_A/green-winged_teal/Wisconsin/85/1979_H6N5_//1979'
	'AHN02681_A/green-winged_teal/Wisconsin/87/1979_H6N5_//1979'
	'AHN02693_A/green-winged_teal/Wisconsin/109/1979_H6N5_//1979'
	'AHN02705_A/green-winged_teal/Wisconsin/110/1979_H6N5_//1979'
	'AHN02717_A/green-winged_teal/Wisconsin/112/1979_H6N5_//1979'
	'AHN02729_A/green-winged_teal/Wisconsin/116/1979_H6N5_//1979'
	'AHN02765_A/pintail/Wisconsin/447/1979_H6N5_//1979'
	'AHN02777_A/widgeon/Wisconsin/468/1979_H6N5_//1979'
	'AHN02945_A/mallard/Wisconsin/225/1976_H4N2_//1976'[&!color=#0000ff]
	'AHN03218_A/mallard/Wisconsin/477/1981_H4N2_//1981'[&!color=#0000ff]
	'AHN03252_A/mallard/Wisconsin/619/1983_H4N2_//1983'[&!color=#0000ff]
	'AHN03288_A/mallard/Wisconsin/364/1984_H4N6_//1984'[&!color=#0000ff]
	'AHN03300_A/mallard/Wisconsin/64/1976_H4N6_//1976'[&!color=#0000ff]
	'AHN03312_A/mallard/Wisconsin/94/1976_H4N2_//1976'[&!color=#0000ff]
	'AHN03324_A/wood_duck/Wisconsin/147/1976_H4N2_//1976'[&!color=#0000ff]
	'AHN03336_A/mallard/Wisconsin/209/1976_H4N2_//1976'[&!color=#0000ff]
	'AHN03384_A/blue-winged_teal/Wisconsin/340/1976_H6N1_//1976'
	'AHN03396_A/blue-winged_teal/Wisconsin/345/1976_H4N2_//1976'[&!color=#0000ff]
	'AHN03420_A/mallard/Wisconsin/473/1976_H4N8_//1976'[&!color=#0000ff]
	'AHN03432_A/blue-winged_teal/Wisconsin/778/1976_H4N2_//1976'[&!color=#0000ff]
	'AHN03444_A/blue-winged_teal/Wisconsin/440/1979_H4N2_//1979'[&!color=#0000ff]
	'AHN03456_A/mallard/Wisconsin/637/1979_H4N2_//1979'[&!color=#0000ff]
	'AHN03630_A/widgeon/Wisconsin/230/1976_H4N2_//1976'[&!color=#0000ff]
	'AHN03642_A/mallard/Wisconsin/356/1976_H4N6_//1976'[&!color=#0000ff]
	'AHN03666_A/green-winged_teal/Wisconsin/432/1976_H6N2_//1976'
	'AHN03678_A/green-winged_teal/Wisconsin/453/1976_H6N2_//1976'
	'AHN03690_A/mallard/Wisconsin/557/1976_H6N1_//1976'
	'AHN03710_A/green-winged_teal/Wisconsin/118/1979_H4N2_//1979'[&!color=#0000ff]
	'AHN03734_A/mallard/Saskatchewan/36/1981_H6N2_//1981'
	'AHN04080_A/mallard/Wisconsin/3/1980_H6N1_//1980'
	'AHN04092_A/mallard/Wisconsin/16/1980_H6N1_//1980'
	'AHN04104_A/widgeon/Wisconsin/20/1980_H6N1_//1980'
	'AHN04116_A/green-winged_teal/Wisconsin/131/1980_H6N1_//1980'
	'AHN04140_A/mallard/Wisconsin/120/1980_H4N8_//1980'[&!color=#0000ff]
	'AHN04176_A/blue-winged_teal/Wisconsin/134/1980_H6N1_//1980'
	'AHN04200_A/widgeon/Wisconsin/15/1980_H6N6_//1980'
	'AHN04509_A/blue-winged_teal/Saskatchewan/11/1982_H4N8_//1982'[&!color=#0000ff]
	'AHN04557_A/widgeon/Wisconsin/88/1978_H6N8_//1978'
	'AHN04569_A/mallard/Wisconsin/18/1974_H6N2_//1974'
	'AHN04581_A/blue-winged_teal/Wisconsin/19/1974_H4N6_//1974'[&!color=#0000ff]
	'AHN04609_A/blue-winged_teal/Wisconsin/175/1978_H4N2_//1978'[&!color=#0000ff]
	'AHN04638_A/gadwall/Wisconsin/80/1978_H6N1_//1978'
	'AHN04650_A/widgeon/Wisconsin/86/1978_H6N8_//1978'
	'AHN04699_A/widgeon/Wisconsin/69/1978_H6N1_//1978'
	'AHN04711_A/shoveler/Wisconsin/207/1978_H6N8_//1978'
	'AHN04735_A/widgeon/Wisconsin/42/1978_H6N8_//1978'
	'AHN04747_A/mallard/Wisconsin/15/1974_H6N2_//1974'
	'AHN04771_A/mallard/Wisconsin/14/1974_H4N6_//1974'[&!color=#0000ff]
	'AHN04783_A/mallard/Wisconsin/13/1974_H6N8_//1974'
	'AHN04843_A/blue-winged_teal/Wisconsin/63/1978_H4N2_//1978'[&!color=#0000ff]
	'AHN04855_A/widgeon/Wisconsin/265/1978_H6N8_//1978'
	'AHN04867_A/mallard/Wisconsin/145/1978_H4N2_//1978'[&!color=#0000ff]
	'AHN04879_A/widgeon/Wisconsin/27/1978_H6N8_//1978'
	'AHN04903_A/green-winged_teal/Wisconsin/16/1974_H6N2_//1974'
	'AHN04915_A/mallard/Wisconsin/23/1974_H6N2_//1974'
	'AHN04939_A/mallard/Wisconsin/365/1981_H4N2_//1981'[&!color=#0000ff]
	'AHN04963_A/mallard/Wisconsin/1683/1983_H4N6_//1983'[&!color=#0000ff]
	'AHN04987_A/mallard/Saskatchewan/83/1981_H6N8_//1981'
	'AHN19590_A/American_green-winged_teal/Ohio/13OS1429/2013_H4N6_13/09/2013'[&!color=#0000ff]
	'AHN19602_A/blue-winged_teal/Ohio/13OS1759/2013_H4N8_13/09/2013'[&!color=#0000ff]
	'AHN96490_A/American_green-winged_teal/Ohio/13OS2065/2013_H4N6_21/09/2013'[&!color=#0000ff]
	'AHN96502_A/mallard/Ohio/13OS1993/2013_H4N8_06/08/2013'[&!color=#0000ff]
	'AHN96550_A/American_green-winged_teal/Ohio/13OS2070/2013_H6N7_21/09/2013'
	'AHN96562_A/mallard/Ohio/13OS1988/2013_H4N8_06/08/2013'[&!color=#0000ff]
	'AHN96634_A/American_green-winged_teal/Ohio/13OS2094/2013_H6N8_22/09/2013'
	'AHN96658_A/American_green-winged_teal/Ohio/13OS2086/2013_H6N8_21/09/2013'
	'AHN96682_A/blue-winged_teal/Ohio/13OS2064/2013_H4N6_21/09/2013'[&!color=#0000ff]
	'AHN96754_A/blue-winged_teal/Iowa/13OS2367/2013_H4N8_21/09/2013'[&!color=#0000ff]
	'AHN96778_A/blue-winged_teal/Iowa/13OS2337/2013_H4N8_21/09/2013'[&!color=#0000ff]
	'AHN96790_A/American_green-winged_teal/Ohio/13OS1781/2013_H6N8_14/09/2013'
	'AHN96826_A/American_green-winged_teal/Ohio/13OS1775/2013_H4N8_14/09/2013'[&!color=#0000ff]
	'AHN96862_A/mallard/Ohio/13OS1989/2013_H4N8_06/08/2013'[&!color=#0000ff]
	'AHN96886_A/blue-winged_teal/Iowa/13OS2349/2013_H4N8_21/09/2013'[&!color=#0000ff]
	'AHN96898_A/American_green-winged_teal/Ohio/13OS2090/2013_H6N2_21/09/2013'
	'AHN96910_A/American_green-winged_teal/Ohio/13OS1794/2013_H6N1_14/09/2013'
	'AHN96922_A/blue-winged_teal/Iowa/13OS2359/2013_H4N6_21/09/2013'[&!color=#0000ff]
	'AHN96934_A/American_green-winged_teal/Wisconsin/13OS3465/2013_H6N8_29/09/2013'
	'AHN96994_A/American_green-winged_teal/Ohio/13OS2060/2013_H6N8_21/09/2013'
	'AHN97078_A/blue-winged_teal/Ohio/13OS1783/2013_H4N8_14/09/2013'[&!color=#0000ff]
	'AHN97138_A/American_green-winged_teal/Ohio/13OS2021/2013_H4N6_14/09/2013'[&!color=#0000ff]
	'AHN97150_A/blue-winged_teal/Ohio/13OS2016/2013_H4N6_14/09/2013'[&!color=#0000ff]
	'AHN97210_A/northern_pintail/Wisconsin/13OS2778/2013_H6N2_28/09/2013'
	'AHN97222_A/American_green-winged_teal/Ohio/13OS1864/2013_H4N8_08/09/2013'[&!color=#0000ff]
	'AHN97234_A/blue-winged_teal/Iowa/13OS2338/2013_H4N6_21/09/2013'[&!color=#0000ff]
	'AHN97246_A/American_green-winged_teal/Ohio/13OS1840/2013_H6N8_07/09/2013'
	'AHN97270_A/blue-winged_teal/Iowa/13OS2368/2013_H4N8_21/09/2013'[&!color=#0000ff]
	'AHN97294_A/American_green-winged_teal/Ohio/13OS2050/2013_H4N6_21/09/2013'[&!color=#0000ff]
	'AHN97306_A/American_green-winged_teal/Ohio/13OS2083/2013_H6N2_21/09/2013'
	'AHN97330_A/American_green-winged_teal/Ohio/13OS2097/2013_H6N8_22/09/2013'
	'AHZ13563_A/mallard/New_Zealand/449-66/2004_H4N6_//2004'[&!color=#0000ff]
	'AHZ39103_A/common_coot/Republic_of_Georgia/1/2010_H6N2_21/01/2010'
	'AHZ39222_A/garganey/Republic_of_Georgia/1/2011_H4N2_07/11/2011'[&!color=#0000ff]
	'AHZ39412_A/mallard/Republic_of_Georgia/13/2011_H6N2_26/11/2011'
	'AHZ43238_A/mallard/Illinois/12OS4808/2012_H4N8_23/11/2012'[&!color=#0000ff]
	'AHZ43310_A/northern_shoveler/Illinois/12OS4957/2012_H6N2_01/12/2012'
	'AHZ43322_A/blue-winged_teal/Missouri/12OS2402/2012_H4N8_08/09/2012'[&!color=#0000ff]
	'AHZ43334_A/blue-winged_teal/Missouri/12OS2519/2012_H4N8_08/09/2012'[&!color=#0000ff]
	'AHZ43425_A/blue-winged_teal/Ohio/12OS4593/2012_H4N6_13/10/2012'[&!color=#0000ff]
	'AHZ43467_A/blue-winged_teal/Ohio/12OS2321/2012_H4N6_01/09/2012'[&!color=#0000ff]
	'AHZ43583_A/blue-winged_teal/Ohio/12OS2106/2012_H4N6_01/09/2012'[&!color=#0000ff]
	'AHZ43621_A/American_green-winged_teal/Ohio/12OS2128/2012_H6N5_04/09/2012'
	'AHZ43633_A/American_green-winged_teal/Ohio/12OS2137/2012_H4N6_07/09/2012'[&!color=#0000ff]
	'AHZ43693_A/blue-winged_teal/Ohio/12OS2244/2012_H4N6_08/09/2012'[&!color=#0000ff]
	'AHZ43705_A/American_green-winged_teal/Ohio/12OS2256/2012_H6N5_08/09/2012'
	'AHZ43753_A/blue-winged_teal/Ohio/12OS2293/2012_H4N6_15/09/2012'[&!color=#0000ff]
	'AHZ43789_A/blue-winged_teal/Ohio/12OS3128/2012_H4N6_29/09/2012'[&!color=#0000ff]
	'AHZ43895_A/mallard/Ohio/12OS2174/2012_H6N1_13/11/2012'
	'AHZ43967_A/mallard/Ohio/12OS5547/2012_H4N6_17/11/2012'[&!color=#0000ff]
	'AHZ43991_A/redhead/Ohio/13OS0428/2013_H6N2_09/02/2013'
	'AHZ44077_A/blue_winged-teal/Wisconsin/12OS4304/2012_H4N8_13/10/2012'[&!color=#0000ff]
	'AHZ44101_A/mallard/Wisconsin/12OS2425/2012_H6N1_22/09/2012'
	'AHZ44210_A/American_green-winged_teal/Wisconsin/12OS2997/2012_H4N6_27/09/2012'[&!color=#0000ff]
	'AHZ44222_A/blue_winged-teal/Wisconsin/12OS4224/2012_H4N8_13/10/2012'[&!color=#0000ff]
	'AHZ44246_A/American_green-winged_teal/Wisconsin/12OS4281/2012_H4N2_13/10/2012'[&!color=#0000ff]
	'BAD89303_A/chicken/Yamaguchi/7/2004_H5N1_//2004'[&!color=#ff0000]
	'BAD89313_A/chicken/Oita/8/2004_H5N1_//2004'[&!color=#ff0000]
	'BAD89323_A/chicken/Kyoto/3/2004_H5N1_//2004'[&!color=#ff0000]
	'BAG80754_A/chicken/Kalasin/NIAH316/2004_H5N1_//2004'[&!color=#ff0000]
	'BAG80755_A/chicken/Kohn_Kaen/NIAH330/2004_H5N1_//2004'[&!color=#ff0000]
	'BAG80757_A/chicken/NaraThiwat/NIAH1703/2004_H5N1_//2004'[&!color=#ff0000]
	'BAG80758_A/chicken/Suphanburi/NIAH7540/2004_H5N1_//2004'[&!color=#ff0000]
	'BAG80760_A/chicken/Suphanburi/NIAH108192/2005_H5N1_//2005'[&!color=#ff0000]
	'BAG80762_A/chicken/Phichit/NIAH606988/2006_H5N1_//2006'[&!color=#ff0000]
	'BAJ07714_A/chicken/Egypt/C1Tr39/2007_H5N1_/03/2007'[&!color=#ff0000]
	'BAJ07716_A/chicken/Egypt/C1Lu2/2007_H5N1_/03/2007'[&!color=#ff0000]
	'BAJ07718_A/chicken/Egypt/C1Li31/2007_H5N1_/03/2007'[&!color=#ff0000]
	'BAJ11928_A/chicken/Egypt/C3Br327/2007_H5N1_/03/2007'[&!color=#ff0000]
	'BAJ18019_A/quail/Hong_Kong/CSW106/2001_H6N1_//2001'
	'BAJ18059_A/quail/Hong_Kong/YU404/2002_H6N1_//2002'
	'BAJ18067_A/quail/Hong_Kong/YU421/2002_H6N1_//2002'
	'BAJ18083_A/guinea_fowl/Hong_Kong/SSP99/2002_H6N2_//2002'
	'BAJ83353_A/goose/Zambia/07/2008_H4N6_/09/2008'[&!color=#0000ff]
	'BAK18391_A/Muscovy_duck/Vietnam/G33/2007_H6N2_/09/2007'
	'BAM62123_A/chicken/Shimane/1/2010_H5N1_/11/2010'[&!color=#ff0000]
	'BAM62141_A/chicken/Miyazaki/M6/2011_H5N1_/01/2011'[&!color=#ff0000]
	'BAM62150_A/chicken/Miyazaki/S4/2011_H5N1_/01/2011'[&!color=#ff0000]
	'BAM62168_A/chicken/Aichi/T1/2011_H5N1_/01/2011'[&!color=#ff0000]
	'BAM62179_A/chicken/Miyazaki/N7/2011_H5N1_/01/2011'[&!color=#ff0000]
	'BAM62189_A/chicken/Miyazaki/MT2/2011_H5N1_/01/2011'[&!color=#ff0000]
	'BAM62198_A/chicken/Oita/1/2011_H5N1_/01/2011'[&!color=#ff0000]
	'BAM62207_A/chicken/Miyazaki/8/2011_H5N1_/02/2011'[&!color=#ff0000]
	'BAM62216_A/chicken/Miyazaki/9/2011_H5N1_/02/2011'[&!color=#ff0000]
	'BAM62226_A/chicken/Miyazaki/11/2011_H5N1_/02/2011'[&!color=#ff0000]
	'BAM62244_A/chicken/Aichi/2/2011_H5N1_/02/2011'[&!color=#ff0000]
	'BAM62253_A/chicken/Wakayama/1/2011_H5N1_/02/2011'[&!color=#ff0000]
	'BAM62262_A/chicken/Mie/1/2011_H5N1_/02/2011'[&!color=#ff0000]
	'BAM62271_A/chicken/Miyazaki/12/2011_H5N1_/02/2011'[&!color=#ff0000]
	'BAM62281_A/chicken/Nara/1/2011_H5N1_/02/2011'[&!color=#ff0000]
	'BAM62290_A/chicken/Miyazaki/13/2011_H5N1_/03/2011'[&!color=#ff0000]
	'BAM62299_A/chicken/Chiba/1/2011_H5N1_/03/2011'[&!color=#ff0000]
	'BAM62317_A/chicken/Chiba/2/2011_H5N1_/03/2011'[&!color=#ff0000]
	'BAM74044_A/chicken/Pyigyitagon/204/2006_H5N1_//2006'[&!color=#ff0000]
	'BAM74045_A/chicken/Hmawbi/517/2007_H5N1_//2007'[&!color=#ff0000]
	'BAM74047_A/village_chicken/Kyaing_Tong/2433/2007_H5N1_//2007'[&!color=#ff0000]
	'BAN14665_A/muscovy_duck/Vietnam/LBM198/2012_H6N2_07/06/2012'
	'BAN16466_A/chicken/Soc_Trang/5/2012_H5N1_17/06/2012'[&!color=#ff0000]
	'BAN28801_A/chicken/Soc_Trang/4/2012_H5N1_07/06/2012'[&!color=#ff0000]
	'BAN42575_A/chicken/Soc_Trang/1/2012_H5N1_17/06/2012'[&!color=#ff0000]
	'BAN42586_A/chicken/Soc_Trang/2/2012_H5N1_17/06/2012'[&!color=#ff0000]
	'BAO56931_A/muscovy_duck/Vietnam/LBM455/2013_H6N2_07/03/2013'
	'BAP28729_A/muscovy_duck/Vietnam/LBM596/2014_H4N6_19/02/2014'[&!color=#0000ff]
	'CAC84861_A/chukka/Hong_Kong/FY295/00_H6N1_//2000'
	'CAC84908_A/pheasant/Hong_Kong/SH39/99_H6N1_//1999'
	'CAC84909_A/quail/Hong_Kong/1721-20/99_H6N1_//1999'
	'CAC84910_A/quail/Hong_Kong/1721-30/99_H6N1_//1999'
	'CAC84911_A/quail/Hong_Kong/SF550/00_H6N1_//2000'
	'CAC84912_A/quail/Hong_Kong/SF595/00_H6N1_//2000'
	'CAC84913_A/pheasant/Hong_Kong/NT261/00_H6N1_//2000'
	'CAD20323_A/pheasant/Hong_Kong/FY294/00_H6N1_//2000'
	'CAK18548_A/chicken/Nigeria/BA210/2006_H5N1_//2006'[&!color=#ff0000]
	'CAK18550_A/chicken/Nigeria/SO300/2006_H5N1_//2006'[&!color=#ff0000]
	'CAK18551_A/chicken/Nigeria/SO452/2006_H5N1_//2006'[&!color=#ff0000]
	'CAK18552_A/chicken/Nigeria/SO493/2006_H5N1_//2006'[&!color=#ff0000]
	'CAK18553_A/chicken/Nigeria/SO494/2006_H5N1_//2006'[&!color=#ff0000]
	'CAQ57759_A/chicken/Poland/R3248/2007_H5N1_//2007'[&!color=#ff0000]
	'CAQ57767_A/turkey/Poland/R3249/2007_H5N1_//2007'[&!color=#ff0000]
	'CAQ58551_A/chicken/Nigeria/OG2/2007_H5N1_//2007'[&!color=#ff0000]
	'CAQ58552_A/chicken/Nigeria/OG4/2007_H5N1_//2007'[&!color=#ff0000]
	'CAQ58553_A/chicken/Nigeria/OG5/2007_H5N1_//2007'[&!color=#ff0000]
	'CAQ58555_A/chicken/Nigeria/OG10/2007_H5N1_//2007'[&!color=#ff0000]
	'CAQ65111_A/chicken/Germany/R3234/2007_H5N1_//2007'[&!color=#ff0000]
	'CAQ65118_A/chicken/Germany/R3272/2007_H5N1_//2007'[&!color=#ff0000]
	'CAQ65126_A/chicken/Germany/R3294/2007_H5N1_//2007'[&!color=#ff0000]
	'CBW54842_A/chicken/Egypt/Q1182/2010_H5N1_//2010'[&!color=#ff0000]
	'CBW54844_A/chicken/Egypt/Q1185/2010_H5N1_//2010'[&!color=#ff0000]
	'CBW54848_A/chicken/Egypt/1/2009_H5N1_//2009'[&!color=#ff0000]
	'CBW54850_A/chicken/Egypt/1/2008_H5N1_//2008'[&!color=#ff0000]
	'CCH50624_A/common_gull/Norway/10_1602/2009_H6N8_//2009'
;
end;
begin trees;
	tree TREE0 = [&U] (((((((((((((((((((((((((((((((((((('ABB19443_A/mallard_duck/ALB/20/1976_H4N6_11/08/1976':0.007043,('AHN03456_A/mallard/Wisconsin/637/1979_H4N2_//1979':0.0038,'AHN04638_A/gadwall/Wisconsin/80/1978_H6N1_//1978':0.003685):0.002424):0.001754,'AHN02359_A/blue-winged_teal/Wisconsin/278/1975_H4N6_//1975':0.00342):0.003981,(('ABB87569_A/mallard_duck/Alberta/106/1979_H4N2_07/08/1979':3.…
end;
begin figtree;
	set appearance.backgroundColorAttribute="Default";
	set appearance.backgroundColour=#ffffff;
	set appearance.branchColorAttribute="User selection";
	set appearance.branchColorGradient=false;
	set appearance.branchLineWidth=1.0;
	set appearance.branchMinLineWidth=0.0;
	set appearance.branchWidthAttribute="Fixed";
	set appearance.foregroundColour=#000000;
	set appearance.hilightingGradient=false;
	set appearance.selectionColour=#2d3680;
	set branchLabels.colorAttribute="User selection";
	set branchLabels.displayAttribute="Branch times";
	set branchLabels.fontName="sansserif";
	set branchLabels.fontSize=8;
	set branchLabels.fontStyle=0;
	set branchLabels.isShown=false;
	set branchLabels.significantDigits=4;
	set layout.expansion=198;
	set layout.layoutType="RECTILINEAR";
	set layout.zoom=0;
	set legend.attribute=null;
	set legend.fontSize=10.0;
	set legend.isShown=false;
	set legend.significantDigits=4;
	set nodeBars.barWidth=4.0;
	set nodeBars.displayAttribute=null;
	set nodeBars.isShown=false;
	set nodeLabels.colorAttribute="User selection";
	set nodeLabels.displayAttribute="Node ages";
	set nodeLabels.fontName="sansserif";
	set nodeLabels.fontSize=8;
	set nodeLabels.fontStyle=0;
	set nodeLabels.isShown=false;
	set nodeLabels.significantDigits=4;
	set nodeShape.colourAttribute="User selection";
	set nodeShape.isShown=false;
	set nodeShape.minSize=10.0;
	set nodeShape.scaleType=Width;
	set nodeShape.shapeType=Circle;
	set nodeShape.size=4.0;
	set nodeShape.sizeAttribute="Fixed";
	set polarLayout.alignTipLabels=false;
	set polarLayout.angularRange=0;
	set polarLayout.rootAngle=0;
	set polarLayout.rootLength=100;
	set polarLayout.showRoot=true;
	set radialLayout.spread=0.0;
	set rectilinearLayout.alignTipLabels=false;
	set rectilinearLayout.curvature=0;
	set rectilinearLayout.rootLength=100;
	set scale.offsetAge=0.0;
	set scale.rootAge=1.0;
	set scale.scaleFactor=1.0;
	set scale.scaleRoot=false;
	set scaleAxis.automaticScale=true;
	set scaleAxis.fontSize=8.0;
	set scaleAxis.isShown=false;
	set scaleAxis.lineWidth=1.0;
	set scaleAxis.majorTicks=1.0;
	set scaleAxis.origin=0.0;
	set scaleAxis.reverseAxis=false;
	set scaleAxis.showGrid=true;
	set scaleBar.automaticScale=true;
	set scaleBar.fontSize=10.0;
	set scaleBar.isShown=true;
	set scaleBar.lineWidth=1.0;
	set scaleBar.scaleRange=0.0;
	set tipLabels.colorAttribute="User selection";
	set tipLabels.displayAttribute="Names";
	set tipLabels.fontName="sansserif";
	set tipLabels.fontSize=8;
	set tipLabels.fontStyle=0;
	set tipLabels.isShown=true;
	set tipLabels.significantDigits=4;
	set trees.order=false;
	set trees.orderType="increasing";
	set trees.rooting=false;
	set trees.rootingType="User Selection";
	set trees.transform=false;
	set trees.transformType="cladogram";
end;
