# Supplementary material for: Avian influenza virus exhibits distinct evolutionary dynamics in wild birds and poultry
Source: BMC Evol Biol. 2015 Jun 26;15:120. doi: 10.1186/s12862-015-0410-5 (PMC4481119; doi:10.1186/s12862-015-0410-5)
Supplement: Additional file 4: — Neighbour-joining tree of the PB2 gene segment data set. Neighbour-joining tree in newick format containing the H4, H6, and H5N1 viruses analysed in this study. This can be opened with FigTree (free at: http://tree.bio.ed.ac.uk/software/figtree/). Taxa are colour-coded by subtype (H5N1: red, H4: blue, H6 wild bird: black, H6 poultry: green). [file 12862_2015_410_MOESM4_ESM.zip]

#NEXUS
begin taxa;
	dimensions ntax=1765;
	taxlabels
	'AAA43136_A/ruddy_turnstone/New_Jersey/47/1985_H4N6_//1985'[&!color=#0000ff]
	'AAA43137_A/budgerigar/Hokkaido/1/1977_H4N6_//1977'[&!color=#0000ff]
	'AAF87504_A/Teal/Hong_Kong/W312/97_H6N1_//1997'
	'AAT37560_A/chicken/Guangdong/174/04_H5N1_//2004'[&!color=#ff0000]
	'AAT65236_A/mallard_duck/ALB/98/1985_H6N2_//1985'
	'AAT73553_A/chicken/Viet_Nam/33/2004_H5N1_//2004'[&!color=#ff0000]
	'AAT90829_A/chicken/Hubei/327/2004_H5N1_//2004'[&!color=#ff0000]
	'AAV48551_A/chicken/Hubei/489/2004_H5N1_//2004'[&!color=#ff0000]
	'AAV97607_A/chicken/Korea/es/2003_H5N1_//2003'[&!color=#ff0000]
	'AAW59387_A/chicken/Guangdong/191/04_H5N1_//2004'[&!color=#ff0000]
	'AAW59395_A/chicken/Guangdong/178/04_H5N1_//2004'[&!color=#ff0000]
	'AAX53565_A/chicken/Henan/01/2004_H5N1_//2004'[&!color=#ff0000]
	'AAX53566_A/chicken/Henan/12/2004_H5N1_//2004'[&!color=#ff0000]
	'AAX53567_A/chicken/Henan/13/2004_H5N1_//2004'[&!color=#ff0000]
	'AAX53568_A/chicken/Henan/16/2004_H5N1_//2004'[&!color=#ff0000]
	'AAZ72940_A/chicken/Viet_Nam/TN-025/2004_H5N1_//2004'[&!color=#ff0000]
	'AAZ72945_A/chicken/Viet_Nam/DT-015/2004_H5N1_//2004'[&!color=#ff0000]
	'AAZ72946_A/chicken/Viet_Nam/CT-018/2004_H5N1_//2004'[&!color=#ff0000]
	'AAZ72951_A/chicken/Vietnam/DT171/2004_H5N1_//2004'[&!color=#ff0000]
	'AAZ72952_A/chicken/Viet_Nam/LD-080/2004_H5N1_//2004'[&!color=#ff0000]
	'ABB18401_A/mallard_duck/ALB/250/1978_H6N2_07/08/1978'
	'ABB18409_A/blue-winged_teal/Alberta/368/1978_H6N8_07/08/1978'
	'ABB18486_A/blue-winged_teal/ALB/48/1978_H6N5_07/08/1978'
	'ABB18961_A/mallard_duck/ALB/280/1978_H6N2_08/08/1978'
	'ABB18972_A/mallard_duck/ALB/290/1978_H6N2_09/08/1978'
	'ABB18977_A/pintail_duck/ALB/133/1978_H6N2_09/08/1978'
	'ABB19004_A/mallard_duck/ALB/761/1978_H6N8_25/08/1978'
	'ABB19010_A/pintail_duck/ALB/647/1978_H6N2_26/08/1978'
	'ABB19019_A/mallard_duck/Alberta/205/1978_H6N2_10/08/1978'
	'ABB19065_A/laughing_gull/New_Jersey/276/1989_H6N8_22/04/1989'
	'ABB19071_A/pintail_duck/Alberta/1360/1979_H6N2_25/08/1979'
	'ABB19082_A/pintail_duck/ALB/628/1979_H6N8_13/08/1979'
	'ABB19117_A/pintail/Alberta/189/82_H6N6_10/08/1982'
	'ABB19139_A/blue-winged_teal/ALB/266/1982_H6N6_13/08/1982'
	'ABB19150_A/mallard/Alberta/289/82_H6N6_14/08/1982'
	'ABB19161_A/blue-winged_teal/ALB/685/1982_H6N4_20/08/1982'
	'ABB19172_A/mallard_duck/ALB/10/1985_H6N2_13/08/1985'
	'ABB19194_A/mallard_duck/ALB/76/1985_H6N3_13/08/1985'
	'ABB19205_A/pintail_duck/ALB/111/1985_H6N2_13/08/1985'
	'ABB19216_A/shoveler/ALB/114/1985_H6N2_13/08/1985'
	'ABB19238_A/mallard_duck/ALB/191/1990_H6N3_01/08/1990'
	'ABB19249_A/mallard_duck/ALB/253/1990_H6N3_29/08/1990'
	'ABB19370_A/mallard/ALB/199/1992_H6N5_01/12/1992'
	'ABB19381_A/pintail/ALB/179/1993_H6N1_01/12/1993'
	'ABB19392_A/Mallard/Alberta/206/1996_H6N8_/08/1996'
	'ABB19403_A/mallard/Alberta/154/2003_H6N5_03/08/2003'
	'ABB19414_A/shorebird/DE/12/2004_H6N8_15/05/2004'
	'ABB19595_A/coot/Alberta/134/1987_H6N2_13/08/1987'
	'ABB19606_A/mallard_duck/ALB/294/1987_H6N2_26/08/1987'
	'ABB19774_A/mallard_duck/Alberta/299/1977_H4N4_10/08/1977'[&!color=#0000ff]
	'ABB19793_A/laughing_gull/NJ/72/1985_H4N9_29/05/1985'[&!color=#0000ff]
	'ABB19801_A/mallard_duck/ALB/25/1985_H4N6_13/08/1985'[&!color=#0000ff]
	'ABB19811_A/blue-winged_teal/ALB/562/1985_H4N6_22/08/1985'[&!color=#0000ff]
	'ABB19821_A/knot/DE/541/1988_H4N6_15/05/1988'[&!color=#0000ff]
	'ABB19830_A/herring_gull/DE/665/1988_H4N6_16/05/1988'[&!color=#0000ff]
	'ABB19839_A/ruddy_turnstone/Delaware/2368/1988_H4N9_31/05/1988'[&!color=#0000ff]
	'ABB19846_A/blue-winged_teal/ALB/67/1990_H4N5_01/08/1990'[&!color=#0000ff]
	'ABB19857_A/mallard/ALB/49/1995_H4N6_01/08/1995'[&!color=#0000ff]
	'ABB19877_A/mallard/Alberta/47/98_H4N1_05/08/1998'[&!color=#0000ff]
	'ABB19896_A/mallard/Alberta/30/2001_H4N8_27/07/2001'[&!color=#0000ff]
	'ABB20161_A/sanderling/Delaware/1258/1986_H6N6_09/09/1986'
	'ABB20361_A/gray_teal/Australia/1/1979_H6N1_01/01/1979'
	'ABB20371_A/gray_teal/Australia/2/1979_H4N4_01/01/1979'[&!color=#0000ff]
	'ABB20380_A/gray_teal/Australia/3/1979_H4N6_01/01/1979'[&!color=#0000ff]
	'ABB20397_A/black_duck/AUS/4045/1980_H6N5_27/09/1980'
	'ABB20524_A/shearwater/Australia/1/1973_H6N5_//1973'
	'ABB21793_A/blue-winged_teal/MN/993/1980_H6N6_04/09/1980'
	'ABB87483_A/canvasback_duck/ALB/274/1977_H4N6_09/08/1977'[&!color=#0000ff]
	'ABB87505_A/redhead_duck/ALB/74/1977_H4N6_08/08/1977'[&!color=#0000ff]
	'ABB87516_A/blue-winged_teal/ALB/243/1977_H4N6_27/08/1977'[&!color=#0000ff]
	'ABB87527_A/mallard_duck/ALB/210/1977_H4N8_30/08/1977'[&!color=#0000ff]
	'ABB87538_A/mallard_duck/ALB/161/1977_H4N6_03/09/1977'[&!color=#0000ff]
	'ABB87549_A/pintail_duck/ALB/220/1977_H4N8_02/09/1977'[&!color=#0000ff]
	'ABB87560_A/mallard_duck/Alberta/354/1978_H4N2_10/08/1978'[&!color=#0000ff]
	'ABB87571_A/mallard_duck/Alberta/106/1979_H4N2_07/08/1979'[&!color=#0000ff]
	'ABB87603_A/mallard_duck/Alberta/581/1983_H4N4_17/08/1983'[&!color=#0000ff]
	'ABB87614_A/ruddy_turnstone/New_Jersey/47/1985_H4N6_29/05/1985'[&!color=#0000ff]
	'ABB87625_A/mallard_duck/Alberta/630/1984_H4N2_06/08/1984'[&!color=#0000ff]
	'ABB87636_A/pintail_duck/ALB/623/1985_H4N6_27/08/1985'[&!color=#0000ff]
	'ABB87647_A/ruddy_turnstone/DE/512/1988_H4N6_15/05/1988'[&!color=#0000ff]
	'ABB87655_A/blue-winged_teal/ALB/103/1990_H4N5_01/08/1990'[&!color=#0000ff]
	'ABB87666_A/blue-winged_teal/ALB/136/1990_H4N3_22/08/1990'[&!color=#0000ff]
	'ABB87677_A/blue-winged_teal/ALB/293/1994_H4N6_01/07/1994'[&!color=#0000ff]
	'ABB87688_A/pintail/Alberta/269/2001_H4N6_14/08/2001'[&!color=#0000ff]
	'ABB87699_A/blue-winged_teal/Alberta/293/2003_H4N6_13/08/2003'[&!color=#0000ff]
	'ABB87710_A/mallard_duck/Alberta/291/1977_H4N1_28/08/1977'[&!color=#0000ff]
	'ABB90174_A/mallard/Alberta/300/1977_H4N3_30/08/1977'[&!color=#0000ff]
	'ABB90181_A/redhead_duck/ALB/116/1985_H4N6_13/08/1985'[&!color=#0000ff]
	'ABC48790_A/chicken/Kurgan/3/2005_H5N1_//2005'[&!color=#ff0000]
	'ABC69213_A/chicken/Thailand/Kanchanaburi/CK-160/2005_H5N1_//2005'[&!color=#ff0000]
	'ABC69229_A/chicken/Thailand/Nontaburi/CK-162/2005_H5N1_//2005'[&!color=#ff0000]
	'ABC74410_A/chicken/Hebei/718/2001_H5N1_//2001'[&!color=#ff0000]
	'ABC74411_A/chicken/Hebei/326/2005_H5N1_//2005'[&!color=#ff0000]
	'ABD35781_A/partridge/Taiwan/LU1/99_H6N1_//1999'
	'ABD35786_A/chicken/Taiwan/0329/01_H6N1_//2001'[&!color=#008700]
	'ABD35787_A/chicken/Taiwan/1205/01_H6N1_//2001'[&!color=#008700]
	'ABD35788_A/chicken/Taiwan/1212/01_H6N1_//2001'[&!color=#008700]
	'ABD35789_A/chicken/Taiwan/1215/01_H6N1_//2001'[&!color=#008700]
	'ABD35790_A/chicken/Taiwan/0222/02_H6N1_//2002'[&!color=#008700]
	'ABD35791_A/chicken/Taiwan/PF1/02_H6N1_//2002'[&!color=#008700]
	'ABD35792_A/chicken/Taiwan/PF2/02_H6N1_//2002'[&!color=#008700]
	'ABD35794_A/chicken/Taiwan/0320/02_H6N1_//2002'[&!color=#008700]
	'ABD35795_A/chicken/Taiwan/A37/02_H6N1_//2002'[&!color=#008700]
	'ABD35796_A/chicken/Taiwan/0107/02_H6N1_//2002'[&!color=#008700]
	'ABD35797_A/chicken/Taiwan/0208/02_H6N1_//2002'[&!color=#008700]
	'ABD35798_A/chicken/Taiwan/0408/02_H6N1_//2002'[&!color=#008700]
	'ABD35800_A/chicken/Taiwan/0706/03_H6N1_//2003'[&!color=#008700]
	'ABD35801_A/chicken/Taiwan/1203/03_H6N1_//2003'[&!color=#008700]
	'ABD35803_A/chicken/Taiwan/0114/04_H6N1_//2004'[&!color=#008700]
	'ABD35804_A/chicken/Taiwan/0305/04_H6N1_//2004'[&!color=#008700]
	'ABD35806_A/chicken/Taiwan/ch1006/04_H6N1_//2004'[&!color=#008700]
	'ABD35808_A/chicken/Taiwan/0204/05_H6N1_//2005'[&!color=#008700]
	'ABD35809_A/chicken/Taiwan/A342/05_H6N1_//2005'[&!color=#008700]
	'ABD92952_A/chicken/Kurgan/05/2005_H5N1_//2005'[&!color=#ff0000]
	'ABF01668_A/chicken/Magetan/BBVW/2005_H5N1_//2005'[&!color=#ff0000]
	'ABF01673_A/chicken/Purworejo/BBVW/2005_H5N1_//2005'[&!color=#ff0000]
	'ABF01675_A/chicken/Kulon_Progo/BBVet-XII-2/2004_H5N1_//2004'[&!color=#ff0000]
	'ABF01676_A/chicken/Gunung_Kidal/BBVW/2005_H5N1_//2005'[&!color=#ff0000]
	'ABF01677_A/chicken/Kulon_Progo/BBVW/2005_H5N1_//2005'[&!color=#ff0000]
	'ABF01678_A/chicken/Purwakarta/BBVet-IV/2004_H5N1_//2004'[&!color=#ff0000]
	'ABF01679_A/chicken/Bangli_Bali/BBPV6-1/2004_H5N1_//2004'[&!color=#ff0000]
	'ABF01680_A/chicken/Bangli_Bali/BPPV6-2/2004_H5N1_//2004'[&!color=#ff0000]
	'ABF01689_A/chicken/Simalanggang/BPPVI/2005_H5N1_//2005'[&!color=#ff0000]
	'ABF01690_A/chicken/Tebing_Tinggi/BPPVI/2005_H5N1_//2005'[&!color=#ff0000]
	'ABF01691_A/chicken/Dairi/BPPVI/2005_H5N1_//2005'[&!color=#ff0000]
	'ABF01692_A/chicken/Deli_Serdang/BPPVI/2005_H5N1_//2005'[&!color=#ff0000]
	'ABF01693_A/chicken/Tarutung/BPPVI/2005_H5N1_//2005'[&!color=#ff0000]
	'ABF50829_A/chicken/Nigeria/641/2006_H5N1_17/01/2006'[&!color=#ff0000]
	'ABF50998_A/chicken/Zhejiang/24/2005_H5N1_//2005'[&!color=#ff0000]
	'ABG38196_A/chicken/Crimea/08/2005_H5N1_//2005'[&!color=#ff0000]
	'ABG88233_A/mallard/Ohio/298/1987_H4N6_19/10/1987'[&!color=#0000ff]
	'ABG88244_A/mallard/Ohio/97/1989_H4N2_19/10/1989'[&!color=#0000ff]
	'ABG88277_A/pintail/Ohio/294/1988_H6N2_13/10/1988'
	'ABH03486_A/Bewick''s_swan/Netherlands/1/2005_H6N2_//2005'
	'ABH03494_A/Bewick''s_swan/Netherlands/2/2005_H6N8_//2005'
	'ABI20814_A/pintail/Ohio/226/1998_H6N2_17/10/1998'
	'ABI30366_A/green-winged_teal/Ohio/178/1999_H6N2_23/10/1999'
	'ABI36019_A/chicken/Indonesia/CDC25/2005_H5N1_04/10/2005'[&!color=#ff0000]
	'ABI36030_A/chicken/Indonesia/CDC24/2005_H5N1_04/10/2005'[&!color=#ff0000]
	'ABI48005_A/mallard/Ohio/657/2002_H4N6_19/08/2002'[&!color=#0000ff]
	'ABI48027_A/mallard/Ohio/275/1987_H4N2_19/10/1987'[&!color=#0000ff]
	'ABI84805_A/mallard_duck/New_York/180/1986_H4N9_04/10/1986'[&!color=#0000ff]
	'ABI84893_A/blue-winged_teal/New_York/370ac/1979_H4N2_20/11/1979'[&!color=#0000ff]
	'ABI84904_A/mallard_duck/New_York/194/1982_H4N8_01/12/1982'[&!color=#0000ff]
	'ABI84915_A/pintail_duck/New_York/155/1982_H4N3_01/12/1982'[&!color=#0000ff]
	'ABI84926_A/wood_duck/New_York/60/1982_H6N8_01/12/1982'
	'ABI84937_A/mallard_duck/New_York/90/1982_H6N8_01/12/1982'
	'ABI85182_A/ruddy_turnstone/Delaware/105/1998_H6N8_18/05/1998'
	'ABI92202_A/mallard/Ohio/344/1987_H6N2_19/10/1987'
	'ABI92213_A/green-winged_teal/Ohio/344/1986_H4N2_30/10/1986'[&!color=#0000ff]
	'ABI92224_A/mallard/Ohio/83/1986_H4N6_24/10/1986'[&!color=#0000ff]
	'ABI92235_A/mallard/Ohio/338/1986_H4N8_29/10/1986'[&!color=#0000ff]
	'ABI92246_A/mallard/Ohio/249/1998_H6N1_17/10/1998'
	'ABI92257_A/mallard/Ohio/170/1999_H6N5_23/10/1999'
	'ABI94738_A/chicken/Hubei/wf/2002_H5N1_//2002'[&!color=#ff0000]
	'ABI95161_A/black_duck/Ohio/307/1987_H6N2_19/10/1987'
	'ABI95172_A/pintail/Ohio/351/1987_H6N2_19/10/1987'
	'ABI95183_A/gadwall/Ohio/37/1999_H6N2_16/10/1999'
	'ABI95194_A/green-winged_teal/Ohio/86/1986_H6N2_26/10/1986'
	'ABI95205_A/green-winged_teal/Ohio/59/1989_H6N8_19/10/1989'
	'ABI95326_A/chicken/Nigeria/641/2006_H5N1_//2006'[&!color=#ff0000]
	'ABI95337_A/chicken/Nigeria/957-20/2006_H5N1_//2006'[&!color=#ff0000]
	'ABI95348_A/chicken/Sudan/1784-7/2006_H5N1_//2006'[&!color=#ff0000]
	'ABI95359_A/chicken/Sudan/1784-10/2006_H5N1_//2006'[&!color=#ff0000]
	'ABI96766_A/chicken/Jiangsu/cz1/2002_H5N1_//2002'[&!color=#ff0000]
	'ABI97323_A/chicken/Jilin/he/2002_H5N1_//2002'[&!color=#ff0000]
	'ABI97332_A/chicken/Jilin/hg/2002_H5N1_//2002'[&!color=#ff0000]
	'ABI97497_A/mallard/Ohio/94/1989_H4N2_19/10/1989'[&!color=#0000ff]
	'ABI98909_A/chicken/Hubei/wo/2003_H5N1_//2003'[&!color=#ff0000]
	'ABI98913_A/chicken/Jilin/ha/2003_H5N1_//2003'[&!color=#ff0000]
	'ABI98926_A/chicken/Jilin/hd/2002_H5N1_//2002'[&!color=#ff0000]
	'ABI98934_A/chicken/Jilin/hf/2002_H5N1_//2002'[&!color=#ff0000]
	'ABJ16586_A/mallard/Ohio/64/1989_H6N8_19/10/1989'
	'ABJ16817_A/chicken/Afghanistan/1207/2006_H5N1_//2006'[&!color=#ff0000]
	'ABJ16861_A/chicken/Nigeria/1047-8/2006_H5N1_//2006'[&!color=#ff0000]
	'ABJ16883_A/chicken/Nigeria/1047-54/2006_H5N1_//2006'[&!color=#ff0000]
	'ABJ16894_A/chicken/Nigeria/1047-62/2006_H5N1_//2006'[&!color=#ff0000]
	'ABJ16905_A/chicken/Nigeria/1047-30/2006_H5N1_//2006'[&!color=#ff0000]
	'ABJ16916_A/chicken/Nigeria/1047-34/2006_H5N1_//2006'[&!color=#ff0000]
	'ABJ16927_A/chicken/Cote_d''Ivoire/1787-34/2006_H5N1_//2006'[&!color=#ff0000]
	'ABJ51694_A/chicken/Viet_Nam/11/2005_H5N1_//2005'[&!color=#ff0000]
	'ABJ51705_A/chicken/Viet_Nam/9/2005_H5N1_//2005'[&!color=#ff0000]
	'ABJ51738_A/chicken/Viet_Nam/2/2005_H5N1_//2005'[&!color=#ff0000]
	'ABK34762_A/chicken/Shanxi/2/2006_H5N1_//2006'[&!color=#ff0000]
	'ABL67043_A/mallard/Ohio/324/1988_H4N6_13/10/1988'[&!color=#0000ff]
	'ABL67098_A/pintail/Alaska/310/2005_H4N6_11/08/2005'[&!color=#0000ff]
	'ABL67164_A/snow_goose/Maryland/410/2005_H6N1_13/12/2005'
	'ABL75584_A/green-winged_teal/Ohio/203/1998_H6N2_17/10/1998'
	'ABM21981_A/black_duck/Ohio/101/1986_H6N2_24/10/1986'
	'ABM22003_A/snow_goose/Maryland/353/2005_H6N1_13/12/2005'
	'ABM22014_A/snow_goose/Maryland/364/2005_H6N1_13/12/2005'
	'ABO44210_A/chicken/Afghanistan/1573-47/2006_H5N1_//2006'[&!color=#ff0000]
	'ABO44221_A/chicken/Afghanistan/1573-65/2006_H5N1_//2006'[&!color=#ff0000]
	'ABO44232_A/chicken/Afghanistan/1573-92/2006_H5N1_//2006'[&!color=#ff0000]
	'ABO44243_A/chicken/Egypt/2253-1/2006_H5N1_//2006'[&!color=#ff0000]
	'ABO44254_A/turkey/Egypt/2253-2/2006_H5N1_//2006'[&!color=#ff0000]
	'ABO44276_A/chicken/Sudan/2115-9/2006_H5N1_//2006'[&!color=#ff0000]
	'ABO44287_A/chicken/Sudan/2115-12/2006_H5N1_//2006'[&!color=#ff0000]
	'ABO44298_A/turkey/Ivory_Coast/4372-2/2006_H5N1_/12/2006'[&!color=#ff0000]
	'ABO51850_A/mallard/Ohio/667/2002_H4N6_19/08/2002'[&!color=#0000ff]
	'ABO51861_A/mallard/Maryland/750/2002_H4N6_27/08/2002'[&!color=#0000ff]
	'ABO51883_A/blue-winged_teal/Ohio/989/2002_H4N6_07/09/2002'[&!color=#0000ff]
	'ABO51905_A/black_duck/Maryland/834/2002_H4N8_28/08/2002'[&!color=#0000ff]
	'ABO51916_A/mallard/Ohio/655/2002_H4N6_19/08/2002'[&!color=#0000ff]
	'ABO51927_A/mallard/Ohio/666/2002_H6N2_19/08/2002'
	'ABO51938_A/mallard/Ohio/668/2002_H4N6_19/08/2002'[&!color=#0000ff]
	'ABO51949_A/mallard/Ohio/671/2002_H4N6_19/08/2002'[&!color=#0000ff]
	'ABO51960_A/mallard/Ohio/686/2002_H4N2_19/08/2002'[&!color=#0000ff]
	'ABO51971_A/mallard/Maryland/470/2002_H6N2_14/08/2002'
	'ABO51982_A/mallard/Maryland/172/2002_H6N2_26/06/2002'
	'ABO51993_A/mallard/Ohio/648/2002_H6N2_19/08/2002'
	'ABO52004_A/mallard/Ohio/653/2002_H6N2_19/08/2002'
	'ABO52015_A/mallard/Maryland/881/2002_H6N2_29/08/2002'
	'ABO52026_A/pintail/Ohio/73/1989_H6N2_19/10/1989'
	'ABO52037_A/mallard/Ohio/664/2002_H6N6_19/08/2002'
	'ABO52059_A/mallard/Ohio/217/1998_H6N8_17/10/1998'
	'ABO52169_A/mallard/Ohio/242/1998_H6N8_//1998'
	'ABO52191_A/mallard/Ohio/115/1989_H6N8_//1989'
	'ABO52202_A/mallard/Ohio/129/1989_H4N6_//1989'[&!color=#0000ff]
	'ABO52213_A/mallard/Ohio/81/1986_H6N2_//1986'
	'ABO52488_A/green-winged_teal/Ohio/80/1993_H6N8_//1993'
	'ABO52499_A/mallard/Ohio/123/1989_H6N8_//1989'
	'ABO52510_A/mallard/Ohio/178/1990_H4N6_//1990'[&!color=#0000ff]
	'ABO52521_A/blue-winged_teal/Ohio/1339/2005_H4N6_//2005'[&!color=#0000ff]
	'ABO52543_A/green-winged_teal/Ohio/1324/2005_H4N6_//2005'[&!color=#0000ff]
	'ABO52664_A/green-winged_teal/Ohio/1324/2005_H4N6_//2005'[&!color=#0000ff]
	'ABO52675_A/mallard/Maryland/1241/2005_H4N6_//2005'[&!color=#0000ff]
	'ABO52697_A/green-winged_teal/Ohio/1292/2005_H4N6_//2005'[&!color=#0000ff]
	'ABO52730_A/chicken/Afghanistan/1573-7/2006_H5N1_//2006'[&!color=#ff0000]
	'ABO52752_A/chicken/Sudan/2115-10/2006_H5N1_//2006'[&!color=#ff0000]
	'ABO76701_A/chicken/Suzdalka/06/05_H5N1_//2005'[&!color=#ff0000]
	'ABO76702_A/chicken/Omsk/14/05_H5N1_//2005'[&!color=#ff0000]
	'ABO76706_A/chicken/Krasnodar/123/06_H5N1_//2006'[&!color=#ff0000]
	'ABO76707_A/chicken/Tula/4/05_H5N1_//2005'[&!color=#ff0000]
	'ABO76989_A/mallard/Maryland/2022/2005_H6N8_//2005'
	'ABQ01266_A/blue-winged_teal/Ohio/1387/2005_H6N2_//2005'
	'ABQ01310_A/white-winged_scoter/Maryland/301/2005_H4N6_05/12/2005'[&!color=#0000ff]
	'ABQ23871_A/mallard/SanJiang/151/2006_H6N2_//2006'
	'ABQ41360_A/chicken/Thailand/vsmu-3-BKK/2004_H5N1_//2004'[&!color=#ff0000]
	'ABQ43799_A/chicken/Russia_Moscow_oblast_Odintsovo/1/2007_H5N1_//2007'[&!color=#ff0000]
	'ABQ43816_A/chicken/Russia_Krasnodar/2/2007_H5N1_//2007'[&!color=#ff0000]
	'ABQ45859_A/chicken/India/NIV33487/06_H5N1_//2006'[&!color=#ff0000]
	'ABQ81824_A/mallard/Hei_Longjiang/131/2006_H6N2_//2006'
	'ABR31769_A/chicken/Taiwan/2838N/00_H6N1_//2000'[&!color=#008700]
	'ABR31780_A/chicken/Taiwan/2838V/00_H6N1_//2000'[&!color=#008700]
	'ABS70304_A/mallard/Maryland/887/2002_H6N1_//2002'
	'ABS89386_A/mallard/Maryland/1983/2005_H6N8_//2005'
	'ABU53955_A/mallard/SanJiang/113/2006_H6N2_//2006'
	'ABV53477_A/chicken/Nigeria/1071-1/2007_H5N1_//2007'[&!color=#ff0000]
	'ABV53487_A/chicken/Nigeria/1071-3/2007_H5N1_//2007'[&!color=#ff0000]
	'ABV53497_A/chicken/Nigeria/1071-4/2007_H5N1_//2007'[&!color=#ff0000]
	'ABV53517_A/chicken/Nigeria/1071-7/2007_H5N1_//2007'[&!color=#ff0000]
	'ABV53527_A/chicken/Nigeria/1071-9/2007_H5N1_//2007'[&!color=#ff0000]
	'ABV53537_A/chicken/Nigeria/1071-10/2007_H5N1_//2007'[&!color=#ff0000]
	'ABV53557_A/chicken/Nigeria/1071-22/2007_H5N1_//2007'[&!color=#ff0000]
	'ABV53577_A/chicken/Nigeria/1071-29/2007_H5N1_//2007'[&!color=#ff0000]
	'ABV53587_A/chicken/Nigeria/1071-30/2007_H5N1_//2007'[&!color=#ff0000]
	'ABV56237_A/gull/Moscow/3100/2006_H6N2_/10/2006'
	'ABV60446_A/chicken/Krasnodar/300/07_H5N1_05/09/2007'[&!color=#ff0000]
	'ABW23596_A/dunlin/Barrow/65/2005_H6N1_//2005'
	'ABW97456_A/Japanese_quail/CA/K0401010/2004_H6N2_//2004'
	'ABX10489_A/chicken/Hebei/126/2005_H5N1_//2005'[&!color=#ff0000]
	'ABX10504_A/chicken/Hebei/102/2005_H5N1_//2005'[&!color=#ff0000]
	'ABX10511_A/chicken/Hebei/706/2005_H5N1_//2005'[&!color=#ff0000]
	'ABX38824_A/chicken/Burkina_Faso/1347-16/2006_H5N1_//2006'[&!color=#ff0000]
	'ABX88820_A/eurasian_coot/Western_Australia/2727/1979_H6N2_//1979'
	'ABX88842_A/red-necked_stint/Australia/2/2004_H4N8_//2004'[&!color=#0000ff]
	'ABY51612_A/chicken/Vietnam/24/2004_H5N1_//2004'[&!color=#ff0000]
	'ABY76291_A/chicken/Rostov/22-1/2007_H5N1_//2007'[&!color=#ff0000]
	'ABZ10826_A/chicken/Rostov-on-Don/35/2007_H5N1_14/12/2007'[&!color=#ff0000]
	'ACA03236_A/turkey/Israel/345/2006_H5N1_//2006'[&!color=#ff0000]
	'ACA03237_A/turkey/Israel/446/2006_H5N1_//2006'[&!color=#ff0000]
	'ACA03239_A/chicken/Gaza/714/2006_H5N1_//2006'[&!color=#ff0000]
	'ACA03240_A/chicken/Israel/625/2006_H5N1_//2006'[&!color=#ff0000]
	'ACA05813_A/red-necked_stint/Australia/5/2004_H4N8_//2004'[&!color=#0000ff]
	'ACA21562_A/chicken/Kuwait/KISR2/2007_H5N1_//2007'[&!color=#ff0000]
	'ACA21573_A/chicken/Kuwait/KISR3/2007_H5N1_//2007'[&!color=#ff0000]
	'ACA21584_A/chicken/Kuwait/KISR5/2007_H5N1_//2007'[&!color=#ff0000]
	'ACA21595_A/chicken/Kuwait/KISR6/2007_H5N1_//2007'[&!color=#ff0000]
	'ACA21606_A/chicken/Kuwait/KISR7/2007_H5N1_//2007'[&!color=#ff0000]
	'ACA47413_A/chicken/Shantou/904/2001_H5N1_//2001'[&!color=#ff0000]
	'ACA47688_A/chicken/Shantou/4059/2002_H5N1_//2002'[&!color=#ff0000]
	'ACA47787_A/chicken/Shantou/3744/2003_H5N1_//2003'[&!color=#ff0000]
	'ACA48084_A/chicken/Yunnan/5686/2003_H5N1_//2003'[&!color=#ff0000]
	'ACA48128_A/chicken/Yunnan/6797/2003_H5N1_//2003'[&!color=#ff0000]
	'ACA48139_A/chicken/Yunnan/6885/2003_H5N1_//2003'[&!color=#ff0000]
	'ACA48150_A/chicken/Yunnan/6957/2003_H5N1_//2003'[&!color=#ff0000]
	'ACA48161_A/chicken/Yunnan/207/2004_H5N1_//2004'[&!color=#ff0000]
	'ACB47244_A/turkey/Saudi_Arabia/6732-6/2007_H5N1_//2007'[&!color=#ff0000]
	'ACB72442_A/chicken/Israel/364/2006_H5N1_//2006'[&!color=#ff0000]
	'ACB72452_A/chicken/Israel/1055/2008_H5N1_//2008'[&!color=#ff0000]
	'ACD35882_A/chicken/Nigeria/228-10/2006_H5N1_//2006'[&!color=#ff0000]
	'ACD35893_A/chicken/Nigeria/228-6/2006_H5N1_//2006'[&!color=#ff0000]
	'ACD35904_A/chicken/Nigeria/228-5/2006_H5N1_//2006'[&!color=#ff0000]
	'ACE73591_A/chicken/Thailand/ICRC-V586/2008_H5N1_//2008'[&!color=#ff0000]
	'ACE76544_A/gadwall/California/HKWF100/2007_H6N1_24/10/2007'
	'ACE76588_A/northern_shoveler/California/HKWF268/2007_H6N2_28/10/2007'
	'ACE76599_A/American_wigeon/California/HKWF371/2007_H6N5_07/10/2007'
	'ACE76610_A/northern_shoveler/California/HKWF383/2007_H6N1_03/11/2007'
	'ACE81688_A/northern_shoveler/California/HKWF115/2007_H6N1_24/10/2007'
	'ACE81699_A/bufflehead/California/HKWF205/2007_H4N8_28/10/2007'[&!color=#0000ff]
	'ACE81710_A/American_wigeon/California/HKWF295/2007_H6N5_31/10/2007'
	'ACE81721_A/American_wigeon/California/HKWF450/2007_H4N7_04/11/2007'[&!color=#0000ff]
	'ACF17936_A/chicken/Thailand/NS-341/2008_H5N1_//2008'[&!color=#ff0000]
	'ACF33683_A/mallard/MN/323/1999_H4N8_//1999'[&!color=#0000ff]
	'ACF33694_A/mallard/Minnesota/269/1999_H4N6_//1999'[&!color=#0000ff]
	'ACF33705_A/mallard/Minnesota/160/1999_H4N6_//1999'[&!color=#0000ff]
	'ACF36775_A/chicken/Thailand/ICRC-213/2007_H5N1_23/08/2007'[&!color=#ff0000]
	'ACF36834_A/mallard/Yan_chen/2005_H4N6_/10/2005'[&!color=#0000ff]
	'ACF47438_A/American_wigeon/California/HKWF1174/2007_H6N1_05/12/2007'
	'ACF47493_A/American_wigeon/California/HKWF353/2007_H6N1_03/11/2007'
	'ACF47504_A/ring_necked_duck/California/HKWF402/2007_H6N1_03/11/2007'
	'ACF47515_A/American_wigeon/California/HKWF41/2007_H6N1_21/10/2007'
	'ACF47526_A/American_wigeon/California/HKWF42/2007_H6N1_21/10/2007'
	'ACF76200_A/chicken/Vietnam/18/2004_H5N1_//2004'[&!color=#ff0000]
	'ACF76211_A/chicken/Vietnam/890/2004_H5N1_//2004'[&!color=#ff0000]
	'ACF76222_A/chicken/Vietnam/NCVD09/2005_H5N1_//2005'[&!color=#ff0000]
	'ACG50703_A/chicken/Guangdong/1/2005_H5N1_//2005'[&!color=#ff0000]
	'ACG58537_A/chicken/Vietnam/209/2005_H5N1_08/12/2005'[&!color=#ff0000]
	'ACG58614_A/chicken/Vietnam/202/2005_H5N1_05/12/2005'[&!color=#ff0000]
	'ACG58636_A/chicken/Vietnam/200/2005_H5N1_02/12/2005'[&!color=#ff0000]
	'ACH85549_A/wild_duck/Shantou/1737/2000_H6N8_//2000'
	'ACH88856_A/chicken/Laos/P0020/2007_H5N1_//2007'[&!color=#ff0000]
	'ACH88889_A/chicken/Laos/P0169/2007_H5N1_//2007'[&!color=#ff0000]
	'ACH88900_A/chicken/Laos/P0171/2007_H5N1_//2007'[&!color=#ff0000]
	'ACI40921_A/mallard/ZhaLong/88/2004_H4N6_08/08/2004'[&!color=#0000ff]
	'ACI90132_A/least_sandpiper/South_Central_Alaska/2/2007_H4N8_09/05/2007'[&!color=#0000ff]
	'ACJ04570_A/least_sandpiper/South_Central_Alaska/1/2007_H4N8_09/05/2007'[&!color=#0000ff]
	'ACJ04594_A/northern_pintail/California/HKWF151/2007_H6N1_24/10/2007'
	'ACJ04605_A/northern_shoveler/California/HKWF216/2007_H6N1_28/10/2007'
	'ACJ09839_A/chicken/Vietnam/NCVD12/2005_H5N1_//2005'[&!color=#ff0000]
	'ACJ14869_A/chicken/Vietnam/NCVD-3/2007_H5N1_//2007'[&!color=#ff0000]
	'ACJ15045_A/chicken/Vietnam/NCVD-20/2007_H5N1_//2007'[&!color=#ff0000]
	'ACJ15056_A/chicken/Vietnam/NCVD-21/2007_H5N1_//2007'[&!color=#ff0000]
	'ACJ15205_A/chicken/Vietnam/NCVD-40/2007_H5N1_//2007'[&!color=#ff0000]
	'ACJ15216_A/chicken/Vietnam/NCVD-41/2007_H5N1_//2007'[&!color=#ff0000]
	'ACJ15247_A/chicken/Vietnam/NCVD-44/2007_H5N1_//2007'[&!color=#ff0000]
	'ACJ15258_A/chicken/Vietnam/NCVD-45/2007_H5N1_//2007'[&!color=#ff0000]
	'ACK28191_A/least_sandpiper/South_Central_Alaska/4/2007_H4N8_10/05/2007'[&!color=#0000ff]
	'ACK28202_A/northern_pintail/Interior_Alaska/1/2007_H4N6_08/08/2007'[&!color=#0000ff]
	'ACK43327_A/mallard/Ohio/338/1986_H4N8_//1986'[&!color=#0000ff]
	'ACK43349_A/guinea_fowl/NJ/14190-23/1996_H4N8_//1996'[&!color=#0000ff]
	'ACK43360_A/mallard/MN/327/1999_H4N8_//1999'[&!color=#0000ff]
	'ACK43365_A/mallard/Minnesota/348/2000_H4N6_//2000'[&!color=#0000ff]
	'ACK43370_A/mallard/Minnesota/192/1999_H4N6_//1999'[&!color=#0000ff]
	'ACK99277_A/chicken/Vietnam/921/2004_H5N1_//2004'[&!color=#ff0000]
	'ACK99288_A/chicken/Vietnam/925/2004_H5N1_//2004'[&!color=#ff0000]
	'ACK99299_A/chicken/Vietnam/933/2004_H5N1_//2004'[&!color=#ff0000]
	'ACK99310_A/chicken/Vietnam/NCVD11/2005_H5N1_//2005'[&!color=#ff0000]
	'ACM17283_A/chicken/Primorsky/85/2008_H5N1_08/04/2008'[&!color=#ff0000]
	'ACN37896_A/chicken/Uthaithani/NIAH115067/2008_H5N1_/11/2008'[&!color=#ff0000]
	'ACN37906_A/chicken/Sukhothai/NIAH114843/2008_H5N1_/11/2008'[&!color=#ff0000]
	'ACN39427_A/chicken/Henan/1362/2006_H5N1_30/12/2006'[&!color=#ff0000]
	'ACN41785_A/chicken/Sihala/NARC3303.4/2006_H5N1_//2006'[&!color=#ff0000]
	'ACN86440_A/ruddy_turnstone/Delaware/Sg-00470/2008_H4N6_21/05/2008'[&!color=#0000ff]
	'ACN86446_A/ruddy_turnstone/Delaware/Sg-00474/2008_H4N7_21/05/2008'[&!color=#0000ff]
	'ACN86470_A/red_knot/New_Jersey/Sg-00479/2008_H4N6_16/05/2008'[&!color=#0000ff]
	'ACN86536_A/ruddy_turnstone/New_Jersey/Sg-00496/2008_H4N6_10/05/2008'[&!color=#0000ff]
	'ACN86566_A/ruddy_turnstone/New_Jersey/Sg-00506/2008_H4N6_17/05/2008'[&!color=#0000ff]
	'ACN86572_A/ruddy_turnstone/New_Jersey/Sg-00507/2008_H4N6_16/05/2008'[&!color=#0000ff]
	'ACN86620_A/ruddy_turnstone/New_Jersey/Sg-00533/2008_H4N6_30/05/2008'[&!color=#0000ff]
	'ACN86626_A/ruddy_turnstone/New_Jersey/Sg-00534/2008_H4N6_22/05/2008'[&!color=#0000ff]
	'ACN86632_A/ruddy_turnstone/Delaware/Sg-00539/2008_H4N6_31/05/2008'[&!color=#0000ff]
	'ACN86638_A/ruddy_turnstone/New_Jersey/Sg-00542/2008_H4N6_01/06/2008'[&!color=#0000ff]
	'ACN86644_A/ruddy_turnstone/New_Jersey/Sg-00550/2008_H4N6_28/05/2008'[&!color=#0000ff]
	'ACN86650_A/ruddy_turnstone/New_Jersey/Sg-00551/2008_H6N6_22/05/2008'
	'ACN86656_A/ruddy_turnstone/New_Jersey/Sg-00552/2008_H4N6_04/06/2008'[&!color=#0000ff]
	'ACN86662_A/ruddy_turnstone/New_Jersey/Sg-00556/2008_H4N6_04/06/2008'[&!color=#0000ff]
	'ACN86668_A/ruddy_turnstone/New_Jersey/Sg-00558/2008_H4N6_04/06/2008'[&!color=#0000ff]
	'ACN86704_A/mallard/Minnesota/Sg-00569/2008_H4N6_01/08/2008'[&!color=#0000ff]
	'ACO25318_A/northern_pintail/Interior_Alaska/2/2007_H4N8_07/09/2007'[&!color=#0000ff]
	'ACO53815_A/chicken/Uthaithani/NIAH115067/2008_H5N1_//2008'[&!color=#ff0000]
	'ACO53825_A/chicken/Sukhothai/NIAH114843/2008_H5N1_//2008'[&!color=#ff0000]
	'ACQ82854_A/mallard/Interior_Alaska/6/2007_H4N6_06/09/2007'[&!color=#0000ff]
	'ACQ82875_A/mallard/Interior_Alaska/4/2007_H4N6_07/09/2007'[&!color=#0000ff]
	'ACQ82908_A/mallard/Interior_Alaska/2/2007_H4N6_10/09/2007'[&!color=#0000ff]
	'ACQ82941_A/northern_shoveler/Interior_Alaska/1/2007_H4N6_01/09/2007'[&!color=#0000ff]
	'ACQ82952_A/mallard/Interior_Alaska/1/2007_H4N5_03/09/2007'[&!color=#0000ff]
	'ACQ82974_A/mallard/Interior_Alaska/5/2007_H4N6_08/09/2007'[&!color=#0000ff]
	'ACQ82985_A/mallard/Interior_Alaska/3/2007_H4N6_16/09/2007'[&!color=#0000ff]
	'ACQ83039_A/gadwall/California/AKS-514/2007_H6N1_09/12/2007'
	'ACQ83050_A/greater_white-fronted_goose/California/AKS617/2007_H6N1_12/12/2007'
	'ACQ83116_A/northern_pintail/California/HKWF440/2007_H6N1_04/11/2007'
	'ACQ83291_A/mallard/California/7766/2008_H4N6_08/10/2008'[&!color=#0000ff]
	'ACR49133_A/chicken/West_Java/UT1001/2003_H5N1_20/10/2003'[&!color=#ff0000]
	'ACR49134_A/chicken/East_Java/UT1006/2003_H5N1_15/11/2003'[&!color=#ff0000]
	'ACR49136_A/chicken/East_Kalimantan/UT1035/2004_H5N1_16/02/2004'[&!color=#ff0000]
	'ACR49140_A/chicken/Bali/UT2091/2005_H5N1_//2005'[&!color=#ff0000]
	'ACR49142_A/chicken/Sulawesi_Selatan/UT2093/2005_H5N1_//2005'[&!color=#ff0000]
	'ACR49143_A/chicken/Sulawesi_Selatan/UT2094/2005_H5N1_//2005'[&!color=#ff0000]
	'ACR49144_A/chicken/Central_Java/UT3091/2005_H5N1_//2005'[&!color=#ff0000]
	'ACR49145_A/chicken/East_Java/UT6016/2006_H5N1_/11/2006'[&!color=#ff0000]
	'ACR49148_A/chicken/Banten/UT6025/2006_H5N1_/10/2006'[&!color=#ff0000]
	'ACR49149_A/chicken/South_Kalimantan/UT6029/2006_H5N1_/11/2006'[&!color=#ff0000]
	'ACR49151_A/chicken/East_Java/UT6044/2007_H5N1_/03/2007'[&!color=#ff0000]
	'ACR49152_A/chicken/East_Java/UT6045/2007_H5N1_/03/2007'[&!color=#ff0000]
	'ACR49154_A/chicken/East_Java/UT6020/2006_H5N1_/11/2006'[&!color=#ff0000]
	'ACR49156_A/chicken/South_Kalimantan/UT6028/2006_H5N1_/11/2006'[&!color=#ff0000]
	'ACR49404_A/chicken/Laos/A0464/2007_H5N1_//2007'[&!color=#ff0000]
	'ACR49470_A/chicken/Laos/13/2008_H5N1_//2008'[&!color=#ff0000]
	'ACR49481_A/chicken/Laos/16/2008_H5N1_//2008'[&!color=#ff0000]
	'ACR49492_A/chicken/Laos/17/2008_H5N1_//2008'[&!color=#ff0000]
	'ACR49514_A/chicken/Laos/35/2008_H5N1_//2008'[&!color=#ff0000]
	'ACR49525_A/chicken/Laos/37/2008_H5N1_//2008'[&!color=#ff0000]
	'ACR58606_A/mallard/Netherlands/2/2005_H4N2_//2005'[&!color=#0000ff]
	'ACR58639_A/shorebird/Delaware/133/2006_H6N8_22/05/2006'
	'ACR58650_A/chicken/Egypt/0836/2008_H5N1_15/01/2008'[&!color=#ff0000]
	'ACR58661_A/chicken/Egypt/0891/2008_H5N1_26/09/2008'[&!color=#ff0000]
	'ACR58738_A/mallard/Sweden/65/2005_H4N3_//2005'[&!color=#0000ff]
	'ACR58749_A/Eurasian_wigeon/Sweden/1/2004_H6N2_//2004'
	'ACR58760_A/common_teal/Netherlands/2/2005_H6N8_//2005'
	'ACR58996_A/black-headed_gull/Netherlands/1/2005_H6N8_//2005'
	'ACR59531_A/barnacle_goose/Netherlands/1/2005_H6N2_//2005'
	'ACR59542_A/mallard/Netherlands/71/2006_H6N2_//2006'
	'ACR59553_A/mallard/Netherlands/11/2007_H6N5_//2007'
	'ACS92947_A/mallard/Minnesota/Sg-00133/2007_H4N6_29/09/2007'[&!color=#0000ff]
	'ACT20722_A/chicken/Iran/53-3/2008_H5N1_//2008'[&!color=#ff0000]
	'ACT84173_A/blue-winged_teal/Minnesota/Sg-00229/2006_H4N6_30/09/2006'[&!color=#0000ff]
	'ACT84185_A/American_wigeon/Minnesota/Sg-00231/2007_H4N6_29/09/2007'[&!color=#0000ff]
	'ACT84294_A/ring-necked_duck/Minnesota/Sg-00449/2008_H4N8_20/08/2008'[&!color=#0000ff]
	'ACT84309_A/blue-winged_teal/Minnesota/Sg-00452/2008_H4N2_20/08/2008'[&!color=#0000ff]
	'ACT84319_A/northern_pintail/South_Dakota/Sg-00454/2008_H6N5_22/08/2008'
	'ACT84329_A/northern_pintail/South_Dakota/Sg-00456/2008_H6N1_22/08/2008'
	'ACT84334_A/mallard/South_Dakota/Sg-00457/2008_H4N2_19/08/2008'[&!color=#0000ff]
	'ACT84359_A/mallard/Minnesota/Sg-00462/2008_H6N1_16/09/2008'
	'ACT84368_A/mallard/Minnesota/Sg-00464/2008_H6N1_16/09/2008'
	'ACT84404_A/ruddy_turnstone/New_Jersey/Sg-00475/2008_H4N6_17/05/2008'[&!color=#0000ff]
	'ACT84457_A/ruddy_turnstone/New_Jersey/Sg-00510/2008_H4N6_23/05/2008'[&!color=#0000ff]
	'ACT84652_A/mallard/Minnesota/Sg-00576/2008_H6N1_17/09/2008'
	'ACT97054_A/chicken/Korea/ISQ250/2008_H5N1_21/04/2008'[&!color=#ff0000]
	'ACT97056_A/chicken/Korea/YAQ173/2008_H5N1_09/04/2008'[&!color=#ff0000]
	'ACU15121_A/mallard/Sweden/30/2005_H6N1_//2005'
	'ACU16679_A/chicken/Egypt/083/2008_H5N1_02/01/2008'[&!color=#ff0000]
	'ACU26258_A/ring-necked_duck/California/K90/2005_H6N8_29/10/2005'
	'ACU26291_A/northern_shoveler/Alaska/7MP1113/2007_H4N6_11/09/2007'[&!color=#0000ff]
	'ACU26313_A/mallard/Alaska/7MP1028/2007_H4N8_07/09/2007'[&!color=#0000ff]
	'ACU26346_A/northern_pintail/Alaska/7MP1393/2007_H4N6_14/08/2007'[&!color=#0000ff]
	'ACU26379_A/northern_shoveler/Alaska/7MP0954/2007_H4N6_06/09/2007'[&!color=#0000ff]
	'ACU86992_A/spot-billed_duck/Korea/625/2008_H6N1_/10/2008'
	'ACU86996_A/spot-billed_duck/Korea/619/2008_H6N2_/10/2008'
	'ACU86997_A/mallard/Korea/L08-8/2008_H6N1_/09/2008'
	'ACU86998_A/spot-billed_duck/Korea/534/2008_H6N1_/09/2008'
	'ACU87001_A/spot-billed_duck/Korea/527/2008_H6N1_/09/2008'
	'ACV41525_A/American_black_duck/New_Brunswick/19347/2006_H4N6_14/09/2006'[&!color=#0000ff]
	'ACV41536_A/American_black_duck/New_Brunswick/19502/2006_H4N6_18/09/2006'[&!color=#0000ff]
	'ACV41569_A/mallard/California/GL30/2005_H4N6_20/08/2005'[&!color=#0000ff]
	'ACV41580_A/northern_shoveler/California/K138/2005_H6N2_06/11/2005'
	'ACV41591_A/green-winged_teal/California/K218/2005_H4N6_04/12/2005'[&!color=#0000ff]
	'ACV41602_A/mallard/New_Zealand/1615-17/2004_H4N6_//2004'[&!color=#0000ff]
	'ACV41679_A/mallard/Interior_Alaska/7MP1050R1/2007_H4N6_10/09/2007'[&!color=#0000ff]
	'ACV41728_A/northern_shoveler/Interior_Alaska/7MP1601/2007_H4N6_11/09/2007'[&!color=#0000ff]
	'ACV41750_A/whiskered_tern/Egypt/04/2004_H6N2_05/12/2004'
	'ACV89737_A/ruddy_turnstone/Delaware/291/2006_H6N1_22/05/2006'
	'ACV90503_A/chicken/India/WB-NIV92456/2009_H5N1_10/03/2009'[&!color=#ff0000]
	'ACX31584_A/chicken/Indonesia/3/2007_H5N1_//2007'[&!color=#ff0000]
	'ACX55355_A/green-winged_teal/Alberta/11383/2005_H4N6_31/07/2005'[&!color=#0000ff]
	'ACX55366_A/redhead/Alberta/11817/2005_H4N6_06/08/2005'[&!color=#0000ff]
	'ACX55399_A/green-winged_teal/Nova_Scotia/14687/2005_H4N6_22/09/2005'[&!color=#0000ff]
	'ACX55410_A/mallard/Quebec/11102/2006_H4N6_20/08/2006'[&!color=#0000ff]
	'ACX55421_A/mallard/Quebec/11002/2006_H4N6_19/08/2006'[&!color=#0000ff]
	'ACX55465_A/mallard/Quebec/11103/2006_H4N6_20/08/2006'[&!color=#0000ff]
	'ACX55476_A/mallard/Quebec/11106/2006_H4N6_20/08/2006'[&!color=#0000ff]
	'ACX55498_A/mallard/Quebec/11182/2006_H4N6_24/08/2006'[&!color=#0000ff]
	'ACX55553_A/American_green-winged_teal/Manitoba/23884/2007_H4N6_21/08/2007'[&!color=#0000ff]
	'ACX55564_A/mallard/Manitoba/23912/2007_H4N7_24/08/2007'[&!color=#0000ff]
	'ACX55917_A/chicken/Assam/142007/2008_H5N1_07/12/2008'[&!color=#ff0000]
	'ACX61638_A/chicken/Domodedovo/MK/2007_H5N1_14/01/2007'[&!color=#ff0000]
	'ACX61658_A/chicken/Reshoty/02/2006_H5N1_/06/2006'[&!color=#ff0000]
	'ACY06597_A/chicken/West_Bengal/170564/2009_H5N1_09/03/2009'[&!color=#ff0000]
	'ACY06598_A/chicken/West_Bengal/162642/2009_H5N1_15/02/2009'[&!color=#ff0000]
	'ACY06601_A/chicken/West_Bengal/106181/2008_H5N1_07/05/2008'[&!color=#ff0000]
	'ACY06602_A/chicken/West_Bengal/81760/2008_H5N1_19/01/2008'[&!color=#ff0000]
	'ACY74423_A/wild_duck/Korea/7-D19/2005_H4N6_04/11/2005'[&!color=#0000ff]
	'ACY79788_A/chicken/Nam_Dinh/07-32/2007_H5N1_//2007'[&!color=#ff0000]
	'ACY79790_A/chicken/Cao_Bang/07-42/2007_H5N1_//2007'[&!color=#ff0000]
	'ACY79800_A/chicken/Ha_Nam/07-83/2007_H5N1_//2007'[&!color=#ff0000]
	'ACY79806_A/chicken/Thai_Binh/07-89/2007_H5N1_//2007'[&!color=#ff0000]
	'ACY79822_A/pintail/Minnesota/431/1999_H6N2_//1999'
	'ACY79824_A/sanderling/Delaware/654/2002_H6N4_//2002'
	'ACZ05932_A/chicken/Hunan/8/2008_H5N1_/11/2008'[&!color=#ff0000]
	'ACZ05934_A/chicken/Hunan/3/2007_H5N1_/10/2007'[&!color=#ff0000]
	'ACZ36498_A/chicken/Indonesia/7/2003_H5N1_20/12/2003'[&!color=#ff0000]
	'ACZ36501_A/chicken/Lang_Son/200/2005_H5N1_//2005'[&!color=#ff0000]
	'ACZ36507_A/chicken/Hong_Kong/409.1/2002_H5N1_//2002'[&!color=#ff0000]
	'ACZ45334_A/mallard/Minnesota/95/1998_H4N2_//1998'[&!color=#0000ff]
	'ACZ45335_A/mallard/Minnesota/145/1999_H4N6_//1999'[&!color=#0000ff]
	'ACZ45336_A/mallard/Minnesota/195/1999_H4N6_//1999'[&!color=#0000ff]
	'ACZ45337_A/mallard/Minnesota/114/1998_H4N8_//1998'[&!color=#0000ff]
	'ACZ45338_A/mallard/Minnesota/212/1999_H4N8_//1999'[&!color=#0000ff]
	'ACZ45340_A/mallard/Minnesota/271/1999_H4N8_//1999'[&!color=#0000ff]
	'ACZ45347_A/mallard/Minnesota/319/1998_H6_//1998'
	'ACZ45348_A/mallard/Minnesota/38/2000_H6N3_//2000'
	'ACZ45349_A/ring-billed_gull/Georgia/124/2001_H6N4_//2001'
	'ACZ45350_A/northern_pintail/Texas/184/2002_H6N4_//2002'
	'ACZ45351_A/northern_pintail/Texas/282/2002_H6N1_//2002'
	'ACZ45353_A/mallard/Minnesota/253/1999_H6N5_//1999'
	'ACZ45470_A/chicken/Indonesia/11/2003_H5N1_//2003'[&!color=#ff0000]
	'ACZ45472_A/chicken/Legok/2003_H5N1_//2003'[&!color=#ff0000]
	'ACZ45480_A/chicken/Hong_Kong/D-06-0947/2006_H5N1_//2006'[&!color=#ff0000]
	'ACZ45575_A/mallard/Ohio/667/2002_H4N6_//2002'[&!color=#0000ff]
	'ACZ45576_A/mallard/Ohio/668/2002_H4N6_//2002'[&!color=#0000ff]
	'ACZ45578_A/mallard/Ohio/686/2002_H4N2_//2002'[&!color=#0000ff]
	'ACZ45595_A/mallard/Ohio/684/2002_H4N6_//2002'[&!color=#0000ff]
	'ACZ58087_A/chicken/India/WB-NIV2653/2008_H5N1_21/01/2008'[&!color=#ff0000]
	'ACZ58135_A/chicken/India/WB-NIV529/2008_H5N1_13/01/2008'[&!color=#ff0000]
	'ACZ81509_A/chicken/Assam/140203/2008_H5N1_20/11/2008'[&!color=#ff0000]
	'ACZ81578_A/chicken/West_Bengal/155505/2009_H5N1_/01/2009'[&!color=#ff0000]
	'ACZ81589_A/chicken/West_Bengal/193936/2009_H5N1_/05/2009'[&!color=#ff0000]
	'ADA82133_A/pekin_duck/California/P30/2006_H4N2_06/03/2006'[&!color=#0000ff]
	'ADA82166_A/mallard/Ohio/660/2002_H4N6_19/08/2002'[&!color=#0000ff]
	'ADB25544_A/chicken/Nigeria/08RS848-110/2007_H5N1_01/09/2007'[&!color=#ff0000]
	'ADB92069_A/chicken/Nandurbar/7966/2006_H5N1_/02/2006'[&!color=#ff0000]
	'ADB93858_A/chicken/Nandurbar/7979/2006_H5N1_/02/2006'[&!color=#ff0000]
	'ADB93859_A/chicken/West_Bengal/142121/2008_H5N1_/12/2008'[&!color=#ff0000]
	'ADB93860_A/chicken/Sikkim/151464/2009_H5N1_/01/2009'[&!color=#ff0000]
	'ADC29443_A/chicken/West_Bengal/148713/2009_H5N1_/01/2009'[&!color=#ff0000]
	'ADD97080_A/Chicken/Laos/Xaythiani_26/2006_H5N1_//2006'[&!color=#ff0000]
	'ADE75049_A/greylag_goose/Netherlands/4/1999_H6N1_01/03/1999'
	'ADE75078_A/mallard/Netherlands/12/2001_H4N2_03/12/2001'[&!color=#0000ff]
	'ADE75098_A/mallard/Netherlands/1/2002_H4N6_07/01/2002'[&!color=#0000ff]
	'ADE75107_A/mallard/Netherlands/1/1999_H4N6_04/10/1999'[&!color=#0000ff]
	'ADE75171_A/mallard/Sweden/46/2002_H4N3_14/11/2002'[&!color=#0000ff]
	'ADE75210_A/mallard/Sweden/52/2003_H6N2_30/10/2003'
	'ADE75301_A/mallard/Sweden/81/2002_H6N1_03/12/2002'
	'ADF29684_A/Muscovy_duck/Fujian/FZ01/2008_H6N6_17/03/2008'
	'ADG43341_A/mallard/Jiangxi/13228/2005_H6N1_//2005'
	'ADG43343_A/mallard/Jiangxi/10071/2005_H6N1_//2005'
	'ADG43346_A/mallard/Jiangxi/7787/2003_H6N1_//2003'
	'ADG43347_A/mallard/Jiangxi/6845/2003_H6N1_//2003'
	'ADG43348_A/mallard/Jiangxi/227/2003_H6N1_//2003'
	'ADG43364_A/mallard/Jiangxi/12147/2005_H6N2_//2005'
	'ADG43389_A/mallard/Shantou/198/2005_H6N2_//2005'
	'ADG43391_A/mallard/Jiangxi/8264/2004_H6N2_//2004'
	'ADG43392_A/wild_duck/Shantou/7900/2004_H6N2_//2004'
	'ADG43394_A/wild_duck/Shantou/7307/2004_H6N2_//2004'
	'ADG43396_A/wild_duck/Shantou/5769/2004_H6N2_//2004'
	'ADG43398_A/wild_duck/Shantou/4086/2004_H6N2_//2004'
	'ADG43402_A/mallard/Jiangxi/7376/2003_H6N2_//2003'
	'ADG43405_A/wild_duck/Shantou/3433/2003_H6N2_//2003'
	'ADG43408_A/wild_duck/Shantou/2853/2003_H6N2_//2003'
	'ADG43414_A/wild_duck/Shantou/853/2003_H6N2_//2003'
	'ADG43430_A/wild_duck/Shantou/1494/2002_H6N2_//2002'
	'ADG43431_A/goose/Shantou/1321/2002_H6N2_//2002'
	'ADG43437_A/wild_duck/Shantou/1068/2002_H6N2_//2002'
	'ADG43438_A/goose/Shantou/879/2002_H6N2_//2002'
	'ADG43439_A/wild_duck/Shantou/867/2002_H6N2_//2002'
	'ADG43440_A/wild_duck/Shantou/865/2002_H6N2_//2002'
	'ADG43441_A/goose/Shantou/756/2002_H6N2_//2002'
	'ADG43443_A/wild_duck/Shantou/641/2002_H6N2_//2002'
	'ADG43445_A/wild_duck/Shantou/488/2002_H6N2_//2002'
	'ADG43449_A/goose/Shantou/106/2002_H6N2_//2002'
	'ADG43450_A/wild_duck/Shantou/41/2002_H6N2_//2002'
	'ADG43467_A/wild_duck/Shantou/2395/2001_H6N2_//2001'
	'ADG43469_A/wild_duck/Shantou/2026/2001_H6N2_//2001'
	'ADG43472_A/wild_duck/Shantou/1381/2001_H6N2_//2001'
	'ADG43477_A/wild_duck/Shantou/261/2001_H6N2_//2001'
	'ADG43480_A/wild_duck/Shantou/1651/2000_H6N2_//2000'
	'ADG43487_A/mallard/Jiangxi/8346/2004_H6N5_//2004'
	'ADG43488_A/mallard/Jiangxi/8341/2004_H6N5_//2004'
	'ADG43492_A/goose/Shantou/18647/2005_H6N6_//2005'
	'ADG43497_A/mallard/Shantou/972/2005_H6N6_//2005'
	'ADG43498_A/wild_duck/Shantou/47/2005_H6N6_//2005'
	'ADG43501_A/mallard/Jiangxi/413/2004_H6N6_//2004'
	'ADG43502_A/wild_duck/Shantou/192/2004_H6N6_//2004'
	'ADG43504_A/mallard/Jiangxi/4408/2005_H6N8_//2005'
	'ADG43505_A/mallard/Jiangxi/6285/2004_H6N8_//2004'
	'ADG43509_A/wild_duck/Shantou/311/2001_H6N9_//2001'
	'ADG59483_A/chicken/Hebei/A-8/2009_H5N1_//2009'[&!color=#ff0000]
	'ADG59489_A/chicken/Jiangsu/18/2008_H5N1_//2008'[&!color=#ff0000]
	'ADG59490_A/chicken/Shandong/A-10/2006_H5N1_//2006'[&!color=#ff0000]
	'ADG59492_A/chicken/Xinjiang/16/2005_H5N1_//2005'[&!color=#ff0000]
	'ADG59493_A/chicken/Fujian/1/2007_H5N1_//2007'[&!color=#ff0000]
	'ADG59496_A/chicken/Guizhou/7/2008_H5N1_//2008'[&!color=#ff0000]
	'ADG59498_A/chicken/Tibet/6/2008_H5N1_//2008'[&!color=#ff0000]
	'ADG59499_A/chicken/Hunan/21/2005_H5N1_//2005'[&!color=#ff0000]
	'ADG59500_A/chicken/Hunan/41/2004_H5N1_//2004'[&!color=#ff0000]
	'ADG59502_A/chicken/Anhui/39/2004_H5N1_//2004'[&!color=#ff0000]
	'ADG59503_A/chicken/Liaoning/A-11/2006_H5N1_//2006'[&!color=#ff0000]
	'ADG59505_A/chicken/Liaoning/A-1/2007_H5N1_//2007'[&!color=#ff0000]
	'ADG59506_A/chicken/Henan/A-7/2006_H5N1_//2006'[&!color=#ff0000]
	'ADG59507_A/chicken/Xinjiang/17/2005_H5N1_//2005'[&!color=#ff0000]
	'ADG59508_A/chicken/Xinjiang/67/2005_H5N1_//2005'[&!color=#ff0000]
	'ADG59511_A/chicken/Xinjiang/54/2005_H5N1_//2005'[&!color=#ff0000]
	'ADG59512_A/chicken/Shanxi/10/2006_H5N1_//2006'[&!color=#ff0000]
	'ADG59514_A/chicken/Xinjiang/53/2005_H5N1_//2005'[&!color=#ff0000]
	'ADG59515_A/chicken/Ningxia/24/2006_H5N1_//2006'[&!color=#ff0000]
	'ADG59516_A/chicken/Shandong/A-5/2006_H5N1_//2006'[&!color=#ff0000]
	'ADG59517_A/chicken/Xinjiang/28/2006_H5N1_//2006'[&!color=#ff0000]
	'ADG59518_A/chicken/Xinjiang/78/2005_H5N1_//2005'[&!color=#ff0000]
	'ADG59519_A/chicken/Xinjiang/68/2005_H5N1_//2005'[&!color=#ff0000]
	'ADG59520_A/chicken/Xinjiang/27/2006_H5N1_//2006'[&!color=#ff0000]
	'ADG59524_A/chicken/Sichuan/81/2005_H5N1_//2005'[&!color=#ff0000]
	'ADG59562_A/chicken/Liaoning/23/2005_H5N1_//2005'[&!color=#ff0000]
	'ADG59563_A/chicken/Jiangxi/25/2004_H5N1_//2004'[&!color=#ff0000]
	'ADG85811_A/chicken/Lahore/NARC-3320/2006_H5N1_18/04/2006'[&!color=#ff0000]
	'ADG85820_A/mallard/Alaska/44354-831/2007_H4N6_02/10/2007'[&!color=#0000ff]
	'ADG85831_A/mallard/Alaska/44244-148/2006_H4N6_01/09/2006'[&!color=#0000ff]
	'ADH95756_A/blue-winged_teal/Minnesota/Sg-00028/2007_H4N6_02/08/2007'[&!color=#0000ff]
	'ADH95767_A/blue-winged_teal/Minnesota/Sg-00029/2007_H4N6_03/08/2007'[&!color=#0000ff]
	'ADH95789_A/blue-winged_teal/Minnesota/Sg-00031/2007_H4N6_03/08/2007'[&!color=#0000ff]
	'ADH95800_A/blue-winged_teal/Minnesota/Sg-00032/2007_H4N6_03/08/2007'[&!color=#0000ff]
	'ADH95833_A/blue-winged_teal/Minnesota/Sg-00035/2007_H4N6_03/08/2007'[&!color=#0000ff]
	'ADH95844_A/blue-winged_teal/Minnesota/Sg-00036/2007_H4N6_03/08/2007'[&!color=#0000ff]
	'ADH95866_A/blue-winged_teal/Minnesota/Sg-00038/2007_H4N6_03/08/2007'[&!color=#0000ff]
	'ADH95877_A/blue-winged_teal/Minnesota/Sg-00039/2007_H4N6_03/08/2007'[&!color=#0000ff]
	'ADH95888_A/blue-winged_teal/Minnesota/Sg-00040/2007_H4N6_03/08/2007'[&!color=#0000ff]
	'ADH95899_A/blue-winged_teal/Minnesota/Sg-00041/2007_H4N6_03/08/2007'[&!color=#0000ff]
	'ADH95921_A/blue-winged_teal/Minnesota/Sg-00043/2007_H4N6_03/08/2007'[&!color=#0000ff]
	'ADH96127_A/mallard/Minnesota/Sg-00052/2007_H4N6_03/08/2007'[&!color=#0000ff]
	'ADH96138_A/mallard/Minnesota/Sg-00053/2007_H4N6_03/08/2007'[&!color=#0000ff]
	'ADH96204_A/mallard/Minnesota/Sg-00060/2007_H4N6_03/08/2007'[&!color=#0000ff]
	'ADH96237_A/mallard/Minnesota/Sg-00063/2007_H4N6_03/08/2007'[&!color=#0000ff]
	'ADH96336_A/blue-winged_teal/Texas/Sg-00076/2007_H4N6_16/09/2007'[&!color=#0000ff]
	'ADH96347_A/blue-winged_teal/Texas/Sg-00077/2007_H4N6_15/09/2007'[&!color=#0000ff]
	'ADH96380_A/blue-winged_teal/Texas/Sg-00080/2007_H4N6_15/09/2007'[&!color=#0000ff]
	'ADH96391_A/blue-winged_teal/Texas/Sg-00081/2007_H4N6_15/09/2007'[&!color=#0000ff]
	'ADK70131_A/mallard/PT/35910-2/2006_H4N6_30/10/2006'[&!color=#0000ff]
	'ADK78181_A/rosy-billed_pochard/Argentina/CIP051-557/2007_H6N2_/05/2007'
	'ADK78192_A/rosy-billed_pochard/Argentina/CIP051-575/2007_H6N8_/05/2007'
	'ADK78203_A/rosy-billed_pochard/Argentina/CIP051-925/2008_H6N2_/02/2008'
	'ADL57392_A/chicken/Egypt/9402-CLEVB213/2007_H5N1_//2007'[&!color=#ff0000]
	'ADL57402_A/chicken/Egypt/08124S-NLQP/2008_H5N1_10/01/2008'[&!color=#ff0000]
	'ADM80398_A/green-winged_teal/Minnesota/Sg-00197/2007_H6N8_14/09/2007'
	'ADN34703_A/mallard/Czech_Republic/15902-17K/2009_H6N2_30/09/2009'
	'ADN34714_A/mallard/Czech_Republic/12652/2007_H4N6_06/08/2007'[&!color=#0000ff]
	'ADO65936_A/chicken/West_Bengal/239020/2010_H5N1_12/01/2010'[&!color=#ff0000]
	'ADO65947_A/chicken/West_Bengal/239022/2010_H5N1_12/01/2010'[&!color=#ff0000]
	'ADP06914_A/mallard/California/19524-001/2005_H6N8_14/08/2005'
	'ADP07086_A/greater_white-fronted_goose/California/44358-077/2007_H6N1_27/10/2007'
	'ADP07239_A/mallard/Washington/44242-144/2006_H4N6_14/08/2006'[&!color=#0000ff]
	'ADP07261_A/mallard/Washington/44242-271/2006_H4N6_15/08/2006'[&!color=#0000ff]
	'ADP07272_A/mallard/Washington/44242-288/2006_H4N6_18/08/2006'[&!color=#0000ff]
	'ADP07283_A/mallard/Washington/44242-290/2006_H4N6_16/08/2006'[&!color=#0000ff]
	'ADP07316_A/northern_shoveler/Washington/44249-603/2006_H6N1_26/10/2006'
	'ADP07624_A/northern_shoveler/Oregon/44336-179/2007_H4N6_10/09/2007'[&!color=#0000ff]
	'ADP07646_A/mallard/Washington/44338-009/2007_H6N1_29/08/2007'
	'ADP07657_A/mallard/Washington/44338-012/2007_H4N6_29/08/2007'[&!color=#0000ff]
	'ADP07668_A/mallard/Washington/44338-014/2007_H4N6_29/08/2007'[&!color=#0000ff]
	'ADP07701_A/mallard/Washington/44338-017/2007_H4N6_29/08/2007'[&!color=#0000ff]
	'ADP07723_A/mallard/Washington/44338-019/2007_H6N1_29/08/2007'
	'ADP07827_A/mallard/Washington/44338-112/2007_H6N2_10/09/2007'
	'ADP07838_A/mallard/Washington/44338-120/2007_H6N2_10/09/2007'
	'ADP07871_A/greater_white-fronted_goose/California/44358-089/2007_H6N1_27/10/2007'
	'ADP07882_A/greater_white-fronted_goose/California/44358-095/2007_H6N1_27/10/2007'
	'ADP07893_A/greater_white-fronted_goose/California/44358-112/2007_H6N1_04/11/2007'
	'ADQ20544_A/common_eider/Netherlands2/2006_H4N8_//2006'[&!color=#0000ff]
	'ADQ20553_A/mallard/Netherlands/7/2007_H4N2_//2007'[&!color=#0000ff]
	'ADQ20623_A/dunlin/Sweden/1/2005_H4N6_//2005'[&!color=#0000ff]
	'ADQ20634_A/black-headed_gull/Netherlands/1/2006_H4N5_//2006'[&!color=#0000ff]
	'ADQ92603_A/shorebird/Delaware_Bay/255/2006_H6N1_22/05/2006'
	'ADQ92614_A/ruddy_turnstone/Delaware/293/2006_H6N2_22/05/2006'
	'ADR00705_A/northern_pintail/Interior_Alaska/7MP1246/2007_H4N6_08/08/2007'[&!color=#0000ff]
	'ADR00767_A/mallard/Interior_Alaska/7MP0512/2007_H4N6_07/09/2007'[&!color=#0000ff]
	'ADR00834_A/least_sandpiper/South_Central_Alaska/7KW0434/2007_H4N8_10/05/2007'[&!color=#0000ff]
	'ADR00878_A/northern_pintail/Interior_Alaska/7MP1644/2007_H4N6_02/09/2007'[&!color=#0000ff]
	'ADR65393_A/mallard/New_Zealand/527-11/2005_H4N6_//2005'[&!color=#0000ff]
	'ADR66055_A/mallard/New_Zealand/449-66/2004_H4N6_//2004'[&!color=#0000ff]
	'ADR66421_A/mallard/New_Zealand/1440-372/2005_H4N6_//2005'[&!color=#0000ff]
	'ADR66444_A/mallard/New_Zealand/1365-350/2005_H6N9_//2005'
	'ADT64829_A/shearwater/Australia/1/1972_H6N5_//1972'
	'ADT70712_A/blue-winged_teal/Texas/Sg-00074/2007_H4N8_15/09/2007'[&!color=#0000ff]
	'ADT79338_A/mallard/Minnesota/Sg-00104/2007_H6N1_16/09/2007'
	'ADT79370_A/blue-winged_teal/Texas/Sg-00155/2007_H4N8_15/09/2007'[&!color=#0000ff]
	'ADT79379_A/blue-winged_teal/Texas/Sg-00157/2007_H4N6_15/09/2007'[&!color=#0000ff]
	'ADT79389_A/blue-winged_teal/Texas/Sg-00159/2007_H4N8_16/09/2007'[&!color=#0000ff]
	'ADT79463_A/blue-winged_teal/Texas/Sg-00204/2007_H4N6_16/09/2007'[&!color=#0000ff]
	'ADT79478_A/blue-winged_teal/Texas/Sg-00207/2007_H4N6_15/09/2007'[&!color=#0000ff]
	'ADT79504_A/mallard/Minnesota/Sg-00214/2007_H6N1_16/09/2007'
	'ADT79567_A/mallard/Minnesota/Sg-00106/2007_H6N2_16/09/2007'
	'ADT79578_A/blue-winged_teal/Texas/Sg-00158/2007_H4N6_15/09/2007'[&!color=#0000ff]
	'ADT79589_A/mallard/Minnesota/Sg-00166/2007_H6N2_22/09/2007'
	'ADT79600_A/green-winged_teal/Minnesota/Sg-00180/2007_H6N2_14/09/2007'
	'ADT79611_A/blue-winged_teal/Texas/Sg-00188/2007_H4N8_15/09/2007'[&!color=#0000ff]
	'ADT79622_A/green-winged_teal/Minnesota/Sg-00199/2007_H6N2_14/09/2007'
	'ADT79633_A/blue-winged_teal/Minnesota/Sg-00201/2007_H4N6_29/09/2007'[&!color=#0000ff]
	'ADT79644_A/blue-winged_teal/Texas/Sg-00206/2007_H4N6_15/09/2007'[&!color=#0000ff]
	'ADT79655_A/mallard/Minnesota/Sg-00220/2007_H6N1_14/09/2007'
	'ADT79666_A/green-winged_teal/Minnesota/Sg-00222/2007_H6N2_16/09/2007'
	'ADU16017_A/mallard/Interior_Alaska/6MP0745/2006_H4N6_08/08/2006'[&!color=#0000ff]
	'ADU16542_A/mallard/Interior_Alaska/6MP0891/2006_H4N6_16/08/2006'[&!color=#0000ff]
	'ADU16630_A/mallard/Interior_Alaska/6MP0956R1/2006_H4N6_18/08/2006'[&!color=#0000ff]
	'ADU16696_A/northern_pintail/Interior_Alaska/6MP0741R2/2006_H4N6_08/08/2006'[&!color=#0000ff]
	'ADU16750_A/mallard/Interior_Alaska/9BM1949/2009_H4N6_04/07/2009'[&!color=#0000ff]
	'ADU16816_A/mallard/Interior_Alaska/9BM1975/2009_H4N6_06/07/2009'[&!color=#0000ff]
	'ADU16838_A/mallard/Interior_Alaska/9BM2077/2009_H4N6_09/07/2009'[&!color=#0000ff]
	'ADU16849_A/mallard/Interior_Alaska/9BM2168/2009_H4N6_10/07/2009'[&!color=#0000ff]
	'ADU16926_A/mallard/Interior_Alaska/7MP1771R1/2007_H4N6_05/09/2007'[&!color=#0000ff]
	'ADU17354_A/northern_pintail/Interior_Alaska/8BM3658/2008_H4N6_24/09/2008'[&!color=#0000ff]
	'ADU17480_A/avian/Japan/8KI0195/2008_H6N8_08/10/2008'
	'ADU17491_A/avian/Japan/8KI0185/2008_H4N6_08/10/2008'[&!color=#0000ff]
	'ADU17524_A/avian/Japan/8KI0135/2008_H6N5_08/10/2008'
	'ADU17589_A/slaty-backed_gull/Japan/6KS0185/2006_H4N8_26/07/2006'[&!color=#0000ff]
	'ADU17615_A/northern_shoveler/Mississippi/09OS589/2009_H4N6_22/01/2009'[&!color=#0000ff]
	'ADU17626_A/mallard/Wisconsin/08OS2261/2008_H4N6_19/10/2008'[&!color=#0000ff]
	'ADU20349_A/gadwall/Wisconsin/08OS2296/2008_H6N2_20/10/2008'
	'ADU20360_A/mallard/Illinois/08OS2315/2008_H4N6_25/10/2008'[&!color=#0000ff]
	'ADU20485_A/northern_shoveler/Illinois/08OS3331/2008_H4N8_15/11/2008'[&!color=#0000ff]
	'ADU53010_A/mallard/Interior_Alaska/9BM1957/2009_H4N6_04/07/2009'[&!color=#0000ff]
	'ADU53098_A/northern_pintail/Interior_Alaska/8BM3608/2008_H4N6_15/09/2008'[&!color=#0000ff]
	'ADU53109_A/northern_pintail/Interior_Alaska/8BM3723/2008_H4N1_27/09/2008'[&!color=#0000ff]
	'ADU53131_A/avian/Southcentral_Alaska/7KW0388R1/2007_H4N8_10/05/2007'[&!color=#0000ff]
	'ADU53493_A/northern_pintail/Interior_Alaska/8BM3669/2008_H4N6_25/09/2008'[&!color=#0000ff]
	'ADU53727_A/rufous-necked_stint/Japan/6KS0242/2006_H4N8_02/09/2006'[&!color=#0000ff]
	'ADU53736_A/slaty-backed_gull/Japan/6KS0191/2006_H4N8_26/07/2006'[&!color=#0000ff]
	'ADU56722_A/mallard/Interior_Alaska/9BM2239/2009_H4N6_11/07/2009'[&!color=#0000ff]
	'ADW80436_A/blue-winged_teal/Ohio/1386/2005_H6N2_27/06/2005'
	'AEA29083_A/aquatic_bird/Korea/CN5/2009_H6N5_/11/2009'
	'AEA30217_A/avian/Japan/8KI0148/2008_H4N2_08/10/2008'[&!color=#0000ff]
	'AEB39730_A/blue-winged_teal/Ohio/1850/2006_H4N6_//2006'[&!color=#0000ff]
	'AEB41016_A/mallard/Maryland/965/2006_H4N6_//2006'[&!color=#0000ff]
	'AEB41029_A/mallard/Ohio/1501/2006_H4N6_//2006'[&!color=#0000ff]
	'AEB89872_A/mallard/Czech_Republic/13579-84K/2010_H4N6_13/09/2010'[&!color=#0000ff]
	'AEB89883_A/mallard/Czech_Republic/14924-1/2007_H6N5_24/09/2007'
	'AEF29978_A/chicken/Bhutan/248009/2010_H5N1_20/02/2010'[&!color=#ff0000]
	'AEG64783_A/blue-winged_teal/Texas/Sg-00173/2007_H4N8_16/09/2007'[&!color=#0000ff]
	'AEK49324_A/mallard/California/6469/2008_H6N2_02/11/2008'
	'AEK49355_A/mallard/California/8322/2008_H6N1_19/10/2008'
	'AEK49377_A/mallard/California/8457/2008_H6N2_22/10/2008'
	'AEK49514_A/northern_shoveler/California/8673/2008_H6N1_29/10/2008'
	'AEK49534_A/northern_shoveler/California/9079/2008_H4N4_15/11/2008'[&!color=#0000ff]
	'AEK49567_A/northern_shoveler/California/9680/2008_H6N2_07/12/2008'
	'AEK49611_A/American_wigeon/California/8121/2008_H6N1_19/10/2008'
	'AEK49621_A/American_wigeon/California/8141/2008_H6N1_22/10/2008'
	'AEK49687_A/bufflehead/California/8522/2008_H4N8_25/10/2008'[&!color=#0000ff]
	'AEK49698_A/green-winged_teal/California/6990/2008_H6N1_23/11/2008'
	'AEK49709_A/green-winged_teal/California/7972/2008_H6N2_25/10/2008'
	'AEK49764_A/gadwall/California/8504/2008_H6N1_25/10/2008'
	'AEK49791_A/gadwall/California/AKS-514/2007_H6N1_09/12/2007'
	'AEK49813_A/greater_white-fronted_goose/California/6548/2008_H6N1_05/11/2008'
	'AEK49833_A/northern_pintail/California/6495/2008_H6N1_02/11/2008'
	'AEK49855_A/northern_pintail/California/8105/2008_H6N1_19/10/2008'
	'AEK49976_A/mallard/California/6404/2008_H6N1_01/11/2008'
	'AEK49987_A/mallard/California/6420/2008_H6N2_01/11/2008'
	'AEK50042_A/mallard/California/6772/2008_H4N6_15/11/2008'[&!color=#0000ff]
	'AEK50086_A/mallard/California/8212/2008_H6N1_18/10/2008'
	'AEK50097_A/mallard/California/8293/2008_H6N1_18/10/2008'
	'AEK50119_A/mallard/California/8416/2008_H6N1_22/10/2008'
	'AEK50141_A/mallard/California/8429/2008_H6N1_22/10/2008'
	'AEK50174_A/mallard/California/9573/2008_H4N6_30/11/2008'[&!color=#0000ff]
	'AEK50196_A/mallard/California/11095/2008_H4N6_06/12/2008'[&!color=#0000ff]
	'AEK50229_A/northern_shoveler/California/8528/2008_H6N1_25/10/2008'
	'AEK50240_A/northern_shoveler/California/8536/2008_H6N1_25/10/2008'
	'AEK50284_A/northern_shoveler/California/9187/2008_H6N2_22/11/2008'
	'AEK50295_A/northern_shoveler/California/9228/2008_H4N6_22/11/2008'[&!color=#0000ff]
	'AEK50306_A/northern_shoveler/California/9267/2008_H4N6_23/11/2008'[&!color=#0000ff]
	'AEK50385_A/northern_shoveler/California/10024/2008_H4N4_21/12/2008'[&!color=#0000ff]
	'AEK50451_A/American_wigeon/California/8363/2008_H6N1_19/10/2008'
	'AEK50462_A/American_wigeon/California/8658/2008_H6N1_29/10/2008'
	'AEK50484_A/American_wigeon/California/9044/2008_H6N1_15/11/2008'
	'AEK50506_A/American_wigeon/California/HKWF541C/2007_H6N5_04/11/2007'
	'AEK50539_A/green-winged_teal/California/8612/2008_H6N1_29/10/2008'
	'AEK50583_A/gadwall/California/8708/2008_H6N1_01/11/2008'
	'AEK50594_A/greater_white-fronted_goose/California/6365/2008_H6N1_29/10/2008'
	'AEK50638_A/northern_pintail/California/8470/2008_H6N1_22/10/2008'
	'AEK50649_A/northern_pintail/California/8764/2008_H6N1_01/11/2008'
	'AEK50660_A/mallard/California/6744/2009_H6N1_25/10/2009'
	'AEK50693_A/mallard/California/6695/2009_H6N1_25/10/2009'
	'AEK50748_A/mallard/California/5271/2009_H4N6_29/07/2009'[&!color=#0000ff]
	'AEK50792_A/mallard/California/5495/2009_H4N2_23/07/2009'[&!color=#0000ff]
	'AEK50836_A/mallard/California/5192/2009_H4N2_27/07/2009'[&!color=#0000ff]
	'AEK50946_A/mallard/California/1156/2010_H4N6_27/07/2010'[&!color=#0000ff]
	'AEK50957_A/mallard/California/1210/2010_H4N6_29/07/2010'[&!color=#0000ff]
	'AEK50979_A/mallard/California/1188/2010_H4N6_29/07/2010'[&!color=#0000ff]
	'AEK50990_A/mallard/California/1289/2010_H4N6_30/07/2010'[&!color=#0000ff]
	'AEK65135_A/chicken/Vietnam/945/2004_H5N1_//2004'[&!color=#ff0000]
	'AEK65146_A/chicken/Vietnam/949B/2004_H5N1_//2004'[&!color=#ff0000]
	'AEK65157_A/chicken/Vietnam/NCVD10/2005_H5N1_//2005'[&!color=#ff0000]
	'AEK65218_A/Pacific_black_duck/Western_Australia/2741/1979_H6N1_//1979'
	'AEK65229_A/Pacific_black_duck/Western_Australia/2708/1979_H6N1_//1979'
	'AEK65751_A/mallard/Ontario/15915/2005_H6N5_28/08/2005'
	'AEK65773_A/green-winged_teal/Nova_Scotia/14917/2005_H6N1_14/09/2005'
	'AEK65795_A/mallard/Quebec/11189/2006_H4N6_24/08/2006'[&!color=#0000ff]
	'AEK65859_A/American_black_duck/New_Brunswick/19389/2006_H4N8_17/09/2006'[&!color=#0000ff]
	'AEK66044_A/blue-winged_teal/Ohio/1918/2006_H6N5_//2006'
	'AEK66055_A/mallard/Ohio/1491/2006_H6N5_//2006'
	'AEK70471_A/mallard/Ontario/15882/2005_H4N2_22/08/2005'[&!color=#0000ff]
	'AEK70493_A/mallard/Ontario/15914/2005_H6N2_28/08/2005'
	'AEK70698_A/American_black_duck/New_Brunswick/19497/2006_H4N6_18/09/2006'[&!color=#0000ff]
	'AEK70719_A/American_black_duck/Prince_Edward_Island/14235/2006_H4N6_16/08/2006'[&!color=#0000ff]
	'AEL22833_A/rosy-billed_pochard/Argentina/CIP051-1977/2010_H6N2_29/06/2010'
	'AEL22844_A/rosy-billed_pochard/Argentina/CIP051-269/2007_H6N8_13/05/2007'
	'AEM75205_A/bufflehead/Illinois/4016/2009_H4N8_28/11/2009'[&!color=#0000ff]
	'AEM75216_A/American_black_duck/Wisconsin/2542/2009_H4N2_05/10/2009'[&!color=#0000ff]
	'AEM75260_A/mallard/Wisconsin/2653/2009_H4N6_17/10/2009'[&!color=#0000ff]
	'AEM75271_A/blue-winged_teal/Wisconsin/2713/2009_H4N2_17/10/2009'[&!color=#0000ff]
	'AEM75282_A/blue-winged_teal/Wisconsin/2741/2009_H4N6_17/10/2009'[&!color=#0000ff]
	'AEM75304_A/blue-winged_teal/Wisconsin/2753/2009_H4N6_24/10/2009'[&!color=#0000ff]
	'AEM75395_A/mallard/Ohio/1690/2009_H6N1_10/08/2009'
	'AEM75406_A/mallard/Ohio/2033/2009_H4N9_03/08/2009'[&!color=#0000ff]
	'AEM75430_A/mallard/Ohio/2043/2009_H6N1_03/08/2009'
	'AEM75557_A/mallard/Illinois/3747/2009_H6N1_14/11/2009'
	'AEM75623_A/mallard/Wisconsin/1534/2009_H6N8_18/08/2009'
	'AEM75634_A/mallard/Wisconsin/1538/2009_H4N6_18/08/2009'[&!color=#0000ff]
	'AEM75833_A/northern_shoveler/Wisconsin/2508/2009_H4N2_03/10/2009'[&!color=#0000ff]
	'AEM75855_A/mallard/Wisconsin/2530/2009_H4N2_04/10/2009'[&!color=#0000ff]
	'AEM75866_A/American_green-winged_teal/Wisconsin/2530/2009_H6N2_17/10/2009'
	'AEM75877_A/blue-winged_teal/Wisconsin/2649/2009_H6N1_17/10/2009'
	'AEM75888_A/blue-winged_teal/Wisconsin/2665/2009_H4N2_17/10/2009'[&!color=#0000ff]
	'AEM75899_A/mallard/Wisconsin/2719/2009_H4N2_17/10/2009'[&!color=#0000ff]
	'AEM75954_A/gadwall/Illinois/3860/2009_H6N1_15/11/2009'
	'AEM75987_A/mallard/Illinois/4124/2009_H4N8_29/11/2009'[&!color=#0000ff]
	'AEM76031_A/mallard/Illinois/4180/2009_H6N1_30/11/2009'
	'AEM76053_A/mallard/Missouri/129/2009_H6N2_07/12/2009'
	'AEM76527_A/mallard/Ohio/1695/2009_H4N6_25/08/2009'[&!color=#0000ff]
	'AEN68871_A/chicken/Cambodia/TLC1/2009_H5N1_18/12/2009'[&!color=#ff0000]
	'AEN68873_A/chicken/Cambodia/TKCMB5T/2010_H5N1_28/01/2010'[&!color=#ff0000]
	'AEN68874_A/chicken/Cambodia/TKCMB8F/2010_H5N1_28/01/2010'[&!color=#ff0000]
	'AEN68877_A/chicken/Cambodia/PV025LC2/2010_H5N1_23/04/2010'[&!color=#ff0000]
	'AEN68878_A/chicken/Cambodia/008LC1/2011_H5N1_27/01/2011'[&!color=#ff0000]
	'AEN74792_A/aquatic_bird/Korea/CN17/2009_H6N2_/11/2009'
	'AEN74803_A/aquatic_bird/Korea/CN20/2009_H6N1_/11/2009'
	'AEN74814_A/aquatic_bird/Korea/CN9/2009_H6N8_/11/2009'
	'AEN94584_A/chicken/Lao/LH1/2010_H5N1_/05/2010'[&!color=#ff0000]
	'AEO00204_A/chicken/Bhutan/248006/2010_H5N1_17/02/2010'[&!color=#ff0000]
	'AEO00215_A/chicken/Bhutan/248007/2010_H5N1_17/02/2010'[&!color=#ff0000]
	'AEQ54716_A/aquatic_bird/Korea/W69/2005_H6N5_/11/2005'
	'AER09557_A/chicken/Korea/Asan90/2011_H5N1_/01/2011'[&!color=#ff0000]
	'AER09601_A/chicken/Korea/IC546/2011_H5N1_/02/2011'[&!color=#ff0000]
	'AER57958_A/Muscovy_duck/France/09010/2009_H6N1_/03/2009'
	'AET74656_A/mallard/Alberta/38/2001_H4N6_07/08/2001'[&!color=#0000ff]
	'AET74906_A/red_knot/Delaware/546/1988_H4N6_15/05/1988'[&!color=#0000ff]
	'AET74939_A/ruddy_turnstone/Delaware/2354/1988_H4N6_31/05/1988'[&!color=#0000ff]
	'AET74961_A/ruddy_turnstone/Delaware/2373/1988_H4N6_31/05/1988'[&!color=#0000ff]
	'AET75016_A/blue-winged_teal/Alberta/427/1986_H4N6_15/08/1986'[&!color=#0000ff]
	'AET75027_A/mallard/Alberta/575/1986_H4N6_20/08/1986'[&!color=#0000ff]
	'AET75179_A/blue-winged_teal/Alberta/121/1990_H4N6_27/08/1990'[&!color=#0000ff]
	'AET75201_A/ruddy_turnstone/Delaware_Bay/231/1991_H6N8_24/05/1991'
	'AET75212_A/mallard/Alberta/12/1991_H4N6_09/08/1991'[&!color=#0000ff]
	'AET75223_A/mallard/Alberta/18/1991_H4N6_09/08/1991'[&!color=#0000ff]
	'AET75977_A/mallard/Alberta/43/1995_H4N6_05/08/1995'[&!color=#0000ff]
	'AET76458_A/pintail/Alberta/275/1996_H4N6_26/08/1996'[&!color=#0000ff]
	'AET76469_A/mallard/Alberta/296/1996_H4N6_26/08/1996'[&!color=#0000ff]
	'AET76990_A/shorebird/Delaware_Bay/287/1999_H6N2_24/05/1999'
	'AET77023_A/mallard/Alberta/235/1999_H4N6_11/08/1999'[&!color=#0000ff]
	'AET77045_A/shorebird/Delaware_Bay/77/2001_H6N2_17/05/2001'
	'AET77098_A/mallard/Alberta/35/2001_H4N6_28/07/2001'[&!color=#0000ff]
	'AET77208_A/mallard/Alberta/233/2003_H4N6_08/08/2003'[&!color=#0000ff]
	'AET77219_A/mallard/Alberta/237/2003_H4N6_08/08/2003'[&!color=#0000ff]
	'AET77241_A/mallard/Alberta/226/2004_H4N6_15/08/2004'[&!color=#0000ff]
	'AET77263_A/mallard/Alberta/251/2004_H4N6_15/08/2004'[&!color=#0000ff]
	'AET77459_A/mallard/Alberta/66/2005_H4N6_27/07/2005'[&!color=#0000ff]
	'AET77687_A/mallard/Alberta/246/2006_H4N6_09/08/2006'[&!color=#0000ff]
	'AET77698_A/mallard/Alberta/254/2006_H4N6_09/08/2006'[&!color=#0000ff]
	'AET77725_A/mallard/Alberta/258/2006_H4N6_09/08/2006'[&!color=#0000ff]
	'AET77848_A/mallard/Alberta/114/2007_H4N6_22/08/2007'[&!color=#0000ff]
	'AET77943_A/mallard/Alberta/145/2007_H4N6_22/08/2007'[&!color=#0000ff]
	'AET77967_A/mallard/Alberta/160/2007_H4N6_22/08/2007'[&!color=#0000ff]
	'AET77989_A/northern_pintail/Alberta/265/2007_H4N6_04/08/2007'[&!color=#0000ff]
	'AET78038_A/mallard/Alberta/330/2007_H4N6_28/08/2007'[&!color=#0000ff]
	'AET78063_A/blue-winged_teal/Alberta/346/2007_H4N3_28/08/2007'[&!color=#0000ff]
	'AET78162_A/mallard/Alberta/121/2008_H4N6_06/08/2008'[&!color=#0000ff]
	'AEX30607_A/chicken/Sheny/0606/2008_H5N1_06/06/2008'[&!color=#ff0000]
	'AEX40621_A/chicken/Sikkim/151466/2009_H5N1_15/01/2009'[&!color=#ff0000]
	'AEX40632_A/chicken/West_Bengal/155508/2009_H5N1_29/01/2009'[&!color=#ff0000]
	'AEX40643_A/chicken/West_Bengal/174881/2009_H5N1_25/03/2009'[&!color=#ff0000]
	'AEX40654_A/chicken/West_Bengal/81537/2008_H5N1_18/01/2008'[&!color=#ff0000]
	'AEX40665_A/chicken/West_Bengal/82583/2008_H5N1_12/01/2008'[&!color=#ff0000]
	'AEX40676_A/chicken/West_Bengal/83098/2008_H5N1_26/01/2008'[&!color=#ff0000]
	'AEX91698_A/chicken/India/TR0383/2011_H5N1_06/03/2011'[&!color=#ff0000]
	'AEX91707_A/chicken/India/CA0301/2011_H5N1_06/03/2011'[&!color=#ff0000]
	'AEX91716_A/chicken/India/CA0302/2011_H5N1_06/03/2011'[&!color=#ff0000]
	'AEX91725_A/chicken/India/CA0303/2011_H5N1_06/03/2011'[&!color=#ff0000]
	'AFC98316_A/chicken/Jiangsu/k0402/2010_H5N1_10/02/2010'[&!color=#ff0000]
	'AFF25670_A/wild_duck/Jiangxi/8462/2006_H6N1_/11/2006'
	'AFF25714_A/wild_duck/Shantou/2441/2006_H6N6_/02/2006'
	'AFF25725_A/mallard_duck/Shantou/2459/2006_H6N2_/02/2006'
	'AFF25802_A/wild_duck/Shantou/9466/2006_H6N6_/05/2006'
	'AFF59161_A/chicken/Cambodia/083LC/2011_H5N1_08/09/2011'[&!color=#ff0000]
	'AFH77060_A/chicken/Thailand/TS03/2006_H5N1_//2006'[&!color=#ff0000]
	'AFH77071_A/chicken/Thailand/TS02/2006_H5N1_//2006'[&!color=#ff0000]
	'AFK10219_A/chicken/India/100071/2008_H5N1_15/03/2008'[&!color=#ff0000]
	'AFK10230_A/chicken/India/241272/2010_H5N1_18/01/2010'[&!color=#ff0000]
	'AFK10241_A/chicken/India/81766/2008_H5N1_19/01/2008'[&!color=#ff0000]
	'AFK75220_A/mallard/California/1492/2010_H6N4_10/08/2010'
	'AFK75231_A/mallard/California/1523/2010_H4N6_11/08/2010'[&!color=#0000ff]
	'AFK75253_A/mallard/California/2444/2010_H6N1_27/10/2010'
	'AFK75264_A/northern_shoveler/California/3046/2010_H4N3_24/11/2010'[&!color=#0000ff]
	'AFK75319_A/mallard/California/3188/2010_H6N8_27/11/2010'
	'AFO82809_A/chicken/India/03CL488/2011_H5N1_05/03/2011'[&!color=#ff0000]
	'AFP20892_A/green-winged_teal/New_Brunswick/02600/2007_H4N6_21/09/2007'[&!color=#0000ff]
	'AFP20904_A/green-winged_teal/New_Brunswick/02601/2007_H4N6_21/09/2007'[&!color=#0000ff]
	'AFP21134_A/green-winged_teal/New_Brunswick/02630/2007_H4N6_22/09/2007'[&!color=#0000ff]
	'AFP21376_A/blue-winged_teal/Prince_Edward_Island/03910/2009_H4N9_19/08/2009'[&!color=#0000ff]
	'AFP21387_A/blue-winged_teal/New_Brunswick/03756/2009_H4N2_14/09/2009'[&!color=#0000ff]
	'AFP21454_A/American_black_duck/Prince_Edward_Island/02708/2007_H4N6_23/08/2007'[&!color=#0000ff]
	'AFP21465_A/American_black_duck/Prince_Edward_Island/02662/2007_H4N6_16/08/2007'[&!color=#0000ff]
	'AFP21476_A/mallard-black_duck_hybrid/Nova_Scotia/02330/2007_H4N6_26/08/2007'[&!color=#0000ff]
	'AFP21487_A/American_black_duck/Nova_Scotia/02317/2007_H4N6_25/08/2007'[&!color=#0000ff]
	'AFQ60274_A/wild_bird/Korea/YS109/2007_H4N6_/01/2007'[&!color=#0000ff]
	'AFQ60285_A/wild_bird/Korea/YJ117/2007_H4N6_/02/2007'[&!color=#0000ff]
	'AFQ60296_A/wild_duck/Korea/SH5-60/2008_H4N6_/10/2008'[&!color=#0000ff]
	'AFQ60307_A/wild_duck/Korea/SH5-26/2008_H4N6_/10/2008'[&!color=#0000ff]
	'AFQ60318_A/wild_duck/Korea/PSC6-1/2009_H4N6_/10/2009'[&!color=#0000ff]
	'AFQ60329_A/wild_bird/Korea/GS26/2006_H4N6_/02/2006'[&!color=#0000ff]
	'AFQ60340_A/wild_bird/Korea/GD42/2005_H4N6_/11/2005'[&!color=#0000ff]
	'AFQ60372_A/wild_duck/Korea/CSM20-5/2009_H4N6_/11/2009'[&!color=#0000ff]
	'AFQ60383_A/wild_duck/Korea/CSM4-28/2010_H4N6_/09/2010'[&!color=#0000ff]
	'AFQ90400_A/chicken/Ca_Mau/1180/2006_H5N1_27/12/2006'[&!color=#ff0000]
	'AFQ90433_A/chicken/Cao_Bang/20/2007_H5N1_//2007'[&!color=#ff0000]
	'AFQ90444_A/chicken/Ha_Tay/44/2007_H5N1_//2007'[&!color=#ff0000]
	'AFQ90455_A/chicken/Hai_Duong/41/2007_H5N1_//2007'[&!color=#ff0000]
	'AFQ90466_A/chicken/Bac_Lieu/1214/2007_H5N1_06/01/2007'[&!color=#ff0000]
	'AFQ90488_A/chicken/Hanoi/45/2007_H5N1_//2007'[&!color=#ff0000]
	'AFR53946_A/chicken/Huadong/4/2008_H5N1_/12/2008'[&!color=#ff0000]
	'AFV80696_A/mallard/California/1154/2010_H4N6_27/07/2010'[&!color=#0000ff]
	'AFW17332_A/chicken/Sharkia/CAI16/2009_H5N1_01/06/2009'[&!color=#ff0000]
	'AFW17366_A/chicken/Sharkia/CAI27/2009_H5N1_01/11/2009'[&!color=#ff0000]
	'AFW17431_A/chicken/Giza/CAI37/2009_H5N1_20/05/2009'[&!color=#ff0000]
	'AFW18182_A/chicken/Sharkia/CAI41/2009_H5N1_25/05/2009'[&!color=#ff0000]
	'AFW18193_A/chicken/Menofia/CAI42/2009_H5N1_25/05/2009'[&!color=#ff0000]
	'AFW18236_A/chicken/Sharkia/CAI3/2009_H5N1_01/09/2009'[&!color=#ff0000]
	'AFW18258_A/chicken/Giza/CAI6/2008_H5N1_01/07/2008'[&!color=#ff0000]
	'AFW18269_A/chicken/Giza/CAI7/2008_H5N1_01/03/2008'[&!color=#ff0000]
	'AFW18302_A/chicken/Qalubia/CAI12/2008_H5N1_30/06/2008'[&!color=#ff0000]
	'AFW18324_A/chicken/Giza/CAI15/2008_H5N1_01/06/2008'[&!color=#ff0000]
	'AFW18335_A/chicken/Giza/CAI17/2009_H5N1_01/07/2009'[&!color=#ff0000]
	'AFW18357_A/chicken/Qalubia/CAI20/2008_H5N1_30/06/2008'[&!color=#ff0000]
	'AFW18379_A/chicken/Giza/CAI22/2008_H5N1_30/06/2008'[&!color=#ff0000]
	'AFW18390_A/chicken/Giza/CAI23/2008_H5N1_30/06/2008'[&!color=#ff0000]
	'AFW18401_A/chicken/Giza/CAI24/2008_H5N1_30/09/2008'[&!color=#ff0000]
	'AFW18423_A/chicken/Menofia/CAI35/2010_H5N1_21/04/2010'[&!color=#ff0000]
	'AFW18434_A/chicken/Menofia/CAI36/2010_H5N1_21/04/2010'[&!color=#ff0000]
	'AFW18445_A/chicken/Sharkia/CAI38/2009_H5N1_20/05/2009'[&!color=#ff0000]
	'AFW18456_A/chicken/Menofia/CAI39/2010_H5N1_03/03/2010'[&!color=#ff0000]
	'AFX83993_A/knot/Delaware_Bay/526/1988_H6N8_15/05/1988'
	'AFX84017_A/mallard/Alberta/264/1986_H6N2_11/08/1986'
	'AFX84046_A/mallard/Alberta/311/1986_H6N2_12/08/1986'
	'AFX84089_A/mallard/Alberta/57/1994_H6N8_09/08/1994'
	'AFX84225_A/shorebird/Delaware_Bay/395/2008_H4N6_17/05/2008'[&!color=#0000ff]
	'AFX84438_A/herring_gull/New_Jersey/413/1989_H6N3_23/05/1989'
	'AFX84449_A/mallard/Alberta/270/1986_H6N2_11/08/1986'
	'AFX84460_A/mallard/Alberta/298/1986_H6N2_12/08/1986'
	'AFX84471_A/pintail/Alberta/321/1986_H6N2_12/08/1986'
	'AFX84482_A/mallard/Alberta/549/1986_H6N2_19/08/1986'
	'AFX84493_A/blue-winged_teal/Alberta/599/1986_H6N2_20/08/1986'
	'AFX84626_A/pintail/Alberta/144/1989_H6N8_22/08/1989'
	'AFX84669_A/mallard/Alberta/167/1989_H6N8_03/09/1989'
	'AFX84702_A/mallard/Alberta/174/1989_H6N8_03/09/1989'
	'AFX84746_A/laughing_gull/Delaware_Bay/4/1990_H6N8_18/04/1990'
	'AFX84757_A/laughing_gull/New_Jersey/177/1990_H6N8_26/05/1990'
	'AFX84801_A/mallard/Alberta/257/1990_H6N3_29/08/1990'
	'AFX84812_A/ruddy_turnstone/Delaware_Bay/255/1991_H6N2_24/05/1991'
	'AFX84823_A/laughing_gull/Delaware_Bay/261/1991_H6N8_25/05/1991'
	'AFX84867_A/green-winged_teal/Alberta/107/1992_H6N8_13/08/1992'
	'AFX84878_A/blue-winged_teal/Alberta/142/1992_H6N8_16/08/1992'
	'AFX84911_A/mallard/Alberta/203/1992_H6N5_24/08/1992'
	'AFX84933_A/ruddy_turnstone/Delaware_Bay/37/1993_H6N8_01/05/1993'
	'AFX84944_A/shorebird/Delaware_Bay/222/1993_H6N8_01/05/1993'
	'AFX84955_A/pintail/Alberta/87/1993_H6N8_17/08/1993'
	'AFX84966_A/shorebird/Delaware_Bay/29/1994_H6N8_01/05/1994'
	'AFX84988_A/herring_gull/Delaware_Bay/77/1994_H6N8_01/05/1994'
	'AFX84999_A/ruddy_turnstone/Delaware_Bay/162/1994_H6N2_01/05/1994'
	'AFX85010_A/laughing_gull/Delaware_Bay/208/1994_H6N3_01/05/1994'
	'AFX85021_A/mallard/Alberta/4/1994_H6N8_09/08/1994'
	'AFX85043_A/mallard/Alberta/19/1994_H6N8_09/08/1994'
	'AFX85087_A/mallard/Alberta/232/1994_H6N8_15/08/1994'
	'AFX85098_A/redhead/Alberta/291/1994_H6N8_15/08/1994'
	'AFX85457_A/ruddy_turnstone/Delaware_Bay/203/1996_H6N2_15/05/1996'
	'AFX85479_A/ruddy_turnstone/Delaware_Bay/46/1998_H6N8_18/05/1998'
	'AFX85490_A/ruddy_turnstone/Delaware_Bay/69/1998_H6N8_18/05/1998'
	'AFX85501_A/ruddy_turnstone/Delaware_Bay/113/1998_H6N8_18/05/1998'
	'AFX85523_A/shorebird/Delaware_Bay/194/1998_H6N8_19/05/1998'
	'AFX85545_A/shorebird/Delaware_Bay/75/1999_H6N2_24/05/1999'
	'AFX85765_A/gull/Delaware_Bay/18/2000_H6N1_14/05/2000'
	'AFX85776_A/shorebird/Delaware_Bay/259/2000_H6N1_15/05/2000'
	'AFX85820_A/shorebird/Delaware_Bay/124/2001_H6N2_17/05/2001'
	'AFX85831_A/shorebird/Delaware_Bay/208/2001_H6N2_18/05/2001'
	'AFX85897_A/shorebird/Delaware_Bay/184/2002_H6N1_21/05/2002'
	'AFX85930_A/shorebird/Delaware_Bay/65/2004_H6N8_17/05/2004'
	'AFX85997_A/ruddy_turnstone/Delaware_Bay/136/2007_H6N1_22/05/2007'
	'AFX86008_A/ruddy_turnstone/Delaware_Bay/173/2007_H6N2_23/05/2007'
	'AFX86030_A/shorebird/Delaware_Bay/340/2008_H6N8_17/05/2008'
	'AFX86041_A/shorebird/Delaware_Bay/375/2008_H6N8_17/05/2008'
	'AFX86052_A/shorebird/Delaware_Bay/483/2008_H6N8_17/05/2008'
	'AFX86063_A/shorebird/Delaware_Bay/604/2008_H6N2_18/05/2008'
	'AFX86074_A/shorebird/Delaware_Bay/181/2009_H6N8_20/05/2009'
	'AFX86085_A/shorebird/Delaware_Bay/230/2009_H6N1_20/05/2009'
	'AFX86129_A/shorebird/Delaware_Bay/478/2009_H6N1_21/05/2009'
	'AFX86151_A/shorebird/Delaware_Bay/707/2009_H6N2_04/06/2009'
	'AFX86175_A/Canada_goose/Delaware_Bay/34/2010_H6N1_19/05/2010'
	'AFX86186_A/shorebird/Delaware_Bay/380/2010_H6N1_20/05/2010'
	'AFX86241_A/shorebird/Delaware_Bay/382/2008_H4N6_17/05/2008'[&!color=#0000ff]
	'AFX86282_A/shorebird/Delaware_Bay/446/2008_H4N6_17/05/2008'[&!color=#0000ff]
	'AFX86293_A/shorebird/Delaware_Bay/486/2008_H4N6_17/05/2008'[&!color=#0000ff]
	'AFX88539_A/pintail/Alberta/314/1986_H6N2_12/08/1986'
	'AFX88626_A/mallard/Alberta/59/1994_H6N8_09/08/1994'
	'AFY05674_A/American_black_duck/New_Brunswick/03530/2009_H4N6_10/09/2009'[&!color=#0000ff]
	'AFY05696_A/American_black_duck/New_Brunswick/03534/2009_H4N6_10/09/2009'[&!color=#0000ff]
	'AFY05729_A/American_black_duck/New_Brunswick/03556/2009_H4N6_11/09/2009'[&!color=#0000ff]
	'AFY05740_A/American_black_duck/New_Brunswick/03554/2009_H4N6_11/09/2009'[&!color=#0000ff]
	'AFY05763_A/American_black_duck/New_Brunswick/03535/2009_H4N6_10/09/2009'[&!color=#0000ff]
	'AFY05929_A/mallard/New_Brunswick/02294/2007_H4N6_20/08/2007'[&!color=#0000ff]
	'AFY05985_A/American_black_duck/New_Brunswick/02375/2007_H4N8_05/08/2007'[&!color=#0000ff]
	'AFY06007_A/American_black_duck/New_Brunswick/02646/2007_H4N6_23/09/2007'[&!color=#0000ff]
	'AFY06049_A/mallard/Nova_Scotia/02238/2007_H4N6_//2007'[&!color=#0000ff]
	'AFY06082_A/American_black_duck/Prince_Edward_Island/02685/2007_H4N6_20/08/2007'[&!color=#0000ff]
	'AFY06093_A/American_black_duck/Prince_Edward_Island/02697/2007_H4N6_21/08/2007'[&!color=#0000ff]
	'AFY06104_A/American_black_duck/Prince_Edward_Island/02700/2007_H4N6_22/08/2007'[&!color=#0000ff]
	'AFY06183_A/American_black_duck/Prince_Edward_Island/02683/2007_H4N6_20/08/2007'[&!color=#0000ff]
	'AFY06282_A/American_black_duck/New_Brunswick/03511/2009_H4N6_10/09/2009'[&!color=#0000ff]
	'AFY06425_A/American_black_duck/New_Brunswick/02659/2007_H4N6_24/09/2007'[&!color=#0000ff]
	'AFY06436_A/American_black_duck/New_Brunswick/02728/2007_H4N6_19/09/2007'[&!color=#0000ff]
	'AFY06458_A/American_black_duck/New_Brunswick/02722/2007_H4N6_19/09/2007'[&!color=#0000ff]
	'AFY06480_A/mallard/New_Brunswick/02311/2007_H4N6_20/08/2007'[&!color=#0000ff]
	'AFY06914_A/American_black_duck/New_Brunswick/02653/2007_H4N6_24/09/2007'[&!color=#0000ff]
	'AFY06955_A/American_black_duck/New_Brunswick/02528/2007_H4N6_24/09/2007'[&!color=#0000ff]
	'AFY07110_A/mallard/New_Brunswick/02293/2007_H4N6_20/08/2007'[&!color=#0000ff]
	'AGB84780_A/chicken/Eastern_China/ZG56/2011_H5N1_/12/2011'[&!color=#ff0000]
	'AGB84781_A/chicken/North_China/k0604/2010_H5N1_/08/2010'[&!color=#ff0000]
	'AGB84782_A/chicken/Eastern_China/ZG16/2010_H5N1_/12/2010'[&!color=#ff0000]
	'AGB98012_A/mallard/Interior_Alaska/9BM2398R0/2009_H4N6_13/07/2009'[&!color=#0000ff]
	'AGB98022_A/mallard/Interior_Alaska/9BM2400R1/2009_H4_13/07/2009'[&!color=#0000ff]
	'AGB98055_A/mallard/Interior_Alaska/9BM2393R0/2009_H4N6_13/07/2009'[&!color=#0000ff]
	'AGB98066_A/mallard/Interior_Alaska/9BM2395R0/2009_H4N6_13/07/2009'[&!color=#0000ff]
	'AGB98088_A/mallard/Interior_Alaska/9BM2536R0/2009_H4N6_13/07/2009'[&!color=#0000ff]
	'AGB98099_A/mallard/Interior_Alaska/9BM2606R0/2009_H4N6_14/07/2009'[&!color=#0000ff]
	'AGB98204_A/mallard/Interior_Alaska/9BM2250R0/2009_H4N6_11/07/2009'[&!color=#0000ff]
	'AGB98248_A/mallard/Interior_Alaska/10BM02530R0/2010_H4N6_22/06/2010'[&!color=#0000ff]
	'AGB98270_A/northern_shoveler/Interior_Alaska/10BM02892R0/2010_H4N6_30/06/2010'[&!color=#0000ff]
	'AGB98292_A/northern_pintail/Interior_Alaska/10BM02585R0/2010_H4N6_22/06/2010'[&!color=#0000ff]
	'AGB98303_A/northern_shoveler/Interior_Alaska/10BM02593R0/2010_H4N6_23/06/2010'[&!color=#0000ff]
	'AGB98314_A/mallard/Interior_Alaska/10BM02644R0/2010_H4N6_25/06/2010'[&!color=#0000ff]
	'AGB98325_A/northern_pintail/Interior_Alaska/10BM02791R0/2010_H4N6_25/06/2010'[&!color=#0000ff]
	'AGC56059_A/shorebird/Delaware_Bay/167/2009_H6N1_20/05/2009'
	'AGC70837_A/mallard/Ohio/10OS1324/2010_H4N6_05/08/2010'[&!color=#0000ff]
	'AGC72917_A/mallard/Ohio/10OS1354/2010_H6N1_06/08/2010'
	'AGC73004_A/mallard/Michigan/10OS1491/2010_H4N6_20/08/2010'[&!color=#0000ff]
	'AGC73026_A/mallard/Ohio/10OS1319/2010_H4N6_02/08/2010'[&!color=#0000ff]
	'AGC73471_A/mallard/Ohio/11OS2096/2011_H4N8_19/08/2011'[&!color=#0000ff]
	'AGC73703_A/mallard/Ohio/11OS2083/2011_H4N8_18/08/2011'[&!color=#0000ff]
	'AGC73741_A/mallard/Ohio/11OS2047/2011_H4N8_17/08/2011'[&!color=#0000ff]
	'AGC73842_A/mallard/Ohio/11OS2240/2011_H6N1_19/08/2011'
	'AGC73875_A/mallard/Ohio/11OS2085/2011_H4N6_18/08/2011'[&!color=#0000ff]
	'AGC73919_A/mallard/Ohio/11OS2095/2011_H4N1_19/08/2011'[&!color=#0000ff]
	'AGC73979_A/mallard/Ohio/08OS1270/2008_H4N6_07/08/2008'[&!color=#0000ff]
	'AGD99771_A/blue-winged_teal/Illinois/10OS1562/2010_H4N6_04/09/2010'[&!color=#0000ff]
	'AGD99793_A/blue-winged_teal/Illinois/10OS3610/2010_H6N2_30/10/2010'
	'AGE00369_A/mallard/Wisconsin/10OS2880/2010_H6N8_02/10/2010'
	'AGE00623_A/American_green-winged_teal/Illinois/10OS1551/2010_H4N6_04/09/2010'[&!color=#0000ff]
	'AGE00634_A/blue-winged_teal/Illinois/10OS1561/2010_H4N6_04/09/2010'[&!color=#0000ff]
	'AGE00656_A/American_green-winged_teal/Illinois/10OS1598/2010_H4N8_05/09/2010'[&!color=#0000ff]
	'AGE00689_A/American_green-winged_teal/Wisconsin/10OS2767/2010_H6N8_26/09/2010'
	'AGE00744_A/gadwall/Illinois/10OS3342/2010_H6N1_30/10/2010'
	'AGE00788_A/American_green-winged_teal/Illinois/10OS3589/2010_H6N2_30/10/2010'
	'AGE00799_A/mallard/Illinois/10OS3599/2010_H6N1_30/10/2010'
	'AGE00999_A/mallard/Wisconsin/10OS2659/2010_H4N2_02/10/2010'[&!color=#0000ff]
	'AGE02706_A/mallard/Wisconsin/10OS3144/2010_H6N1_29/10/2010'
	'AGE02717_A/mallard/Wisconsin/10OS3169/2010_H4N9_29/10/2010'[&!color=#0000ff]
	'AGE02772_A/mallard/Wisconsin/10OS2917/2010_H4N6_03/10/2010'[&!color=#0000ff]
	'AGE03020_A/mallard/Wisconsin/10OS3051/2010_H4N2_03/10/2010'[&!color=#0000ff]
	'AGE03031_A/mallard/Wisconsin/10OS3066/2010_H6N2_03/10/2010'
	'AGE03042_A/mallard/Wisconsin/10OS3067/2010_H4N2_03/10/2010'[&!color=#0000ff]
	'AGE03075_A/gadwall/Mississippi/10OS4531/2010_H6N2_11/12/2010'
	'AGE03108_A/northern_shoveler/Mississippi/10OS4526/2010_H6N2_10/12/2010'
	'AGE03436_A/mallard/Iowa/10OS2685/2010_H4N2_16/10/2010'[&!color=#0000ff]
	'AGE03447_A/mallard/Iowa/10OS2692/2010_H4N2_16/10/2010'[&!color=#0000ff]
	'AGE08009_A/mallard/Iowa/10OS2420/2010_H4N6_18/09/2010'[&!color=#0000ff]
	'AGE08075_A/blue-winged_teal/Illinois/10OS2988/2010_H4N6_19/09/2010'[&!color=#0000ff]
	'AGE08226_A/blue-winged_teal/Missouri/10MO003/2010_H4N6_15/09/2010'[&!color=#0000ff]
	'AGE08270_A/blue-winged_teal/Missouri/10MO030/2010_H4N6_16/09/2010'[&!color=#0000ff]
	'AGE08303_A/gadwall/Missouri/10MO095/2010_H6N1_16/11/2010'
	'AGE08599_A/blue-winged_teal/Missouri/10MO0407/2010_H4N6_17/09/2010'[&!color=#0000ff]
	'AGE08634_A/American_wigeon/California/2423/2010_H6N1_23/10/2010'
	'AGE08645_A/American_wigeon/California/2997/2010_H6N1_17/11/2010'
	'AGE08711_A/mallard/California/2525P/2011_H4N6_12/08/2011'[&!color=#0000ff]
	'AGE08755_A/mallard/California/2532V/2011_H4N6_12/08/2011'[&!color=#0000ff]
	'AGE08887_A/mallard/California/2552V/2011_H4N8_12/08/2011'[&!color=#0000ff]
	'AGE08964_A/mallard/California/2563P/2011_H4N6_12/08/2011'[&!color=#0000ff]
	'AGE08986_A/mallard/California/2566P/2011_H4N8_12/08/2011'[&!color=#0000ff]
	'AGE09110_A/mallard/California/2584P/2011_H4N9_12/08/2011'[&!color=#0000ff]
	'AGE09121_A/mallard/California/2584V/2011_H4N9_12/08/2011'[&!color=#0000ff]
	'AGE09132_A/mallard/California/2589P/2011_H4N1_12/08/2011'[&!color=#0000ff]
	'AGE09143_A/mallard/California/2589V/2011_H4N1_12/08/2011'[&!color=#0000ff]
	'AGE09154_A/mallard/California/2590V/2011_H4N6_12/08/2011'[&!color=#0000ff]
	'AGE09165_A/mallard/California/2594P/2011_H4N6_12/08/2011'[&!color=#0000ff]
	'AGE09220_A/northern_shoveler/California/4020/2011_H4N3_05/01/2011'[&!color=#0000ff]
	'AGE09264_A/bufflehead/California/3118/2011_H4N8_07/12/2011'[&!color=#0000ff]
	'AGG23764_A/northern_shoveler/Interior_Alaska/9BM2943R1/2009_H4N6_16/07/2009'[&!color=#0000ff]
	'AGG23824_A/northern_pintail/Interior_Alaska/9BM4347R0/2009_H4N6_27/07/2009'[&!color=#0000ff]
	'AGG24020_A/northern_pintail/Interior_Alaska/9BM4641R0/2009_H4N6_29/07/2009'[&!color=#0000ff]
	'AGG24140_A/northern_shoveler/Interior_Alaska/9BM4905R0/2009_H4N6_29/07/2009'[&!color=#0000ff]
	'AGG24176_A/American_green-winged_teal/Interior_Alaska/9BM5041R0/2009_H4N6_29/07/2009'[&!color=#0000ff]
	'AGG25358_A/American_green-winged_teal/Interior_Alaska/9BM5277R0/2009_H4N6_30/07/2009'[&!color=#0000ff]
	'AGG25430_A/mallard/Interior_Alaska/10BM04618R0/2010_H4N6_18/07/2010'[&!color=#0000ff]
	'AGG25442_A/mallard/Interior_Alaska/10BM04623R0/2010_H4N6_18/07/2010'[&!color=#0000ff]
	'AGG25504_A/mallard/Interior_Alaska/10BM04626R0/2010_H4N6_18/07/2010'[&!color=#0000ff]
	'AGG25528_A/northern_pintail/Interior_Alaska/10BM04704R0/2010_H4N6_18/07/2010'[&!color=#0000ff]
	'AGG25552_A/mallard/Interior_Alaska/10BM04988R0/2010_H4N6_21/07/2010'[&!color=#0000ff]
	'AGG25576_A/American_green-winged_teal/Interior_Alaska/10BM05165R0/2010_H4N6_22/07/2010'[&!color=#0000ff]
	'AGG25588_A/northern_pintail/Interior_Alaska/10BM05171R0/2010_H4N6_22/07/2010'[&!color=#0000ff]
	'AGG25639_A/mallard/Interior_Alaska/10BM05337R0/2010_H4N6_24/07/2010'[&!color=#0000ff]
	'AGG25687_A/northern_shoveler/Interior_Alaska/10BM05408R0/2010_H4N6_25/07/2010'[&!color=#0000ff]
	'AGG25870_A/mallard/Interior_Alaska/10BM06448R0/2010_H4N6_30/07/2010'[&!color=#0000ff]
	'AGG25918_A/mallard/Interior_Alaska/10BM06455R0/2010_H4N6_30/07/2010'[&!color=#0000ff]
	'AGG25942_A/mallard/Interior_Alaska/10BM06459R0/2010_H4N6_30/07/2010'[&!color=#0000ff]
	'AGG26098_A/American_green-winged_teal/Interior_Alaska/10BM07000R0/2010_H4N6_31/07/2010'[&!color=#0000ff]
	'AGG26134_A/American_green-winged_teal/Interior_Alaska/10BM06728R0/2010_H4N6_30/07/2010'[&!color=#0000ff]
	'AGG26341_A/mallard/Interior_Alaska/9BM8935R0/2009_H4N7_//2009'[&!color=#0000ff]
	'AGG26414_A/northern_pintail/Interior_Alaska/9BM9663R0/2009_H4N6_//2009'[&!color=#0000ff]
	'AGG26499_A/northern_pintail/Interior_Alaska/9BM12153R0/2009_H4N8_//2009'[&!color=#0000ff]
	'AGG27043_A/mallard/Alberta/186/1987_H6N2_19/08/1987'
	'AGG27055_A/mallard/Alberta/195/1987_H6N2_19/08/1987'
	'AGG27067_A/mallard/Alberta/196/1987_H6N2_19/08/1987'
	'AGG27079_A/mallard/Alberta/197/1987_H6N2_19/08/1987'
	'AGG27103_A/mallard/Alberta/238/1987_H6N2_20/08/1987'
	'AGG27115_A/mallard/Alberta/260/1987_H6N2_26/08/1987'
	'AGG27127_A/pintail/Alberta/267/1987_H6N2_26/08/1987'
	'AGG27192_A/pintail/Alberta/145/1990_H6N3_27/08/1990'
	'AGG27235_A/ruddy_turnstone/Delaware_Bay/126/1994_H6N1_22/05/1994'
	'AGG53047_A/chicken/Bangladesh/12VIR-7140-2/2012_H5N1_02/01/2012'[&!color=#ff0000]
	'AGG53053_A/chicken/Bangladesh/12VIR-7140-8/2012_H5N1_14/02/2012'[&!color=#ff0000]
	'AGG81709_A/blue-winged_teal/Prince_Edward_Island/00844/2010_H4N9_03/09/2010'[&!color=#0000ff]
	'AGG81748_A/mallard/New_Brunswick/00389/2010_H4N6_09/08/2010'[&!color=#0000ff]
	'AGG81760_A/American_black_duck/New_Brunswick/00464/2010_H4N6_12/08/2010'[&!color=#0000ff]
	'AGG81772_A/American_black_duck/New_Brunswick/00473/2010_H4N6_12/08/2010'[&!color=#0000ff]
	'AGG81810_A/American_black_duck/New_Brunswick/00949/2010_H4N6_15/09/2010'[&!color=#0000ff]
	'AGG81822_A/American_black_duck/New_Brunswick/00955/2010_H4N8_15/09/2010'[&!color=#0000ff]
	'AGG82408_A/blue-winged_teal/Prince_Edward_Island/00849/2010_H6N1_03/09/2010'
	'AGG82506_A/blue-winged_teal/Nova_Scotia/01003/2010_H6N1_20/09/2010'
	'AGG82518_A/blue-winged_teal/Nova_Scotia/01008/2010_H4N6_20/09/2010'[&!color=#0000ff]
	'AGG82530_A/blue-winged_teal/Nova_Scotia/01009/2010_H4N6_20/09/2010'[&!color=#0000ff]
	'AGG83147_A/American_black_duck/New_Brunswick/00468/2010_H4N6_12/08/2010'[&!color=#0000ff]
	'AGG83159_A/American_black_duck/New_Brunswick/00469/2010_H4N6_12/08/2010'[&!color=#0000ff]
	'AGG83171_A/American_black_duck/New_Brunswick/00470/2010_H4N6_12/08/2010'[&!color=#0000ff]
	'AGG83195_A/American_black_duck/New_Brunswick/00472/2010_H4N6_12/08/2010'[&!color=#0000ff]
	'AGG83247_A/American_black_duck/New_Brunswick/00481/2010_H4N6_12/08/2010'[&!color=#0000ff]
	'AGG83300_A/American_black_duck/New_Brunswick/00487/2010_H4N8_12/08/2010'[&!color=#0000ff]
	'AGG83412_A/American_black_duck/New_Brunswick/00520/2010_H4N6_12/08/2010'[&!color=#0000ff]
	'AGG83436_A/American_black_duck/New_Brunswick/00523/2010_H4N6_13/08/2010'[&!color=#0000ff]
	'AGG83533_A/American_black_duck/New_Brunswick/00615/2010_H4N8_16/08/2010'[&!color=#0000ff]
	'AGG83632_A/American_black_duck/New_Brunswick/00623/2010_H4N8_16/08/2010'[&!color=#0000ff]
	'AGG83800_A/mallard/New_Brunswick/00854/2010_H4N6_13/09/2010'[&!color=#0000ff]
	'AGG83835_A/American_black_duck/New_Brunswick/00878/2010_H4N9_12/09/2010'[&!color=#0000ff]
	'AGG83846_A/mallard/New_Brunswick/00879/2010_H4N9_12/09/2010'[&!color=#0000ff]
	'AGG83869_A/American_black_duck/New_Brunswick/00886/2010_H4N9_13/09/2010'[&!color=#0000ff]
	'AGG84058_A/mallard/New_Brunswick/00979/2010_H4N8_16/09/2010'[&!color=#0000ff]
	'AGG84070_A/American_black_duck/New_Brunswick/00986/2010_H4N6_16/09/2010'[&!color=#0000ff]
	'AGG84110_A/American_black_duck/New_Brunswick/00991/2010_H4N6_16/09/2010'[&!color=#0000ff]
	'AGH30618_A/chicken/Taiwan/TC147/2010_H6N1_14/12/2010'[&!color=#008700]
	'AGH55474_A/chicken/India/82580/2008_H5N1_23/01/2008'[&!color=#ff0000]
	'AGH55498_A/chicken/India/83093/2008_H5N1_26/01/2008'[&!color=#ff0000]
	'AGH55522_A/chicken/India/96880/2008_H5N1_06/03/2008'[&!color=#ff0000]
	'AGI55691_A/chicken/Taiwan/CF24/2009_H6N1_03/07/2009'[&!color=#008700]
	'AGI55748_A/chicken/Taiwan/CF19/2009_H6N1_19/06/2009'[&!color=#008700]
	'AGI55770_A/chicken/Taiwan/CF22/2009_H6N1_03/07/2009'[&!color=#008700]
	'AGI55818_A/chicken/Taiwan/CF16/2009_H6N1_19/06/2009'[&!color=#008700]
	'AGK41386_A/blue-winged_teal/Louisiana/3B/1986_H4N8_//1986'[&!color=#0000ff]
	'AGK41410_A/mallard/Minnesota/182718/1998_H6N2_01/09/1998'
	'AGK41458_A/mallard/Minnesota/182772/1998_H4N2_01/09/1998'[&!color=#0000ff]
	'AGK41470_A/mallard/Minnesota/182751/1998_H6N6_01/09/1998'
	'AGK41499_A/mallard/Minnesota/182729/1998_H6N5_01/09/1998'
	'AGK41524_A/mallard/Minnesota/182750/1998_H6N3_01/09/1998'
	'AGK41584_A/mallard/Minnesota/346268/2000_H6N7_//2000'
	'AGK41596_A/mallard/Minnesota/355777/2000_H6N2_//2000'
	'AGK41659_A/northern_pintail/Texas/828189/2002_H6N1_//2002'
	'AGK41757_A/mallard/Minnesota/AI06-1135/2006_H4N6_//2006'[&!color=#0000ff]
	'AGK41769_A/mallard/Minnesota/AI06-962/2006_H4N8_//2006'[&!color=#0000ff]
	'AGK41980_A/blue-winged_teal/North_Dakota/Sg-00706/2008_H4N6_02/09/2008'[&!color=#0000ff]
	'AGK42016_A/mallard/North_Dakota/Sg-00737/2008_H6N8_05/09/2008'
	'AGK42057_A/blue-winged_teal/North_Dakota/Sg-00750/2008_H4N6_10/09/2008'[&!color=#0000ff]
	'AGK42069_A/mallard/Minnesota/Sg-00767/2008_H4N8_27/08/2008'[&!color=#0000ff]
	'AGK42081_A/mallard/Minnesota/Sg-00768/2008_H6N2_01/09/2008'
	'AGK42117_A/blue-winged_teal/Minnesota/Sg-00799/2008_H4N6_01/09/2008'[&!color=#0000ff]
	'AGK42141_A/mallard/Minnesota/Sg-00927/2008_H6N1_17/09/2008'
	'AGK42215_A/mallard/Minnesota/Sg-00616/2008_H4N8_29/07/2008'[&!color=#0000ff]
	'AGK42372_A/green-winged_teal/Minnesota/Sg-00820/2008_H4N5_03/09/2008'[&!color=#0000ff]
	'AGK42425_A/mallard/Minnesota/Sg-00837/2008_H6N1_04/09/2008'
	'AGK42521_A/mallard/Minnesota/Sg-00931/2008_H4N6_17/09/2008'[&!color=#0000ff]
	'AGK42586_A/mallard/Minnesota/Sg-01018/2008_H6N2_09/09/2008'
	'AGK42598_A/blue-winged_teal/Minnesota/Sg-01026/2008_H4N6_11/09/2008'[&!color=#0000ff]
	'AGK42609_A/American_wigeon/Louisiana/Sg-01031/2008_H4N6_08/11/2008'[&!color=#0000ff]
	'AGK42621_A/American_wigeon/Louisiana/Sg-01032/2008_H6N2_09/11/2008'
	'AGK42633_A/northern_pintail/Louisiana/Sg-01033/2008_H4N8_09/11/2008'[&!color=#0000ff]
	'AGK42669_A/mallard/Minnesota/Sg-01039/2008_H4N8_14/09/2008'[&!color=#0000ff]
	'AGK42693_A/mallard/Minnesota/Sg-01042/2008_H6N8_14/09/2008'
	'AGK42705_A/mallard/Minnesota/Sg-01047/2008_H6N1_25/09/2008'
	'AGK42717_A/green-winged_teal/Minnesota/Sg-01065/2008_H6N2_11/10/2008'
	'AGK42753_A/green-winged_teal/Minnesota/Sg-01073/2008_H6N2_09/11/2008'
	'AGK42849_A/blue-winged_Teal/Minnesota/AI09-2389/2009_H4N6_04/08/2009'[&!color=#0000ff]
	'AGK42873_A/mallard/Minnesota/AI09-2509/2009_H6N1_06/09/2009'
	'AGK42935_A/blue-winged_Teal/North_Dakota/AI09-2912/2009_H6N1_02/09/2009'
	'AGK42947_A/blue-winged_Teal/Minnesota/AI09-2977/2009_H4N8_06/09/2009'[&!color=#0000ff]
	'AGK42988_A/mallard/Minnesota/AI09-3100/2009_H6N3_08/09/2009'
	'AGK43000_A/blue-winged_Teal/North_Dakota/AI09-3131/2009_H4N6_03/09/2009'[&!color=#0000ff]
	'AGK43024_A/northern_pintail/Minnesota/AI09-3254/2009_H6N2_08/09/2009'
	'AGK43060_A/blue-winged_Teal/Texas/AI09-3464/2009_H4N8_13/09/2009'[&!color=#0000ff]
	'AGK43072_A/blue-winged_Teal/Minnesota/AI09-3575/2009_H4N8_12/09/2009'[&!color=#0000ff]
	'AGK43084_A/American_green-winged_teal/Minnesota/AI09-3589/2009_H6N1_12/09/2009'
	'AGK43120_A/blue-winged_Teal/Minnesota/AI09-3786/2009_H4N6_06/09/2009'[&!color=#0000ff]
	'AGK43149_A/mallard/Minnesota/AI09-3821/2009_H4N6_13/09/2009'[&!color=#0000ff]
	'AGK43161_A/blue-winged_Teal/North_Dakota/AI09-3881/2009_H4N6_13/09/2009'[&!color=#0000ff]
	'AGK43197_A/blue-winged_teal/Louisiana/AI09-4180/2009_H4N6_05/09/2009'[&!color=#0000ff]
	'AGK43260_A/blue-winged_teal/Texas/AI09-4463/2009_H4N8_20/09/2009'[&!color=#0000ff]
	'AGK43284_A/lesser_scaup/Louisiana/AI09-5204/2009_H6N8_14/11/2009'
	'AGK43308_A/blue-winged_teal/Louisiana/AI09-5291/2009_H4N6_15/11/2009'[&!color=#0000ff]
	'AGK43356_A/mallard/Arkansas/AI09-5944/2009_H4N8_10/12/2009'[&!color=#0000ff]
	'AGK43401_A/blue-winged_teal/Texas/AI09-6182/2009_H6N2_13/12/2009'
	'AGK43413_A/white-fronted_goose/Texas/AI09-6225/2009_H6N1_17/12/2009'
	'AGK43461_A/red-necked_grebe/Minnesota/AI10-2528/2010_H4N8_07/08/2010'[&!color=#0000ff]
	'AGL52538_A/northern_pintail/Interior_Alaska/9BM6800R0/2009_H4N6_05/08/2009'[&!color=#0000ff]
	'AGL52579_A/mallard/Interior_Alaska/9BM10563R2/2009_H4N6_16/08/2009'[&!color=#0000ff]
	'AGL52697_A/northern_pintail/Interior_Alaska/10BM12221R0/2010_H4N6_13/08/2010'[&!color=#0000ff]
	'AGL55162_A/northern_pintail/Interior_Alaska/9BM6248R0/2009_H4N6_03/08/2009'[&!color=#0000ff]
	'AGL55174_A/American_green-winged_teal/Interior_Alaska/9BM6258R0/2009_H4N6_03/08/2009'[&!color=#0000ff]
	'AGL55222_A/mallard/Interior_Alaska/9BM6886R0/2009_H4N6_10/08/2009'[&!color=#0000ff]
	'AGL55282_A/northern_pintail/Interior_Alaska/9BM7232R0/2009_H4N6_06/08/2009'[&!color=#0000ff]
	'AGL55330_A/northern_pintail/Interior_Alaska/9BM7302R0/2009_H4N6_07/08/2009'[&!color=#0000ff]
	'AGL55378_A/mallard/Interior_Alaska/9BM10095R0/2009_H4N6_15/08/2009'[&!color=#0000ff]
	'AGL55402_A/northern_pintail/Interior_Alaska/9BM10877R0/2009_H4N6_17/08/2009'[&!color=#0000ff]
	'AGL55510_A/northern_pintail/Interior_Alaska/9BM11719R1/2009_H4N6_19/08/2009'[&!color=#0000ff]
	'AGL55630_A/northern_pintail/Interior_Alaska/9BM7496R0/2009_H4N6_08/08/2009'[&!color=#0000ff]
	'AGL55642_A/northern_pintail/Interior_Alaska/9BM7620R0/2009_H4N6_08/08/2009'[&!color=#0000ff]
	'AGL55678_A/northern_pintail/Interior_Alaska/9BM7934R0/2009_H4N6_08/08/2009'[&!color=#0000ff]
	'AGL55702_A/northern_pintail/Interior_Alaska/9BM8119R0/2009_H4N6_09/08/2009'[&!color=#0000ff]
	'AGL55714_A/American_green-winged_teal/Interior_Alaska/9BM8129R0/2009_H4N6_09/08/2009'[&!color=#0000ff]
	'AGL55726_A/northern_pintail/Interior_Alaska/9BM8415R2/2009_H4N6_09/08/2009'[&!color=#0000ff]
	'AGL55738_A/mallard/Interior_Alaska/9BM8471R0/2009_H4N6_10/08/2009'[&!color=#0000ff]
	'AGL55786_A/mallard/Interior_Alaska/9BM8829R0/2009_H4N6_11/08/2009'[&!color=#0000ff]
	'AGL55809_A/mallard/Interior_Alaska/9BM9049R0/2009_H4N6_11/08/2009'[&!color=#0000ff]
	'AGL55833_A/northern_pintail/Interior_Alaska/9BM10749R0/2009_H4N6_17/08/2009'[&!color=#0000ff]
	'AGL55869_A/northern_pintail/Interior_Alaska/9BM10835R0/2009_H4N6_17/08/2009'[&!color=#0000ff]
	'AGL56001_A/northern_shoveler/Interior_Alaska/9BM12314R0/2009_H4N6_02/09/2009'[&!color=#0000ff]
	'AGL56097_A/northern_shoveler/Interior_Alaska/9BM12519R0/2009_H4N8_03/09/2009'[&!color=#0000ff]
	'AGL56145_A/mallard/Interior_Alaska/9BM9683R2/2009_H4N6_14/08/2009'[&!color=#0000ff]
	'AGL56181_A/mallard/Interior_Alaska/9BM9983R0/2009_H4N6_15/08/2009'[&!color=#0000ff]
	'AGL56205_A/northern_pintail/Interior_Alaska/9BM9989R0/2009_H4N6_15/08/2009'[&!color=#0000ff]
	'AGL56399_A/northern_pintail/Interior_Alaska/9BM6094R0/2009_H4N6_02/08/2009'[&!color=#0000ff]
	'AGL56435_A/mallard/Interior_Alaska/9BM9984R0/2009_H4N6_15/08/2009'[&!color=#0000ff]
	'AGL56447_A/northern_pintail/Interior_Alaska/10BM07040R0/2010_H4N6_01/08/2010'[&!color=#0000ff]
	'AGL56459_A/northern_pintail/Interior_Alaska/10BM07242R0/2010_H4N6_01/08/2010'[&!color=#0000ff]
	'AGL56471_A/northern_pintail/Interior_Alaska/10BM07476R0/2010_H4N6_02/08/2010'[&!color=#0000ff]
	'AGL56555_A/mallard/Interior_Alaska/10BM07971R0/2010_H4N6_03/08/2010'[&!color=#0000ff]
	'AGL56567_A/northern_pintail/Interior_Alaska/10BM07993R0/2010_H4N6_03/08/2010'[&!color=#0000ff]
	'AGL56603_A/American_green-winged_teal/Interior_Alaska/10BM08226R0/2010_H4N6_04/08/2010'[&!color=#0000ff]
	'AGL56699_A/northern_pintail/Interior_Alaska/10BM08540R0/2010_H4N6_04/08/2010'[&!color=#0000ff]
	'AGL56735_A/mallard/Interior_Alaska/10BM08622R0/2010_H4N6_05/08/2010'[&!color=#0000ff]
	'AGL56747_A/mallard/Interior_Alaska/10BM08828R0/2010_H4N6_05/08/2010'[&!color=#0000ff]
	'AGL56759_A/northern_pintail/Interior_Alaska/10BM08899R0/2010_H4N6_05/08/2010'[&!color=#0000ff]
	'AGL56855_A/mallard/Interior_Alaska/10BM09562R0/2010_H4N6_07/08/2010'[&!color=#0000ff]
	'AGL56879_A/northern_pintail/Interior_Alaska/10CH00003R0/2010_H4N6_04/09/2010'[&!color=#0000ff]
	'AGL56891_A/mallard/Interior_Alaska/10CH00021R0/2010_H4N6_04/09/2010'[&!color=#0000ff]
	'AGL56975_A/mallard/Interior_Alaska/10BM10173R0/2010_H4N6_08/08/2010'[&!color=#0000ff]
	'AGL56987_A/mallard/Interior_Alaska/10BM10176R0/2010_H4N6_08/08/2010'[&!color=#0000ff]
	'AGL57048_A/mallard/Interior_Alaska/10BM10864R0/2010_H4N6_10/08/2010'[&!color=#0000ff]
	'AGL57279_A/mallard/Interior_Alaska/10BM12308R0/2010_H4N6_14/08/2010'[&!color=#0000ff]
	'AGL57411_A/northern_pintail/Interior_Alaska/10BM12146R0/2010_H4N6_13/08/2010'[&!color=#0000ff]
	'AGL57498_A/laughing_gull/New_York/AI00-470/2000_H6N1_01/06/2000'
	'AGL57510_A/ruddy_turnstone/New_Jersey/AI00-1049/2000_H6N1_16/05/2000'
	'AGL57801_A/red_knot/New_Jersey/828235/2001_H6N5_//2001'
	'AGL57873_A/ruddy_turnstone/Delaware/650625/2002_H6N1_08/05/2002'
	'AGL57885_A/ruddy_turnstone/Delaware/650679/2002_H6N8_20/05/2002'
	'AGL57991_A/ruddy_turnstone/New_Jersey/AI03-650/2003_H6N8_21/05/2003'
	'AGL58003_A/ruddy_turnstone/Delaware/AI03-629/2003_H6N8_24/05/2003'
	'AGL58243_A/bufflehead/North_Carolina/NC6412-125/2005_H4N8_20/12/2005'[&!color=#0000ff]
	'AGL58255_A/ruddy_turnstone/New_Jersey/AI06-582/2006_H6N7_24/05/2006'
	'AGL58373_A/ruddy_turnstone/New_Jersey/AI07-296/2007_H6N1_27/07/2007'
	'AGL58700_A/ruddy_turnstone/New_Jersey/Sg-00482/2008_H6N8_10/05/2008'
	'AGL59161_A/ruddy_turnstone/New_Jersey/Sg-00533/2008_H4N6_30/05/2008'[&!color=#0000ff]
	'AGL59245_A/ruddy_turnstone/Delaware/Sg-00541/2008_H4N6_31/05/2008'[&!color=#0000ff]
	'AGL59345_A/ruddy_turnstone/New_Jersey/Sg-00550/2008_H4N6_28/05/2008'[&!color=#0000ff]
	'AGL59357_A/ruddy_turnstone/New_Jersey/Sg-00552/2008_H4N6_04/06/2008'[&!color=#0000ff]
	'AGL59466_A/mallard/New_Jersey/Sg-00965/2008_H4N6_21/09/2008'[&!color=#0000ff]
	'AGL59490_A/ruddy_turnstone/New_Jersey/Sg-00471/2008_H6N8_13/05/2008'
	'AGL59625_A/ruddy_turnstone/New_Jersey/Sg-00502/2008_H4N6_17/05/2008'[&!color=#0000ff]
	'AGL59841_A/mallard/New_Jersey/Sg-00760/2008_H4N6_21/09/2008'[&!color=#0000ff]
	'AGL59937_A/mallard/New_Jersey/Sg-00941/2008_H4N6_21/09/2008'[&!color=#0000ff]
	'AGL59975_A/mallard/New_Jersey/Sg-00966/2008_H4N6_21/09/2008'[&!color=#0000ff]
	'AGL59987_A/mallard/New_Jersey/Sg-00967/2008_H4N6_21/09/2008'[&!color=#0000ff]
	'AGL60193_A/ruddy_turnstone/New_Jersey/AI09-372/2009_H6N1_08/05/2009'
	'AGL60205_A/ruddy_turnstone/New_Jersey/AI09-377/2009_H6N1_14/05/2009'
	'AGL60399_A/ruddy_turnstone/Delaware/AI09-666/2009_H6N1_28/05/2009'
	'AGL60556_A/ruddy_turnstone/New_Jersey/AI09-937/2009_H6N1_26/05/2009'
	'AGL60967_A/mallard/New_Jersey/AI09-5137/2009_H4N9_28/09/2009'[&!color=#0000ff]
	'AGL60991_A/mallard/New_Jersey/AI09-5405/2009_H6N2_28/09/2009'
	'AGL61015_A/mallard/New_Jersey/AI09-6426/2009_H4N9_28/09/2009'[&!color=#0000ff]
	'AGL61039_A/mallard/New_Jersey/AI09-6446/2009_H4N1_28/09/2009'[&!color=#0000ff]
	'AGL96941_A/ruddy_shelduck/Mongolia/967/2009_H4N6_15/09/2009'[&!color=#0000ff]
	'AGL96947_A/ruddy_shelduck/Mongolia/1626/2010_H4N6_11/09/2010'[&!color=#0000ff]
	'AGL96949_A/mallard/Mongolia/1402/2011_H4N6_14/08/2011'[&!color=#0000ff]
	'AGL96970_A/ruddy_shelduck/Mongolia/1682/2010_H4N6_10/09/2010'[&!color=#0000ff]
	'AGL96974_A/common_shelduck/Mongolia/2117/2011_H4N6_09/10/2011'[&!color=#0000ff]
	'AGL96976_A/common_shelduck/Mongolia/2026/2011_H4N6_08/10/2011'[&!color=#0000ff]
	'AGL96980_A/common_teal/Mongolia/1920/2011_H4N6_18/09/2011'[&!color=#0000ff]
	'AGL96981_A/common_teal/Mongolia/2299/2011_H4N6_10/10/2011'[&!color=#0000ff]
	'AGL96983_A/ruddy_shelduck/Mongolia/910V/2009_H4N6_15/09/2009'[&!color=#0000ff]
	'AGL96984_A/velvet_scoter/Mongolia/883V/2009_H4N6_15/09/2009'[&!color=#0000ff]
	'AGQ88673_A/mallard/Minnesota/AI09-2749/2009_H6N8_04/09/2009'
	'AGW25743_A/chicken/Bangladesh/BL-470/2010_H5N1_15/01/2010'[&!color=#ff0000]
	'AGW43335_A/great_black-backed_gull/Iceland/1113/2011_H4N8_16/10/2011'[&!color=#0000ff]
	'AGW43467_A/greylag_goose/Iceland/1459/2011_H6N5_01/11/2011'
	'AGW43479_A/greylag_goose/Iceland/1474/2011_H6N8_01/11/2011'
	'AGW43491_A/greylag_goose/Iceland/1482/2011_H6N8_01/11/2011'
	'AGW43503_A/greylag_goose/Iceland/0911/2011_H6N8_01/11/2011'
	'AGW43515_A/greylag_goose/Iceland/0921/2011_H6N8_01/11/2011'
	'AGW43810_A/greylag_goose/Iceland/0948/2011_H6N5_01/11/2011'
	'AGW43846_A/greylag_goose/Iceland/0976/2011_H6N8_01/11/2011'
	'AGW43858_A/greylag_goose/Iceland/0980/2011_H6N8_01/11/2011'
	'AGW43870_A/pink-footed_goose/Iceland/0987/2011_H6N8_01/11/2011'
	'AGW43953_A/bufflehead/Maine/338/2011_H4N8_06/12/2011'[&!color=#0000ff]
	'AGW43965_A/bufflehead/Maine/340/2011_H6N8_06/12/2011'
	'AGW44037_A/blue-winged_teal/Canada/3231/2011_H4N8_29/08/2011'[&!color=#0000ff]
	'AGW44061_A/blue-winged_teal/Canada/3237/2011_H4N6_19/09/2011'[&!color=#0000ff]
	'AGW44193_A/blue-winged_teal/Canada/3301/2011_H4N6_25/09/2011'[&!color=#0000ff]
	'AGX00859_A/chicken/Ningxia/222/2012_H5N1_13/04/2012'[&!color=#ff0000]
	'AGY42118_A/mallard/Sweden/54/2002_H4N6_16/11/2002'[&!color=#0000ff]
	'AGY42241_A/Eurasian_wigeon/Netherlands/4/2000_H6N2_12/11/2000'
	'AGY42301_A/mallard/Sweden/54/2003_H6N1_30/11/2003'
	'AGY80410_A/mallard/California/3100/2012_H4N6_01/08/2012'[&!color=#0000ff]
	'AGY80508_A/mallard/California/3166/2012_H4N6_06/08/2012'[&!color=#0000ff]
	'AGY80628_A/mallard/California/3332/2012_H4N6_17/08/2012'[&!color=#0000ff]
	'AGY80651_A/mallard/California/3414/2012_H4N6_17/08/2012'[&!color=#0000ff]
	'AGY80663_A/mallard/California/3418/2012_H4N6_17/08/2012'[&!color=#0000ff]
	'AGY80687_A/mallard/California/3460/2012_H4N6_24/08/2012'[&!color=#0000ff]
	'AGY80699_A/mallard/California/3471/2012_H4N6_24/08/2012'[&!color=#0000ff]
	'AGY80711_A/mallard/California/3474/2012_H4N6_24/08/2012'[&!color=#0000ff]
	'AGZ62256_A/chicken/Hong_Kong/AP156/2008_H5N1_//2008'[&!color=#ff0000]
	'AGZ62266_A/chicken/Laos/LH2/2010_H5N1_/05/2010'[&!color=#ff0000]
	'AHB72874_A/turkey/Egypt/S6405A/2012_H5N1_07/10/2012'[&!color=#ff0000]
	'AHB72885_A/chicken/Egypt/S3093A/2011_H5N1_30/03/2011'[&!color=#ff0000]
	'AHB72919_A/chicken/Egypt/S3806D/2011_H5N1_04/09/2011'[&!color=#ff0000]
	'AHB72939_A/chicken/Egypt/Q1118D/2010_H5N1_27/01/2010'[&!color=#ff0000]
	'AHB72999_A/chicken/Egypt/Q1995D/2010_H5N1_23/07/2010'[&!color=#ff0000]
	'AHB73020_A/chicken/Egypt/Q1769B/2010_H5N1_30/05/2010'[&!color=#ff0000]
	'AHB73054_A/chicken/Egypt/Q1184B/2010_H5N1_15/02/2010'[&!color=#ff0000]
	'AHB73098_A/chicken/Egypt/Q1182E/2010_H5N1_03/02/2010'[&!color=#ff0000]
	'AHB73134_A/chicken/Egypt/Q2247A/2010_H5N1_29/09/2010'[&!color=#ff0000]
	'AHB73187_A/chicken/Egypt/S3280B/2011_H5N1_12/05/2011'[&!color=#ff0000]
	'AHB73196_A/chicken/Egypt/Q1090E/2010_H5N1_13/01/2010'[&!color=#ff0000]
	'AHB73242_A/chicken/Egypt/S3280D/2011_H5N1_12/05/2011'[&!color=#ff0000]
	'AHB73274_A/chicken/Egypt/Q1112E/2010_H5N1_27/01/2010'[&!color=#ff0000]
	'AHB73341_A/chicken/Egypt/M7217B/2013_H5N1_31/01/2013'[&!color=#ff0000]
	'AHB73387_A/chicken/Egypt/S2938D/2011_H5N1_28/02/2011'[&!color=#ff0000]
	'AHB73410_A/chicken/Egypt/Q5283C/2012_H5N1_06/05/2012'[&!color=#ff0000]
	'AHB73442_A/chicken/Egypt/Q1397D/2010_H5N1_20/03/2010'[&!color=#ff0000]
	'AHB73454_A/chicken/Egypt/M2773A/2011_H5N1_19/01/2011'[&!color=#ff0000]
	'AHB73474_A/chicken/Egypt/Q1995A/2010_H5N1_23/07/2010'[&!color=#ff0000]
	'AHB73486_A/chicken/Egypt/Q2247B/2010_H5N1_29/09/2010'[&!color=#ff0000]
	'AHC69077_A/chicken/Bangladesh/15078/2012_H5N1_18/01/2012'[&!color=#ff0000]
	'AHC69101_A/chicken/Bangladesh/15085/2012_H5N1_18/01/2012'[&!color=#ff0000]
	'AHC69113_A/chicken/Bangladesh/15083/2012_H5N1_18/01/2012'[&!color=#ff0000]
	'AHC69125_A/chicken/Bangladesh/18248/2012_H5N1_21/10/2012'[&!color=#ff0000]
	'AHC69177_A/chicken/Bangladesh/18061/2012_H5N1_07/09/2012'[&!color=#ff0000]
	'AHC69267_A/chicken/Bangladesh/9636/2010_H5N1_10/07/2010'[&!color=#ff0000]
	'AHF20409_A/chicken/Cambodia/X0815301/2013_H5N1_13/08/2013'[&!color=#ff0000]
	'AHH00919_A/mallard/San_Jiang/275/2007_H6N1_15/08/2007'
	'AHI97587_A/chicken/Taiwan/1843/2012_H6N1_18/12/2012'[&!color=#008700]
	'AHI97599_A/chicken/Taiwan/2084/2012_H6N1_20/12/2012'[&!color=#008700]
	'AHI97611_A/chicken/Taiwan/2267/2012_H6N1_21/12/2012'[&!color=#008700]
	'AHI97623_A/chicken/Taiwan/2331/2012_H6N1_21/12/2012'[&!color=#008700]
	'AHI97635_A/chicken/Taiwan/2437/2012_H6N1_25/12/2012'[&!color=#008700]
	'AHI97659_A/chicken/Taiwan/67/2013_H6N1_02/01/2013'[&!color=#008700]
	'AHJ57662_A/goose/Guangdong/S4362/2009_H6N6_24/12/2009'
	'AHJ57673_A/goose/Guangdong/S1384/2010_H6N2_03/03/2010'
	'AHL77773_A/mallard/Sweden/146/2002_H4N6_19/10/2002'[&!color=#0000ff]
	'AHL77785_A/mallard/Sweden/274/2002_H4N2_28/10/2002'[&!color=#0000ff]
	'AHL77797_A/mallard/Sweden/310/2002_H4N6_29/10/2002'[&!color=#0000ff]
	'AHL77821_A/mallard/Sweden/622/2002_H4N6_09/11/2002'[&!color=#0000ff]
	'AHL77833_A/mallard/Sweden/814/2002_H4N9_14/11/2002'[&!color=#0000ff]
	'AHL77845_A/mallard/Sweden/906/2002_H4N2_17/11/2002'[&!color=#0000ff]
	'AHL77857_A/mallard/Sweden/1194/2002_H4N6_29/11/2002'[&!color=#0000ff]
	'AHL77881_A/mallard/Sweden/1544/2002_H4N6_10/12/2002'[&!color=#0000ff]
	'AHL77893_A/mallard/Sweden/1616/2002_H4N6_12/12/2002'[&!color=#0000ff]
	'AHL77941_A/mallard/Sweden/1705/2002_H4N6_16/12/2002'[&!color=#0000ff]
	'AHL78001_A/mallard/Sweden/3221/2003_H4N6_01/09/2003'[&!color=#0000ff]
	'AHL78025_A/mallard/Sweden/3271/2003_H4N6_04/09/2003'[&!color=#0000ff]
	'AHL78037_A/mallard/Sweden/3272/2003_H4N6_04/09/2003'[&!color=#0000ff]
	'AHL78049_A/mallard/Sweden/3348/2003_H4N6_23/09/2003'[&!color=#0000ff]
	'AHL78061_A/mallard/Sweden/3374/2003_H4N6_27/09/2003'[&!color=#0000ff]
	'AHL78073_A/mallard/Sweden/3715/2004_H4N6_23/11/2004'[&!color=#0000ff]
	'AHL78085_A/mallard/Sweden/4508/2004_H4N6_30/07/2004'[&!color=#0000ff]
	'AHL78097_A/mallard/Sweden/4514/2004_H4N6_01/08/2004'[&!color=#0000ff]
	'AHL78120_A/mallard/Sweden/5640/2005_H4N6_29/10/2005'[&!color=#0000ff]
	'AHL78132_A/mallard/Sweden/5709/2005_H4N2_02/11/2005'[&!color=#0000ff]
	'AHL78144_A/mallard/Sweden/5714/2005_H4N6_02/11/2005'[&!color=#0000ff]
	'AHL78156_A/mallard/Sweden/5724/2005_H4N2_02/11/2005'[&!color=#0000ff]
	'AHL78168_A/mallard/Sweden/5734/2005_H4N6_02/11/2005'[&!color=#0000ff]
	'AHL78180_A/mallard/Sweden/5754/2005_H4N6_03/11/2005'[&!color=#0000ff]
	'AHL78192_A/mallard/Sweden/5755/2005_H4N6_03/11/2005'[&!color=#0000ff]
	'AHL78204_A/mallard/Sweden/5763/2005_H4N6_04/11/2005'[&!color=#0000ff]
	'AHL78216_A/mallard/Sweden/5790/2005_H4N6_05/11/2005'[&!color=#0000ff]
	'AHL78240_A/mallard/Sweden/5811/2005_H4N6_07/11/2005'[&!color=#0000ff]
	'AHL78264_A/mallard/Sweden/6134/2005_H4N6_03/11/2005'[&!color=#0000ff]
	'AHL78276_A/mallard/Sweden/6149/2005_H4N6_05/11/2005'[&!color=#0000ff]
	'AHL78288_A/mallard/Sweden/7582/2003_H4N6_05/11/2003'[&!color=#0000ff]
	'AHL78300_A/mallard/Sweden/7925/2005_H4N6_29/07/2005'[&!color=#0000ff]
	'AHL78312_A/mallard/Sweden/50041/2006_H4N6_05/06/2006'[&!color=#0000ff]
	'AHL78324_A/mallard/Sweden/50108/2006_H4N6_12/08/2006'[&!color=#0000ff]
	'AHL78336_A/mallard/Sweden/50709/2006_H4N5_05/10/2006'[&!color=#0000ff]
	'AHL78348_A/mallard/Sweden/51198/2006_H4N6_12/10/2006'[&!color=#0000ff]
	'AHL78481_A/mallard/Sweden/51633/2006_H4N6_20/10/2006'[&!color=#0000ff]
	'AHL78553_A/mallard/Sweden/51771/2006_H4N6_21/10/2006'[&!color=#0000ff]
	'AHL78631_A/mallard/Sweden/51905/2006_H4N6_23/10/2006'[&!color=#0000ff]
	'AHL78743_A/mallard/Sweden/52062/2006_H4N6_25/10/2006'[&!color=#0000ff]
	'AHL78820_A/mallard/Sweden/52249/2006_H4N6_27/10/2006'[&!color=#0000ff]
	'AHL78844_A/mallard/Sweden/52299/2006_H4N6_27/10/2006'[&!color=#0000ff]
	'AHL78868_A/mallard/Sweden/52341/2006_H4N6_28/10/2006'[&!color=#0000ff]
	'AHL78880_A/mallard/Sweden/52366/2006_H4N6_28/10/2006'[&!color=#0000ff]
	'AHL78892_A/mallard/Sweden/52371/2006_H4N1_28/10/2006'[&!color=#0000ff]
	'AHL78933_A/mallard/Sweden/52410/2006_H4N6_28/10/2006'[&!color=#0000ff]
	'AHL78945_A/mallard/Sweden/52462/2006_H4N6_28/10/2006'[&!color=#0000ff]
	'AHL78973_A/mallard/Sweden/52480/2006_H4N6_29/10/2006'[&!color=#0000ff]
	'AHL78985_A/mallard/Sweden/52484/2006_H4N6_29/10/2006'[&!color=#0000ff]
	'AHL79010_A/mallard/Sweden/52870/2006_H4N6_31/10/2006'[&!color=#0000ff]
	'AHL79094_A/mallard/Sweden/59896/2007_H4N6_20/09/2007'[&!color=#0000ff]
	'AHL79106_A/mallard/Sweden/59937/2007_H4N6_22/09/2007'[&!color=#0000ff]
	'AHL79118_A/mallard/Sweden/60043/2007_H4N6_13/10/2007'[&!color=#0000ff]
	'AHL79130_A/mallard/Sweden/60063/2007_H4N6_15/10/2007'[&!color=#0000ff]
	'AHL79154_A/mallard/Sweden/68504/2007_H4N2_16/10/2007'[&!color=#0000ff]
	'AHL79166_A/mallard/Sweden/68509/2007_H4N6_16/10/2007'[&!color=#0000ff]
	'AHL79226_A/mallard/Sweden/68547/2007_H4N6_16/10/2007'[&!color=#0000ff]
	'AHL79238_A/mallard/Sweden/68551/2007_H4N2_18/10/2007'[&!color=#0000ff]
	'AHL79262_A/mallard/Sweden/68571/2007_H4N6_18/10/2007'[&!color=#0000ff]
	'AHL79274_A/mallard/Sweden/68575/2007_H4N6_18/10/2007'[&!color=#0000ff]
	'AHL79298_A/mallard/Sweden/68676/2007_H4N6_21/10/2007'[&!color=#0000ff]
	'AHL79323_A/mallard/Sweden/68761/2007_H4N6_23/10/2007'[&!color=#0000ff]
	'AHL79359_A/mallard/Sweden/68932/2007_H4N6_27/10/2007'[&!color=#0000ff]
	'AHL79371_A/mallard/Sweden/68940/2007_H4N2_28/10/2007'[&!color=#0000ff]
	'AHL79408_A/mallard/Sweden/69673/2007_H4N6_03/11/2007'[&!color=#0000ff]
	'AHL79432_A/mallard/Sweden/75279/2008_H4N6_21/07/2008'[&!color=#0000ff]
	'AHL79470_A/mallard/Sweden/79187/2008_H4N6_12/11/2008'[&!color=#0000ff]
	'AHL79509_A/mallard/Sweden/79308/2008_H4N2_14/11/2008'[&!color=#0000ff]
	'AHL79521_A/mallard/Sweden/79316/2008_H4N2_14/11/2008'[&!color=#0000ff]
	'AHL79559_A/mallard/Sweden/79331/2008_H4N2_14/11/2008'[&!color=#0000ff]
	'AHL79607_A/mallard/Sweden/79372/2008_H4N2_15/11/2008'[&!color=#0000ff]
	'AHL79619_A/mallard/Sweden/79375/2008_H4N6_15/11/2008'[&!color=#0000ff]
	'AHL79679_A/mallard/Sweden/79445/2008_H4N6_16/11/2008'[&!color=#0000ff]
	'AHL79704_A/mallard/Sweden/79976/2008_H4N2_16/11/2008'[&!color=#0000ff]
	'AHL79716_A/mallard/Sweden/79978/2008_H4N6_16/11/2008'[&!color=#0000ff]
	'AHL79740_A/mallard/Sweden/79998/2008_H4N6_17/11/2008'[&!color=#0000ff]
	'AHL79752_A/mallard/Sweden/80009/2008_H4N6_17/11/2008'[&!color=#0000ff]
	'AHL79776_A/mallard/Sweden/80014/2008_H4N6_17/11/2008'[&!color=#0000ff]
	'AHL79788_A/mallard/Sweden/80051/2008_H4N6_18/11/2008'[&!color=#0000ff]
	'AHL79813_A/mallard/Sweden/80063/2008_H4N6_18/11/2008'[&!color=#0000ff]
	'AHL79861_A/mallard/Sweden/80106/2008_H4N3_18/11/2008'[&!color=#0000ff]
	'AHL79957_A/mallard/Sweden/80190/2008_H4N2_19/11/2008'[&!color=#0000ff]
	'AHL80007_A/mallard/Sweden/80261/2008_H4N9_21/11/2008'[&!color=#0000ff]
	'AHL80045_A/mallard/Sweden/80389/2008_H4N6_22/11/2008'[&!color=#0000ff]
	'AHL80070_A/mallard/Sweden/81019/2008_H4N6_05/12/2008'[&!color=#0000ff]
	'AHL80082_A/mallard/Sweden/93211/2009_H4N6_12/08/2009'[&!color=#0000ff]
	'AHL80106_A/mallard/Sweden/99967/2009_H4N6_03/10/2009'[&!color=#0000ff]
	'AHL80130_A/mallard/Sweden/100881/2009_H4N6_01/11/2009'[&!color=#0000ff]
	'AHL80142_A/mallard/Sweden/101010/2009_H4N6_03/11/2009'[&!color=#0000ff]
	'AHL80178_A/mallard/Sweden/101294/2009_H4N9_07/11/2009'[&!color=#0000ff]
	'AHL80190_A/mallard/Sweden/101298/2009_H4N6_07/11/2009'[&!color=#0000ff]
	'AHL80250_A/mallard/Sweden/101564/2009_H4N6_11/11/2009'[&!color=#0000ff]
	'AHL80274_A/mallard/Sweden/101602/2009_H4N6_11/11/2009'[&!color=#0000ff]
	'AHL80346_A/mallard/Sweden/101658/2009_H4N6_12/11/2009'[&!color=#0000ff]
	'AHL80358_A/mallard/Sweden/101663/2009_H4N6_12/11/2009'[&!color=#0000ff]
	'AHL80432_A/mallard/Sweden/101900/2009_H4N3_14/11/2009'[&!color=#0000ff]
	'AHL80540_A/mallard/Sweden/104681/2009_H4N6_21/11/2009'[&!color=#0000ff]
	'AHL80576_A/mallard/Sweden/104831/2009_H4N6_23/11/2009'[&!color=#0000ff]
	'AHL80588_A/mallard/Sweden/104839/2009_H4N6_23/11/2009'[&!color=#0000ff]
	'AHL80600_A/mallard/Sweden/104925/2009_H4N6_24/11/2009'[&!color=#0000ff]
	'AHL80612_A/mallard/Sweden/104931/2009_H4N6_24/11/2009'[&!color=#0000ff]
	'AHL80636_A/mallard/Sweden/105012/2009_H4N6_25/11/2009'[&!color=#0000ff]
	'AHL80671_A/mallard/Sweden/105516/2009_H4N6_02/12/2009'[&!color=#0000ff]
	'AHL80683_A/mallard/Sweden/124228/2010_H4N6_01/11/2010'[&!color=#0000ff]
	'AHL81464_A/american_green-winged_teal/Wisconsin/11OS3551/2011_H6N2_29/10/2011'
	'AHL81476_A/bufflehead/Wisconsin/11OS3570/2011_H4N8_30/10/2011'[&!color=#0000ff]
	'AHL81488_A/mallard/Wisconsin/11OS3577/2011_H6N5_30/10/2011'
	'AHL81564_A/northern_shoveler/Wisconsin/11OS4110/2011_H4N6_16/10/2011'[&!color=#0000ff]
	'AHL81576_A/northern_pintail/Wisconsin/11OS4111/2011_H6N2_16/10/2011'
	'AHL81672_A/American_green-winged_teal/Wisconsin/11OS3053/2011_H6N1_24/09/2011'
	'AHL81722_A/mallard/Wisconsin/11OS3098/2011_H6N1_25/09/2011'
	'AHL81746_A/mallard/Illinois/11OS4121/2011_H6N2_22/10/2011'
	'AHL81770_A/mallard/Illinois/11OS4311/2011_H4N2_12/11/2011'[&!color=#0000ff]
	'AHL81806_A/common_goldeneye/Wisconsin/11OS5764/2011_H4N8_04/12/2011'[&!color=#0000ff]
	'AHL81844_A/mallard/Wisconsin/11OS3481/2011_H4N6_23/10/2011'[&!color=#0000ff]
	'AHL81881_A/mallard/Wisconsin/11OS3491/2011_H4N2_23/10/2011'[&!color=#0000ff]
	'AHL81918_A/blue-winged_teal/Wisconsin/11OS2657/2011_H4N6_01/10/2011'[&!color=#0000ff]
	'AHL81930_A/northern_pintail/Wisconsin/11OS3295/2011_H4N2_01/10/2011'[&!color=#0000ff]
	'AHL81942_A/northern_pintail/Wisconsin/11OS3299/2011_H4N6_01/10/2011'[&!color=#0000ff]
	'AHL82038_A/northern_shoveler/Wisconsin/11OS3013/2011_H4N8_02/10/2011'[&!color=#0000ff]
	'AHL82074_A/blue-winged_teal/Wisconsin/11OS3027/2011_H4N6_02/10/2011'[&!color=#0000ff]
	'AHL82086_A/mallard/Wisconsin/11OS3407/2011_H4N9_15/10/2011'[&!color=#0000ff]
	'AHL82110_A/gadwall/Wisconsin/11OS3415/2011_H4N6_15/10/2011'[&!color=#0000ff]
	'AHL82222_A/American_green-winged_teal/Wisconsin/11OS3592/2011_H4N6_04/11/2011'[&!color=#0000ff]
	'AHL82246_A/mallard/Wisconsin/11OS4309/2011_H4N6_05/11/2011'[&!color=#0000ff]
	'AHL82368_A/American_green-winged_teal/Mississippi/11OS5869/2011_H4N6_08/12/2011'[&!color=#0000ff]
	'AHL82404_A/American_widgeon/Mississippi/11OS6073/2011_H6N2_10/12/2011'
	'AHL82440_A/gadwall/Mississippi/11OS6085/2011_H6N1_10/12/2011'
	'AHL82464_A/American_green-winged_teal/Mississippi/11OS5903/2011_H4N6_09/12/2011'[&!color=#0000ff]
	'AHL82524_A/mallard/Wisconsin/11OS3170/2011_H6N1_24/09/2011'
	'AHL82562_A/American_black_duck/Wisconsin/11OS3191/2011_H6N1_24/09/2011'
	'AHL82627_A/mallard/Missouri/11OS6301/2011_H6N2_14/12/2011'
	'AHL82651_A/blue-winged_teal/Missouri/11OS2583/2011_H4N6_10/09/2011'[&!color=#0000ff]
	'AHL82663_A/blue-winged_teal/Missouri/11OS2585/2011_H4N8_10/09/2011'[&!color=#0000ff]
	'AHL82702_A/blue-winged_teal/Missouri/11OS2640/2011_H4N8_10/09/2011'[&!color=#0000ff]
	'AHL82775_A/northern_shoveler/Illinois/11OS4707/2011_H4N6_22/10/2011'[&!color=#0000ff]
	'AHL82849_A/long-tailed_duck/Wisconsin/11OS4520/2011_H6N9_28/11/2011'
	'AHL82861_A/long-tailed_duck/Wisconsin/11OS4567/2011_H6N1_01/12/2011'
	'AHL82873_A/long-tailed_duck/Wisconsin/11OS4599/2011_H4N2_02/12/2011'[&!color=#0000ff]
	'AHL82897_A/mallard/Wisconsin/11OS4492/2011_H4N2_20/11/2011'[&!color=#0000ff]
	'AHL82921_A/common_goldeneye/Wisconsin/11OS4503/2011_H4N8_20/11/2011'[&!color=#0000ff]
	'AHM97589_A/green-winged_teal/California/3722/2012_H6N2_21/10/2012'
	'AHM97601_A/American_wigeon/California/3741/2012_H6N1_21/10/2012'
	'AHM97613_A/northern_shoveler/California/3769/2012_H6N2_24/10/2012'
	'AHM97697_A/mallard/California/931V/2013_H4N6_01/08/2013'[&!color=#0000ff]
	'AHM97709_A/mallard/California/933V/2013_H4N5_01/08/2013'[&!color=#0000ff]
	'AHM97721_A/mallard/California/937V/2013_H4N6_01/08/2013'[&!color=#0000ff]
	'AHM97733_A/mallard/California/940V/2013_H4N6_01/08/2013'[&!color=#0000ff]
	'AHM97768_A/mallard/California/1324V/2013_H4N6_18/07/2013'[&!color=#0000ff]
	'AHM97780_A/mallard/California/1339/2013_H4N6_18/07/2013'[&!color=#0000ff]
	'AHM97792_A/mallard/California/1349/2013_H4N6_22/07/2013'[&!color=#0000ff]
	'AHM97804_A/mallard/California/1353/2013_H4N6_22/07/2013'[&!color=#0000ff]
	'AHM97828_A/mallard/California/1358/2013_H4N6_22/07/2013'[&!color=#0000ff]
	'AHM97854_A/mallard/California/1369/2013_H4N6_22/07/2013'[&!color=#0000ff]
	'AHM97950_A/mallard/California/1396/2013_H4N6_23/07/2013'[&!color=#0000ff]
	'AHM97974_A/mallard/California/1398/2013_H4N6_23/07/2013'[&!color=#0000ff]
	'AHM98168_A/mallard/California/1483/2013_H4N6_30/07/2013'[&!color=#0000ff]
	'AHM98180_A/mallard/California/1486P/2013_H4N6_30/07/2013'[&!color=#0000ff]
	'AHM98191_A/mallard/California/1489P/2013_H4_30/07/2013'[&!color=#0000ff]
	'AHM98251_A/mallard/California/1497/2013_H4N6_30/07/2013'[&!color=#0000ff]
	'AHM99349_A/mallard/Wisconsin/830/1982_H4N8_//1982'[&!color=#0000ff]
	'AHM99385_A/mallard/Wisconsin/851/1982_H4N2_//1982'[&!color=#0000ff]
	'AHM99397_A/mallard/Wisconsin/857/1982_H6N8_//1982'
	'AHM99421_A/mallard/Wisconsin/867/1982_H4N2_//1982'[&!color=#0000ff]
	'AHM99433_A/mallard/Wisconsin/868/1982_H4N2_//1982'[&!color=#0000ff]
	'AHM99457_A/mallard/Wisconsin/903/1982_H4N2_//1982'[&!color=#0000ff]
	'AHM99481_A/mallard/Wisconsin/920/1982_H4N2_//1982'[&!color=#0000ff]
	'AHM99492_A/blue-winged_teal/Wisconsin/376/1983_H4N6_//1983'[&!color=#0000ff]
	'AHM99600_A/mallard/Wisconsin/2106/1984_H4N6_//1984'[&!color=#0000ff]
	'AHM99648_A/mallard/Wisconsin/2191/1984_H4N2_//1984'[&!color=#0000ff]
	'AHM99720_A/mallard/Wisconsin/2304/1984_H4N6_//1984'[&!color=#0000ff]
	'AHM99732_A/mallard/Wisconsin/2322/1984_H4N6_//1984'[&!color=#0000ff]
	'AHM99852_A/mallard/Wisconsin/772/1982_H6N4_//1982'
	'AHM99864_A/mallard/Wisconsin/2077/1984_H6N2_//1984'
	'AHM99984_A/pintail/Wisconsin/606/1983_H6N8_//1983'
	'AHM99996_A/widgeon/Wisconsin/617/1983_H6N8_//1983'
	'AHN00009_A/pintail/Wisconsin/627/1983_H6N8_//1983'
	'AHN00260_A/mallard/Wisconsin/333/1981_H4N2_//1981'[&!color=#0000ff]
	'AHN00428_A/mallard/Wisconsin/1944/1983_H4N6_//1983'[&!color=#0000ff]
	'AHN00464_A/blue-winged_teal/Wisconsin/377/1982_H6N1_//1982'
	'AHN00500_A/mallard/Saskatchewan/117/1982_H4N6_//1982'[&!color=#0000ff]
	'AHN00512_A/blue-winged_teal/Wisconsin/259/1982_H4N2_//1982'[&!color=#0000ff]
	'AHN00524_A/mallard/Wisconsin/280/1982_H4N2_//1982'[&!color=#0000ff]
	'AHN00536_A/blue-winged_teal/Wisconsin/281/1982_H4N2_//1982'[&!color=#0000ff]
	'AHN00560_A/blue-winged_teal/Wisconsin/330/1984_H4N6_//1984'[&!color=#0000ff]
	'AHN00584_A/blue-winged_teal/Wisconsin/393/1984_H4N6_//1984'[&!color=#0000ff]
	'AHN00620_A/widgeon/Wisconsin/140/1980_H6N1_//1980'
	'AHN00632_A/mallard/Wisconsin/307/1981_H6N6_//1981'
	'AHN00656_A/widgeon/Wisconsin/616/1983_H6N8_//1983'
	'AHN00692_A/mallard/Wisconsin/373/1981_H4N2_//1981'[&!color=#0000ff]
	'AHN00883_A/mallard/Wisconsin/902/1982_H4N8_//1982'[&!color=#0000ff]
	'AHN00895_A/blue-winged_teal/Wisconsin/402/1983_H4N6_//1983'[&!color=#0000ff]
	'AHN00907_A/mallard/Wisconsin/1656/1983_H4N6_//1983'[&!color=#0000ff]
	'AHN00955_A/pintail/Wisconsin/381/1983_H6N2_//1983'
	'AHN00967_A/green-winged_teal/Wisconsin/440/1983_H6N8_//1983'
	'AHN01039_A/mallard/Wisconsin/1918/1983_H6N8_//1983'
	'AHN01198_A/snipe/Wisconsin/330/1976_H4N6_//1976'[&!color=#0000ff]
	'AHN01235_A/mallard/Wisconsin/541/1979_H6N1_//1979'
	'AHN01247_A/green-winged_teal/Wisconsin/404/1976_H4N3_//1976'[&!color=#0000ff]
	'AHN01535_A/widgeon/Wisconsin/308/1977_H6N8_//1977'
	'AHN01547_A/blue-winged_teal/Wisconsin/330/1977_H4N8_//1977'[&!color=#0000ff]
	'AHN01655_A/mallard/Wisconsin/1676/1983_H4N6_//1983'[&!color=#0000ff]
	'AHN01667_A/mallard/Wisconsin/1719/1983_H4N2_//1983'[&!color=#0000ff]
	'AHN01703_A/mallard/Wisconsin/394/1977_H4N1_//1977'[&!color=#0000ff]
	'AHN01714_A/mallard/Wisconsin/607/1977_H4N6_//1977'[&!color=#0000ff]
	'AHN01726_A/mallard/Wisconsin/1621/1983_H4N6_//1983'[&!color=#0000ff]
	'AHN01738_A/mallard/Wisconsin/1674/1983_H4N6_//1983'[&!color=#0000ff]
	'AHN01845_A/blue-winged_teal/Wisconsin/15/1977_H6N8_//1977'
	'AHN01893_A/mallard/Wisconsin/778/1982_H6N4_//1982'
	'AHN02361_A/blue-winged_teal/Wisconsin/278/1975_H4N6_//1975'[&!color=#0000ff]
	'AHN02409_A/green-winged_teal/Wisconsin/112/1975_H6N5_//1975'
	'AHN02421_A/mallard/Wisconsin/331/1975_H6N2_//1975'
	'AHN02433_A/green-winged_teal/Wisconsin/367/1975_H6N2_//1975'
	'AHN02456_A/black_duck/Alabama/748/1975_H6N2_//1975'
	'AHN02468_A/green-winged_teal/Alabama/741/1975_H6N2_//1975'
	'AHN02480_A/Canada_goose/Alabama/726/1975_H6N1_//1975'
	'AHN02492_A/mallard/Alabama/627/1975_H6N2_//1975'
	'AHN02504_A/green-winged_teal/Alabama/563/1975_H6N2_//1975'
	'AHN02516_A/green-winged_teal/Alabama/446/1975_H6N2_//1975'
	'AHN02599_A/mallard/Wisconsin/36/1975_H6_//1975'
	'AHN02635_A/green-winged_teal/Wisconsin/19/1979_H6N5_//1979'
	'AHN02647_A/widgeon/Wisconsin/55/1979_H6N5_//1979'
	'AHN02683_A/green-winged_teal/Wisconsin/87/1979_H6N5_//1979'
	'AHN02707_A/green-winged_teal/Wisconsin/110/1979_H6N5_//1979'
	'AHN02719_A/green-winged_teal/Wisconsin/112/1979_H6N5_//1979'
	'AHN02779_A/widgeon/Wisconsin/468/1979_H6N5_//1979'
	'AHN02947_A/mallard/Wisconsin/225/1976_H4N2_//1976'[&!color=#0000ff]
	'AHN03220_A/mallard/Wisconsin/477/1981_H4N2_//1981'[&!color=#0000ff]
	'AHN03254_A/mallard/Wisconsin/619/1983_H4N2_//1983'[&!color=#0000ff]
	'AHN03290_A/mallard/Wisconsin/364/1984_H4N6_//1984'[&!color=#0000ff]
	'AHN03314_A/mallard/Wisconsin/94/1976_H4N2_//1976'[&!color=#0000ff]
	'AHN03326_A/wood_duck/Wisconsin/147/1976_H4N2_//1976'[&!color=#0000ff]
	'AHN03338_A/mallard/Wisconsin/209/1976_H4N2_//1976'[&!color=#0000ff]
	'AHN03374_A/mallard/Wisconsin/251/1976_H4N2_//1976'[&!color=#0000ff]
	'AHN03386_A/blue-winged_teal/Wisconsin/340/1976_H6N1_//1976'
	'AHN03398_A/blue-winged_teal/Wisconsin/345/1976_H4N2_//1976'[&!color=#0000ff]
	'AHN03422_A/mallard/Wisconsin/473/1976_H4N8_//1976'[&!color=#0000ff]
	'AHN03434_A/blue-winged_teal/Wisconsin/778/1976_H4N2_//1976'[&!color=#0000ff]
	'AHN03446_A/blue-winged_teal/Wisconsin/440/1979_H4N2_//1979'[&!color=#0000ff]
	'AHN03458_A/mallard/Wisconsin/637/1979_H4N2_//1979'[&!color=#0000ff]
	'AHN03632_A/widgeon/Wisconsin/230/1976_H4N2_//1976'[&!color=#0000ff]
	'AHN03644_A/mallard/Wisconsin/356/1976_H4N6_//1976'[&!color=#0000ff]
	'AHN03668_A/green-winged_teal/Wisconsin/432/1976_H6N2_//1976'
	'AHN03680_A/green-winged_teal/Wisconsin/453/1976_H6N2_//1976'
	'AHN03692_A/mallard/Wisconsin/557/1976_H6N1_//1976'
	'AHN03712_A/green-winged_teal/Wisconsin/118/1979_H4N2_//1979'[&!color=#0000ff]
	'AHN03736_A/mallard/Saskatchewan/36/1981_H6N2_//1981'
	'AHN04082_A/mallard/Wisconsin/3/1980_H6N1_//1980'
	'AHN04094_A/mallard/Wisconsin/16/1980_H6N1_//1980'
	'AHN04106_A/widgeon/Wisconsin/20/1980_H6N1_//1980'
	'AHN04118_A/green-winged_teal/Wisconsin/131/1980_H6N1_//1980'
	'AHN04130_A/blue-winged_teal/Wisconsin/142/1980_H6N1_//1980'
	'AHN04142_A/mallard/Wisconsin/120/1980_H4N8_//1980'[&!color=#0000ff]
	'AHN04154_A/green-winged_teal/Wisconsin/121/1980_H6N6_//1980'
	'AHN04178_A/blue-winged_teal/Wisconsin/134/1980_H6N1_//1980'
	'AHN04202_A/widgeon/Wisconsin/15/1980_H6N6_//1980'
	'AHN04511_A/blue-winged_teal/Saskatchewan/11/1982_H4N8_//1982'[&!color=#0000ff]
	'AHN04559_A/widgeon/Wisconsin/88/1978_H6N8_//1978'
	'AHN04571_A/mallard/Wisconsin/18/1974_H6N2_//1974'
	'AHN04583_A/blue-winged_teal/Wisconsin/19/1974_H4N6_//1974'[&!color=#0000ff]
	'AHN04611_A/blue-winged_teal/Wisconsin/175/1978_H4N2_//1978'[&!color=#0000ff]
	'AHN04640_A/gadwall/Wisconsin/80/1978_H6N1_//1978'
	'AHN04652_A/widgeon/Wisconsin/86/1978_H6N8_//1978'
	'AHN04701_A/widgeon/Wisconsin/69/1978_H6N1_//1978'
	'AHN04713_A/shoveler/Wisconsin/207/1978_H6N8_//1978'
	'AHN04737_A/widgeon/Wisconsin/42/1978_H6N8_//1978'
	'AHN04749_A/mallard/Wisconsin/15/1974_H6N2_//1974'
	'AHN04773_A/mallard/Wisconsin/14/1974_H4N6_//1974'[&!color=#0000ff]
	'AHN04785_A/mallard/Wisconsin/13/1974_H6N8_//1974'
	'AHN04845_A/blue-winged_teal/Wisconsin/63/1978_H4N2_//1978'[&!color=#0000ff]
	'AHN04857_A/widgeon/Wisconsin/265/1978_H6N8_//1978'
	'AHN04869_A/mallard/Wisconsin/145/1978_H4N2_//1978'[&!color=#0000ff]
	'AHN04881_A/widgeon/Wisconsin/27/1978_H6N8_//1978'
	'AHN04893_A/green-winged_teal/Wisconsin/20/1974_H6N8_//1974'
	'AHN04905_A/green-winged_teal/Wisconsin/16/1974_H6N2_//1974'
	'AHN04917_A/mallard/Wisconsin/23/1974_H6N2_//1974'
	'AHN04941_A/mallard/Wisconsin/365/1981_H4N2_//1981'[&!color=#0000ff]
	'AHN04989_A/mallard/Saskatchewan/83/1981_H6N8_//1981'
	'AHN19589_A/American_green-winged_teal/Ohio/13OS1429/2013_H4N6_13/09/2013'[&!color=#0000ff]
	'AHN19601_A/blue-winged_teal/Ohio/13OS1759/2013_H4N8_13/09/2013'[&!color=#0000ff]
	'AHN96489_A/American_green-winged_teal/Ohio/13OS2065/2013_H4N6_21/09/2013'[&!color=#0000ff]
	'AHN96501_A/mallard/Ohio/13OS1993/2013_H4N8_06/08/2013'[&!color=#0000ff]
	'AHN96549_A/American_green-winged_teal/Ohio/13OS2070/2013_H6N7_21/09/2013'
	'AHN96561_A/mallard/Ohio/13OS1988/2013_H4N8_06/08/2013'[&!color=#0000ff]
	'AHN96633_A/American_green-winged_teal/Ohio/13OS2094/2013_H6N8_22/09/2013'
	'AHN96657_A/American_green-winged_teal/Ohio/13OS2086/2013_H6N8_21/09/2013'
	'AHN96753_A/blue-winged_teal/Iowa/13OS2367/2013_H4N8_21/09/2013'[&!color=#0000ff]
	'AHN96777_A/blue-winged_teal/Iowa/13OS2337/2013_H4N8_21/09/2013'[&!color=#0000ff]
	'AHN96789_A/American_green-winged_teal/Ohio/13OS1781/2013_H6N8_14/09/2013'
	'AHN96825_A/American_green-winged_teal/Ohio/13OS1775/2013_H4N8_14/09/2013'[&!color=#0000ff]
	'AHN96861_A/mallard/Ohio/13OS1989/2013_H4N8_06/08/2013'[&!color=#0000ff]
	'AHN96885_A/blue-winged_teal/Iowa/13OS2349/2013_H4N8_21/09/2013'[&!color=#0000ff]
	'AHN96897_A/American_green-winged_teal/Ohio/13OS2090/2013_H6N2_21/09/2013'
	'AHN96909_A/American_green-winged_teal/Ohio/13OS1794/2013_H6N1_14/09/2013'
	'AHN96921_A/blue-winged_teal/Iowa/13OS2359/2013_H4N6_21/09/2013'[&!color=#0000ff]
	'AHN96933_A/American_green-winged_teal/Wisconsin/13OS3465/2013_H6N8_29/09/2013'
	'AHN96957_A/blue-winged_teal/Iowa/13OS2357/2013_H4N8_21/09/2013'[&!color=#0000ff]
	'AHN96993_A/American_green-winged_teal/Ohio/13OS2060/2013_H6N8_21/09/2013'
	'AHN97005_A/blue-winged_teal/Iowa/13OS2339/2013_H4N8_21/09/2013'[&!color=#0000ff]
	'AHN97041_A/blue-winged_teal/Ohio/13OS2082/2013_H6N2_21/09/2013'
	'AHN97137_A/American_green-winged_teal/Ohio/13OS2021/2013_H4N6_14/09/2013'[&!color=#0000ff]
	'AHN97149_A/blue-winged_teal/Ohio/13OS2016/2013_H4N6_14/09/2013'[&!color=#0000ff]
	'AHN97209_A/northern_pintail/Wisconsin/13OS2778/2013_H6N2_28/09/2013'
	'AHN97221_A/American_green-winged_teal/Ohio/13OS1864/2013_H4N8_08/09/2013'[&!color=#0000ff]
	'AHN97233_A/blue-winged_teal/Iowa/13OS2338/2013_H4N6_21/09/2013'[&!color=#0000ff]
	'AHN97245_A/American_green-winged_teal/Ohio/13OS1840/2013_H6N8_07/09/2013'
	'AHN97269_A/blue-winged_teal/Iowa/13OS2368/2013_H4N8_21/09/2013'[&!color=#0000ff]
	'AHN97293_A/American_green-winged_teal/Ohio/13OS2050/2013_H4N6_21/09/2013'[&!color=#0000ff]
	'AHN97329_A/American_green-winged_teal/Ohio/13OS2097/2013_H6N8_22/09/2013'
	'AHZ39104_A/common_coot/Republic_of_Georgia/1/2010_H6N2_21/01/2010'
	'AHZ39224_A/garganey/Republic_of_Georgia/1/2011_H4N2_07/11/2011'[&!color=#0000ff]
	'AHZ39414_A/mallard/Republic_of_Georgia/13/2011_H6N2_26/11/2011'
	'AHZ43240_A/mallard/Illinois/12OS4808/2012_H4N8_23/11/2012'[&!color=#0000ff]
	'AHZ43312_A/northern_shoveler/Illinois/12OS4957/2012_H6N2_01/12/2012'
	'AHZ43324_A/blue-winged_teal/Missouri/12OS2402/2012_H4N8_08/09/2012'[&!color=#0000ff]
	'AHZ43336_A/blue-winged_teal/Missouri/12OS2519/2012_H4N8_08/09/2012'[&!color=#0000ff]
	'AHZ43427_A/blue-winged_teal/Ohio/12OS4593/2012_H4N6_13/10/2012'[&!color=#0000ff]
	'AHZ43469_A/blue-winged_teal/Ohio/12OS2321/2012_H4N6_01/09/2012'[&!color=#0000ff]
	'AHZ43585_A/blue-winged_teal/Ohio/12OS2106/2012_H4N6_01/09/2012'[&!color=#0000ff]
	'AHZ43623_A/American_green-winged_teal/Ohio/12OS2128/2012_H6N5_04/09/2012'
	'AHZ43635_A/American_green-winged_teal/Ohio/12OS2137/2012_H4N6_07/09/2012'[&!color=#0000ff]
	'AHZ43695_A/blue-winged_teal/Ohio/12OS2244/2012_H4N6_08/09/2012'[&!color=#0000ff]
	'AHZ43707_A/American_green-winged_teal/Ohio/12OS2256/2012_H6N5_08/09/2012'
	'AHZ43755_A/blue-winged_teal/Ohio/12OS2293/2012_H4N6_15/09/2012'[&!color=#0000ff]
	'AHZ43791_A/blue-winged_teal/Ohio/12OS3128/2012_H4N6_29/09/2012'[&!color=#0000ff]
	'AHZ43897_A/mallard/Ohio/12OS2174/2012_H6N1_13/11/2012'
	'AHZ43969_A/mallard/Ohio/12OS5547/2012_H4N6_17/11/2012'[&!color=#0000ff]
	'AHZ43993_A/redhead/Ohio/13OS0428/2013_H6N2_09/02/2013'
	'AHZ44079_A/blue_winged-teal/Wisconsin/12OS4304/2012_H4N8_13/10/2012'[&!color=#0000ff]
	'AHZ44103_A/mallard/Wisconsin/12OS2425/2012_H6N1_22/09/2012'
	'AHZ44212_A/American_green-winged_teal/Wisconsin/12OS2997/2012_H4N6_27/09/2012'[&!color=#0000ff]
	'AHZ44224_A/blue_winged-teal/Wisconsin/12OS4224/2012_H4N8_13/10/2012'[&!color=#0000ff]
	'AHZ44248_A/American_green-winged_teal/Wisconsin/12OS4281/2012_H4N2_13/10/2012'[&!color=#0000ff]
	'BAD89302_A/chicken/Yamaguchi/7/2004_H5N1_//2004'[&!color=#ff0000]
	'BAD89312_A/chicken/Oita/8/2004_H5N1_//2004'[&!color=#ff0000]
	'BAD89322_A/chicken/Kyoto/3/2004_H5N1_//2004'[&!color=#ff0000]
	'BAG80738_A/chicken/Kalasin/NIAH316/2004_H5N1_//2004'[&!color=#ff0000]
	'BAG80739_A/chicken/Kohn_Kaen/NIAH330/2004_H5N1_//2004'[&!color=#ff0000]
	'BAG80741_A/chicken/NaraThiwat/NIAH1703/2004_H5N1_//2004'[&!color=#ff0000]
	'BAG80742_A/chicken/Suphanburi/NIAH7540/2004_H5N1_//2004'[&!color=#ff0000]
	'BAG80744_A/chicken/Suphanburi/NIAH108192/2005_H5N1_//2005'[&!color=#ff0000]
	'BAH57970_A/chicken/Laos/1/2008_H5N1_//2008'[&!color=#ff0000]
	'BAJ07697_A/chicken/Egypt/C1Tr4/2007_H5N1_/03/2007'[&!color=#ff0000]
	'BAJ07698_A/chicken/Egypt/C1Lu10/2007_H5N1_/03/2007'[&!color=#ff0000]
	'BAJ11927_A/chicken/Egypt/C3Br212/2007_H5N1_/03/2007'[&!color=#ff0000]
	'BAJ17978_A/quail/Hong_Kong/FB611/2001_H6N1_//2001'
	'BAJ17986_A/quail/Hong_Kong/FB801/2001_H6N1_//2001'
	'BAJ17994_A/quail/Hong_Kong/SF104/2001_H6N1_//2001'
	'BAJ18002_A/quail/Hong_Kong/FY119/2001_H6N1_//2001'
	'BAJ18010_A/quail/Hong_Kong/NT342/2001_H6N1_//2001'
	'BAJ18018_A/quail/Hong_Kong/CSW106/2001_H6N1_//2001'
	'BAJ18026_A/guinea_fowl/Hong_Kong/NT897/2001_H6N1_//2001'
	'BAJ18058_A/quail/Hong_Kong/YU404/2002_H6N1_//2002'
	'BAJ18066_A/quail/Hong_Kong/YU421/2002_H6N1_//2002'
	'BAJ18074_A/pheasant/Hong_Kong/SSP44/2002_H6N1_//2002'
	'BAJ18082_A/guinea_fowl/Hong_Kong/SSP99/2002_H6N2_//2002'
	'BAJ18090_A/pigeon/Hong_Kong/WF47/2003_H6N1_//2003'
	'BAJ18098_A/chukkar/Hong_Kong/SF126/2003_H6N1_//2003'
	'BAJ18106_A/chukkar/Hong_Kong/SF164/2003_H6N1_//2003'
	'BAJ18114_A/chukkar/Hong_Kong/CSW595/2003_H6N1_//2003'
	'BAJ83352_A/goose/Zambia/07/2008_H4N6_/09/2008'[&!color=#0000ff]
	'BAK18390_A/Muscovy_duck/Vietnam/G33/2007_H6N2_/09/2007'
	'BAM62122_A/chicken/Shimane/1/2010_H5N1_/11/2010'[&!color=#ff0000]
	'BAM62140_A/chicken/Miyazaki/M6/2011_H5N1_/01/2011'[&!color=#ff0000]
	'BAM62149_A/chicken/Miyazaki/S4/2011_H5N1_/01/2011'[&!color=#ff0000]
	'BAM62158_A/chicken/Kagoshima/I-2/2011_H5N1_/01/2011'[&!color=#ff0000]
	'BAM62167_A/chicken/Aichi/T1/2011_H5N1_/01/2011'[&!color=#ff0000]
	'BAM62178_A/chicken/Miyazaki/N7/2011_H5N1_/01/2011'[&!color=#ff0000]
	'BAM62188_A/chicken/Miyazaki/MT2/2011_H5N1_/01/2011'[&!color=#ff0000]
	'BAM62197_A/chicken/Oita/1/2011_H5N1_/01/2011'[&!color=#ff0000]
	'BAM62206_A/chicken/Miyazaki/8/2011_H5N1_/02/2011'[&!color=#ff0000]
	'BAM62215_A/chicken/Miyazaki/9/2011_H5N1_/02/2011'[&!color=#ff0000]
	'BAM62225_A/chicken/Miyazaki/11/2011_H5N1_/02/2011'[&!color=#ff0000]
	'BAM62243_A/chicken/Aichi/2/2011_H5N1_/02/2011'[&!color=#ff0000]
	'BAM62261_A/chicken/Mie/1/2011_H5N1_/02/2011'[&!color=#ff0000]
	'BAM62270_A/chicken/Miyazaki/12/2011_H5N1_/02/2011'[&!color=#ff0000]
	'BAM62280_A/chicken/Nara/1/2011_H5N1_/02/2011'[&!color=#ff0000]
	'BAM62289_A/chicken/Miyazaki/13/2011_H5N1_/03/2011'[&!color=#ff0000]
	'BAM62298_A/chicken/Chiba/1/2011_H5N1_/03/2011'[&!color=#ff0000]
	'BAM62316_A/chicken/Chiba/2/2011_H5N1_/03/2011'[&!color=#ff0000]
	'BAM74040_A/chicken/Pyigyitagon/204/2006_H5N1_//2006'[&!color=#ff0000]
	'BAM74041_A/chicken/Hmawbi/517/2007_H5N1_//2007'[&!color=#ff0000]
	'BAM74043_A/village_chicken/Kyaing_Tong/2433/2007_H5N1_//2007'[&!color=#ff0000]
	'BAN14664_A/muscovy_duck/Vietnam/LBM198/2012_H6N2_07/06/2012'
	'BAN16454_A/chicken/Soc_Trang/3/2012_H5N1_17/06/2012'[&!color=#ff0000]
	'BAN16465_A/chicken/Soc_Trang/5/2012_H5N1_17/06/2012'[&!color=#ff0000]
	'BAN28800_A/chicken/Soc_Trang/4/2012_H5N1_07/06/2012'[&!color=#ff0000]
	'BAN42574_A/chicken/Soc_Trang/1/2012_H5N1_17/06/2012'[&!color=#ff0000]
	'BAN82425_A/muscovy_duck/Quang_Ninh/3/2013_H6N2_10/04/2013'
	'BAO56930_A/muscovy_duck/Vietnam/LBM455/2013_H6N2_07/03/2013'
	'BAP28728_A/muscovy_duck/Vietnam/LBM596/2014_H4N6_19/02/2014'[&!color=#0000ff]
	'CAC85073_A/pheasant/Hong_Kong/SH39/99_H6N1_//1999'
	'CAC85074_A/quail/Hong_Kong/1721-20/99_H6N1_//1999'
	'CAC85075_A/quail/Hong_Kong/1721-30/99_H6N1_//1999'
	'CAC85076_A/quail/Hong_Kong/SF550/00_H6N1_//2000'
	'CAC85077_A/quail/Hong_Kong/SF595/00_H6N1_//2000'
	'CAC85078_A/pheasant/Hong_Kong/NT261/00_H6N1_//2000'
	'CAC85079_A/chukka/Hong_Kong/FY295/00_H6N1_//2000'
	'CAD20321_A/pheasant/Hong_Kong/FY294/00_H6N1_//2000'
	'CAK18554_A/chicken/Nigeria/BA210/2006_H5N1_//2006'[&!color=#ff0000]
	'CAK18555_A/chicken/Nigeria/SO300/2006_H5N1_//2006'[&!color=#ff0000]
	'CAK18556_A/chicken/Nigeria/SO452/2006_H5N1_//2006'[&!color=#ff0000]
	'CAK18557_A/chicken/Nigeria/SO493/2006_H5N1_//2006'[&!color=#ff0000]
	'CAK18558_A/chicken/Nigeria/SO494/2006_H5N1_//2006'[&!color=#ff0000]
	'CAQ57758_A/chicken/Poland/R3248/2007_H5N1_//2007'[&!color=#ff0000]
	'CAQ58559_A/chicken/Nigeria/OG2/2007_H5N1_//2007'[&!color=#ff0000]
	'CAQ58561_A/chicken/Nigeria/OG5/2007_H5N1_//2007'[&!color=#ff0000]
	'CAQ65110_A/chicken/Germany/R3234/2007_H5N1_//2007'[&!color=#ff0000]
	'CAQ65117_A/chicken/Germany/R3272/2006_H5N1_//2006'[&!color=#ff0000]
	'CAQ65125_A/chicken/Germany/R3294/2007_H5N1_//2007'[&!color=#ff0000]
	'CBW54832_A/chicken/Egypt/Q1011/2010_H5N1_//2010'[&!color=#ff0000]
	'CCH50623_A/common_gull/Norway/10_1602/2009_H6N8_//2009'
;
end;
begin trees;
	tree TREE0 = [&U] (((((((((((((((((((((((((((((((((((((((((((('AAA43136_A/ruddy_turnstone/New_Jersey/47/1985_H4N6_//1985':0.0296,(('ABB20380_A/gray_teal/Australia/3/1979_H4N6_01/01/1979':0.021675,('ABB20361_A/gray_teal/Australia/1/1979_H6N1_01/01/1979':0.003692,(('ABX88820_A/eurasian_coot/Western_Australia/2727/1979_H6N2_//1979':0.001214,'AEK65218_A/Pacific_black_duck/Western_Australia/2741/1979_…
end;
begin figtree;
	set appearance.backgroundColorAttribute="Default";
	set appearance.backgroundColour=#ffffff;
	set appearance.branchColorAttribute="User selection";
	set appearance.branchColorGradient=false;
	set appearance.branchLineWidth=1.0;
	set appearance.branchMinLineWidth=0.0;
	set appearance.branchWidthAttribute="Fixed";
	set appearance.foregroundColour=#000000;
	set appearance.hilightingGradient=false;
	set appearance.selectionColour=#2d3680;
	set branchLabels.colorAttribute="User selection";
	set branchLabels.displayAttribute="Branch times";
	set branchLabels.fontName="sansserif";
	set branchLabels.fontSize=8;
	set branchLabels.fontStyle=0;
	set branchLabels.isShown=false;
	set branchLabels.significantDigits=4;
	set layout.expansion=0;
	set layout.layoutType="RECTILINEAR";
	set layout.zoom=0;
	set legend.attribute=null;
	set legend.fontSize=10.0;
	set legend.isShown=false;
	set legend.significantDigits=4;
	set nodeBars.barWidth=4.0;
	set nodeBars.displayAttribute=null;
	set nodeBars.isShown=false;
	set nodeLabels.colorAttribute="User selection";
	set nodeLabels.displayAttribute="Node ages";
	set nodeLabels.fontName="sansserif";
	set nodeLabels.fontSize=8;
	set nodeLabels.fontStyle=0;
	set nodeLabels.isShown=false;
	set nodeLabels.significantDigits=4;
	set nodeShape.colourAttribute="User selection";
	set nodeShape.isShown=false;
	set nodeShape.minSize=10.0;
	set nodeShape.scaleType=Width;
	set nodeShape.shapeType=Circle;
	set nodeShape.size=4.0;
	set nodeShape.sizeAttribute="Fixed";
	set polarLayout.alignTipLabels=false;
	set polarLayout.angularRange=0;
	set polarLayout.rootAngle=0;
	set polarLayout.rootLength=100;
	set polarLayout.showRoot=true;
	set radialLayout.spread=0.0;
	set rectilinearLayout.alignTipLabels=false;
	set rectilinearLayout.curvature=0;
	set rectilinearLayout.rootLength=100;
	set scale.offsetAge=0.0;
	set scale.rootAge=1.0;
	set scale.scaleFactor=1.0;
	set scale.scaleRoot=false;
	set scaleAxis.automaticScale=true;
	set scaleAxis.fontSize=8.0;
	set scaleAxis.isShown=false;
	set scaleAxis.lineWidth=1.0;
	set scaleAxis.majorTicks=1.0;
	set scaleAxis.origin=0.0;
	set scaleAxis.reverseAxis=false;
	set scaleAxis.showGrid=true;
	set scaleBar.automaticScale=true;
	set scaleBar.fontSize=10.0;
	set scaleBar.isShown=true;
	set scaleBar.lineWidth=1.0;
	set scaleBar.scaleRange=0.0;
	set tipLabels.colorAttribute="User selection";
	set tipLabels.displayAttribute="Names";
	set tipLabels.fontName="sansserif";
	set tipLabels.fontSize=8;
	set tipLabels.fontStyle=0;
	set tipLabels.isShown=true;
	set tipLabels.significantDigits=4;
	set trees.order=false;
	set trees.orderType="increasing";
	set trees.rooting=false;
	set trees.rootingType="User Selection";
	set trees.transform=false;
	set trees.transformType="cladogram";
end;
