# Supplementary material for: Avian influenza virus exhibits distinct evolutionary dynamics in wild birds and poultry
Source: BMC Evol Biol. 2015 Jun 26;15:120. doi: 10.1186/s12862-015-0410-5 (PMC4481119; doi:10.1186/s12862-015-0410-5)
Supplement: Additional file 5: — Neighbour-joining tree of the PA gene segment complete data set. Neighbour-joining tree in newick format containing the H4, H6, and H5N1 viruses analysed in this study. This file can be opened with FigTree (free at: http://tree.bio.ed.ac.uk/software/figtree/). Taxa are colour-coded by subtype (H5N1: red, H4: blue, H6: black). [file 12862_2015_410_MOESM5_ESM.zip]

#NEXUS
begin taxa;
	dimensions ntax=2992;
	taxlabels
	'AAA43615_A/pintail/Alberta/119/1979_H4N6_//1979'[&!color=#0000ff]
	'AAA43665_A/ruddy_turnstone/New_Jersey/47/1985_H4N6_//1985'[&!color=#0000ff]
	'AAA43685_A/turkey/Minnesota/833/1980_H4N2_//1980'[&!color=#0000ff]
	'AAC32087_A/Chicken/Hong_Kong/220/97_H5N1_//1997'[&!color=#ff0000]
	'AAD51924_A/goose/Guangdong/1/1996_H5N1_//1996'[&!color=#ff0000]
	'AAF02385_A/Chicken/Hong_Kong/y388/97_H5N1_//1997'[&!color=#ff0000]
	'AAF02386_A/Chicken/Hong_Kong/728/97_H5N1_//1997'[&!color=#ff0000]
	'AAF02387_A/Chicken/Hong_Kong/786/97_H5N1_//1997'[&!color=#ff0000]
	'AAF02388_A/chicken/Hong_Kong/915/97_H5N1_//1997'[&!color=#ff0000]
	'AAF02389_A/Duck/Hong_Kong/p46/97_H5N1_//1997'[&!color=#ff0000]
	'AAF02390_A/Duck/Hong_Kong/y283/97_H5N1_//1997'[&!color=#ff0000]
	'AAF87506_A/Teal/Hong_Kong/W312/97_H6N1_//1997'
	'AAG09042_A/chicken/Taiwan/7-5/99_H6N1_//1999'
	'AAK55426_A/goose/Guangdong/3/1997_H5N1_//1997'[&!color=#ff0000]
	'AAM69966_A/chicken/California/6643/2001_H6N2_//2001'
	'AAM69986_A/chicken/California/431/2000_H6N2_//2000'
	'AAM70008_A/chicken/California/1002a/00_H6N2_//2000'
	'AAO53040_A/Chicken/Hong_Kong/YU563/01_H5N1_//2001'[&!color=#ff0000]
	'AAR99631_A/duck/China/E319-2/03_H5N1_//2003'[&!color=#ff0000]
	'AAS66086_A/chicken/Nakorn-Patom/Thailand/CU-K2/2004_H5N1_//2004'[&!color=#ff0000]
	'AAT12127_A/duck/Fujian/01/2002_H5N1_//2002'[&!color=#ff0000]
	'AAT12128_A/duck/Fujian/13/2002_H5N1_//2002'[&!color=#ff0000]
	'AAT12129_A/duck/Fujian/17/2001_H5N1_//2001'[&!color=#ff0000]
	'AAT12130_A/duck/Fujian/19/2000_H5N1_//2000'[&!color=#ff0000]
	'AAT12131_A/duck/Guangdong/01/2001_H5N1_//2001'[&!color=#ff0000]
	'AAT12132_A/duck/Guangdong/07/2000_H5N1_//2000'[&!color=#ff0000]
	'AAT12133_A/duck/Guangdong/12/2000_H5N1_//2000'[&!color=#ff0000]
	'AAT12134_A/duck/Guangdong/22/2002_H5N1_//2002'[&!color=#ff0000]
	'AAT12135_A/duck/Guangdong/40/2000_H5N1_//2000'[&!color=#ff0000]
	'AAT12136_A/duck/Guangxi/07/1999_H5N1_//1999'[&!color=#ff0000]
	'AAT12137_A/duck/Guangxi/22/2001_H5N1_//2001'[&!color=#ff0000]
	'AAT12138_A/duck/Guangxi/35/2001_H5N1_//2001'[&!color=#ff0000]
	'AAT12139_A/duck/Guangxi/50/2001_H5N1_//2001'[&!color=#ff0000]
	'AAT12140_A/duck/Guangxi/53/2002_H5N1_//2002'[&!color=#ff0000]
	'AAT12141_A/duck/Shanghai/08/2001_H5N1_//2001'[&!color=#ff0000]
	'AAT12142_A/duck/Shanghai/13/2001_H5N1_//2001'[&!color=#ff0000]
	'AAT12143_A/duck/Shanghai/35/2002_H5N1_//2002'[&!color=#ff0000]
	'AAT12144_A/duck/Shanghai/37/2002_H5N1_//2002'[&!color=#ff0000]
	'AAT12145_A/duck/Shanghai/38/2001_H5N1_//2001'[&!color=#ff0000]
	'AAT12146_A/duck/Zhejiang/11/2000_H5N1_//2000'[&!color=#ff0000]
	'AAT12147_A/duck/Zhejiang/52/2000_H5N1_//2000'[&!color=#ff0000]
	'AAT37562_A/chicken/Guangdong/174/04_H5N1_//2004'[&!color=#ff0000]
	'AAT39059_A/Ck/HK/31.4/02_H5N1_//2002'[&!color=#ff0000]
	'AAT39060_A/Ck/HK/61.9/02_H5N1_//2002'[&!color=#ff0000]
	'AAT39061_A/Ck/HK/YU777/02_H5N1_//2002'[&!color=#ff0000]
	'AAT39064_A/Ph/HK/sv674.15/02_H5N1_//2002'[&!color=#ff0000]
	'AAT74498_A/Gf/HK/38/2002_H5N1_//2002'[&!color=#ff0000]
	'AAT74499_A/Ck/HK/31.2/2002_H5N1_//2002'[&!color=#ff0000]
	'AAT74501_A/SCk/HK/YU100/2002_H5N1_//2002'[&!color=#ff0000]
	'AAT74502_A/Ck/HK/YU22/2002_H5N1_//2002'[&!color=#ff0000]
	'AAT90831_A/chicken/Hubei/327/2004_H5N1_//2004'[&!color=#ff0000]
	'AAV48550_A/chicken/Hubei/489/2004_H5N1_//2004'[&!color=#ff0000]
	'AAV97629_A/duck/Hong_Kong/821/2002_H5N1_//2002'[&!color=#ff0000]
	'AAV97631_A/chicken/Korea/es/2003_H5N1_//2003'[&!color=#ff0000]
	'AAV97632_A/duck/Korea/ESD1/03_H5N1_//2003'[&!color=#ff0000]
	'AAW59389_A/chicken/Guangdong/191/04_H5N1_//2004'[&!color=#ff0000]
	'AAW59397_A/chicken/Guangdong/178/04_H5N1_//2004'[&!color=#ff0000]
	'AAW59407_A/duck/Guangdong/173/04_H5N1_//2004'[&!color=#ff0000]
	'AAW72230_A/duck/Shandong/093/2004_H5N1_//2004'[&!color=#ff0000]
	'AAW80715_A/chicken/Vietnam/C58/04_H5N1_//2004'[&!color=#ff0000]
	'AAW80716_A/quail/Vietnam/36/04_H5N1_//2004'[&!color=#ff0000]
	'AAX07772_A/guillemot/Sweden/3/00_H6N2_//2000'
	'AAX53552_A/chicken/Henan/01/2004_H5N1_//2004'[&!color=#ff0000]
	'AAX53553_A/chicken/Henan/210/2004_H5N1_//2004'[&!color=#ff0000]
	'AAX53554_A/chicken/Henan/12/2004_H5N1_//2004'[&!color=#ff0000]
	'AAX53557_A/wild_duck/Guangdong/314/2004_H5N1_//2004'[&!color=#ff0000]
	'AAX53558_A/swan/Guangxi/307/2004_H5N1_//2004'[&!color=#ff0000]
	'AAZ16289_A/Duck/Fujian/1734/05_H5N1_//2005'[&!color=#ff0000]
	'AAZ29582_A/tree_sparrow/Henan/1/2004_H5N1_//2004'[&!color=#ff0000]
	'AAZ29583_A/tree_sparrow/Henan/2/2004_H5N1_//2004'[&!color=#ff0000]
	'AAZ29584_A/tree_sparrow/Henan/3/2004_H5N1_//2004'[&!color=#ff0000]
	'AAZ29585_A/tree_sparrow/Henan/4/2004_H5N1_//2004'[&!color=#ff0000]
	'AAZ72765_A/chicken/Viet_Nam/CT-018/2004_H5N1_//2004'[&!color=#ff0000]
	'AAZ72767_A/chicken/Vietnam/DT171/2004_H5N1_//2004'[&!color=#ff0000]
	'AAZ72768_A/chicken/Viet_Nam/KG-076/2004_H5N1_//2004'[&!color=#ff0000]
	'AAZ72956_A/duck/VietNam/TV-V2/2004_H5N1_//2004'[&!color=#ff0000]
	'AAZ72957_A/duck/Viet_Nam/CM-V7/2004_H5N1_//2004'[&!color=#ff0000]
	'ABB18398_A/mallard_duck/ALB/250/1978_H6N2_07/08/1978'
	'ABB18406_A/blue-winged_teal/Alberta/368/1978_H6N8_07/08/1978'
	'ABB18483_A/blue-winged_teal/ALB/48/1978_H6N5_07/08/1978'
	'ABB18958_A/mallard_duck/ALB/280/1978_H6N2_08/08/1978'
	'ABB19001_A/mallard_duck/ALB/761/1978_H6N8_25/08/1978'
	'ABB19062_A/laughing_gull/New_Jersey/276/1989_H6N8_22/04/1989'
	'ABB19070_A/pintail_duck/Alberta/1360/1979_H6N2_25/08/1979'
	'ABB19079_A/pintail_duck/ALB/628/1979_H6N8_13/08/1979'
	'ABB19090_A/mallard_duck/ALB/1151/1979_H6N9_22/08/1979'
	'ABB19098_A/pintail_duck/ALB/1298/1979_H6N9_24/08/1979'
	'ABB19114_A/pintail/Alberta/189/82_H6N6_10/08/1982'
	'ABB19125_A/widgeon/ALB/256/1982_H6N6_13/08/1982'
	'ABB19136_A/blue-winged_teal/ALB/266/1982_H6N6_13/08/1982'
	'ABB19158_A/blue-winged_teal/ALB/685/1982_H6N4_20/08/1982'
	'ABB19169_A/mallard_duck/ALB/10/1985_H6N2_13/08/1985'
	'ABB19191_A/mallard_duck/ALB/76/1985_H6N3_13/08/1985'
	'ABB19202_A/pintail_duck/ALB/111/1985_H6N2_13/08/1985'
	'ABB19213_A/shoveler/ALB/114/1985_H6N2_13/08/1985'
	'ABB19235_A/mallard_duck/ALB/191/1990_H6N3_01/08/1990'
	'ABB19367_A/mallard/ALB/199/1992_H6N5_01/12/1992'
	'ABB19378_A/pintail/ALB/179/1993_H6N1_01/12/1993'
	'ABB19389_A/Mallard/Alberta/206/1996_H6N8_/08/1996'
	'ABB19400_A/mallard/Alberta/154/2003_H6N5_03/08/2003'
	'ABB19411_A/shorebird/DE/12/2004_H6N8_15/05/2004'
	'ABB19592_A/coot/Alberta/134/1987_H6N2_13/08/1987'
	'ABB19771_A/mallard_duck/Alberta/299/1977_H4N4_10/08/1977'[&!color=#0000ff]
	'ABB19781_A/pintail_duck/ALB/159/1977_H4N6_31/08/1977'[&!color=#0000ff]
	'ABB19790_A/laughing_gull/NJ/72/1985_H4N9_29/05/1985'[&!color=#0000ff]
	'ABB19808_A/blue-winged_teal/ALB/562/1985_H4N6_22/08/1985'[&!color=#0000ff]
	'ABB19818_A/knot/DE/541/1988_H4N6_15/05/1988'[&!color=#0000ff]
	'ABB19836_A/ruddy_turnstone/Delaware/2368/1988_H4N9_31/05/1988'[&!color=#0000ff]
	'ABB19843_A/blue-winged_teal/ALB/67/1990_H4N5_01/08/1990'[&!color=#0000ff]
	'ABB19854_A/mallard/ALB/49/1995_H4N6_01/08/1995'[&!color=#0000ff]
	'ABB19874_A/mallard/Alberta/47/98_H4N1_05/08/1998'[&!color=#0000ff]
	'ABB19883_A/pintail/Alberta/207/1999_H4N8_11/08/1999'[&!color=#0000ff]
	'ABB19893_A/mallard/Alberta/30/2001_H4N8_27/07/2001'[&!color=#0000ff]
	'ABB20158_A/sanderling/Delaware/1258/1986_H6N6_09/09/1986'
	'ABB20290_A/duck/Hong_Kong/d73/1976_H6N1_//1976'
	'ABB20301_A/chicken/Hong_Kong/17/1977_H6N1_//1977'
	'ABB20310_A/duck/Hong_Kong/d134/1977_H6N2_//1977'
	'ABB20358_A/gray_teal/Australia/1/1979_H6N1_01/01/1979'
	'ABB20368_A/gray_teal/Australia/2/1979_H4N4_01/01/1979'[&!color=#0000ff]
	'ABB20379_A/gray_teal/Australia/3/1979_H4N6_01/01/1979'[&!color=#0000ff]
	'ABB20394_A/black_duck/AUS/4045/1980_H6N5_27/09/1980'
	'ABB20403_A/red-necked_stint/Australia/4189/1980_H4N8_25/10/1980'[&!color=#0000ff]
	'ABB20428_A/duck/New_Zealand/31/1976_H4N6_01/01/1976'[&!color=#0000ff]
	'ABB20521_A/shearwater/Australia/1/1973_H6N5_//1973'
	'ABB21790_A/blue-winged_teal/MN/993/1980_H6N6_04/09/1980'
	'ABB21819_A/domestic_duck/Minnesota/1086/1980_H4N8_29/09/1980'[&!color=#0000ff]
	'ABB21826_A/turkey/Minnesota/833/1980_H4N2_01/09/1979'[&!color=#0000ff]
	'ABB43066_A/grebe/Novosibirsk/29/2005_H5N1_//2005'[&!color=#ff0000]
	'ABB43067_A/duck/Novosibirsk/56/2005_H5N1_//2005'[&!color=#ff0000]
	'ABB87480_A/canvasback_duck/ALB/274/1977_H4N6_09/08/1977'[&!color=#0000ff]
	'ABB87502_A/redhead_duck/ALB/74/1977_H4N6_08/08/1977'[&!color=#0000ff]
	'ABB87513_A/blue-winged_teal/ALB/243/1977_H4N6_27/08/1977'[&!color=#0000ff]
	'ABB87524_A/mallard_duck/ALB/210/1977_H4N8_30/08/1977'[&!color=#0000ff]
	'ABB87535_A/mallard_duck/ALB/161/1977_H4N6_03/09/1977'[&!color=#0000ff]
	'ABB87546_A/pintail_duck/ALB/220/1977_H4N8_02/09/1977'[&!color=#0000ff]
	'ABB87557_A/mallard_duck/Alberta/354/1978_H4N2_10/08/1978'[&!color=#0000ff]
	'ABB87568_A/mallard_duck/Alberta/106/1979_H4N2_07/08/1979'[&!color=#0000ff]
	'ABB87579_A/blue-winged_teal/Alberta/580/1979_H4N2_11/08/1979'[&!color=#0000ff]
	'ABB87611_A/ruddy_turnstone/New_Jersey/47/1985_H4N6_29/05/1985'[&!color=#0000ff]
	'ABB87622_A/mallard_duck/Alberta/630/1984_H4N2_06/08/1984'[&!color=#0000ff]
	'ABB87633_A/pintail_duck/ALB/623/1985_H4N6_27/08/1985'[&!color=#0000ff]
	'ABB87644_A/ruddy_turnstone/DE/512/1988_H4N6_15/05/1988'[&!color=#0000ff]
	'ABB87652_A/blue-winged_teal/ALB/103/1990_H4N5_01/08/1990'[&!color=#0000ff]
	'ABB87663_A/blue-winged_teal/ALB/136/1990_H4N3_22/08/1990'[&!color=#0000ff]
	'ABB87674_A/blue-winged_teal/ALB/293/1994_H4N6_01/07/1994'[&!color=#0000ff]
	'ABB87685_A/pintail/Alberta/269/2001_H4N6_14/08/2001'[&!color=#0000ff]
	'ABB87696_A/blue-winged_teal/Alberta/293/2003_H4N6_13/08/2003'[&!color=#0000ff]
	'ABB87707_A/mallard_duck/Alberta/291/1977_H4N1_28/08/1977'[&!color=#0000ff]
	'ABB88201_A/duck/Nanchang/4-165/2000_H4N6_12/04/2000'[&!color=#0000ff]
	'ABB88274_A/duck/Hong_Kong/365/1978_H4N6_//1978'[&!color=#0000ff]
	'ABB88305_A/duck/Hong_Kong/24/1976_H4N2_//1976'[&!color=#0000ff]
	'ABB90172_A/mallard/Alberta/300/1977_H4N3_30/08/1977'[&!color=#0000ff]
	'ABB90227_A/duck/Czechoslovakia/1956_H4N6_//1956'[&!color=#0000ff]
	'ABC48789_A/chicken/Kurgan/3/2005_H5N1_//2005'[&!color=#ff0000]
	'ABC69215_A/chicken/Thailand/Kanchanaburi/CK-160/2005_H5N1_//2005'[&!color=#ff0000]
	'ABC69223_A/quail/Thailand/Nakhon_Pathom/QA-161/2005_H5N1_//2005'[&!color=#ff0000]
	'ABC69231_A/chicken/Thailand/Nontaburi/CK-162/2005_H5N1_//2005'[&!color=#ff0000]
	'ABC70714_A/Cygnus_olor/Astrakhan/Ast05-2-2/2005_H5N1_26/11/2005'[&!color=#ff0000]
	'ABC74407_A/chicken/Hebei/108/02_H5N1_//2002'[&!color=#ff0000]
	'ABC74408_A/chicken/Hebei/326/2005_H5N1_//2005'[&!color=#ff0000]
	'ABC74409_A/chicken/Hebei/718/2001_H5N1_//2001'[&!color=#ff0000]
	'ABC87317_A/Cygnus_olor/Astrakhan/Ast05-2-3/2005_H5N1_26/11/2005'[&!color=#ff0000]
	'ABD14801_A/duck/Vietnam/1/2005_H5N1_//2005'[&!color=#ff0000]
	'ABD14802_A/goose/Vietnam/3/05_H5N1_//2005'[&!color=#ff0000]
	'ABD14803_A/duck/Vietnam/8/05_H5N1_//2005'[&!color=#ff0000]
	'ABD14804_A/chicken/Guangxi/12/2004_H5N1_//2004'[&!color=#ff0000]
	'ABD14805_A/duck/Guangxi/13/2004_H5N1_//2004'[&!color=#ff0000]
	'ABD32122_A/Cygnus_olor/Astrakhan/Ast05-2-4/2005_H5N1_//2005'[&!color=#ff0000]
	'ABD32127_A/Cygnus_olor/Astrakhan/Ast05-2-7/2005_H5N1_//2005'[&!color=#ff0000]
	'ABD35702_A/duck/Taiwan/0526/72_H6N1_//1972'
	'ABD35703_A/chicken/Taiwan/G2/87_H6N1_//1987'
	'ABD35704_A/chicken/Taiwan/G23/87_H6N1_//1987'
	'ABD35705_A/chicken/Taiwan/0824/97_H6N1_//1997'
	'ABD35706_A/chicken/Taiwan/na3/98_H6N1_//1998'
	'ABD35708_A/chicken/Taiwan/ns2/99_H6N1_//1999'
	'ABD35709_A/partridge/Taiwan/LU1/99_H6N1_//1999'
	'ABD35710_A/chicken/Taiwan/165/99_H6N1_//1999'
	'ABD35711_A/duck/Taiwan/WB29/99_H6N1_//1999'
	'ABD35712_A/chicken/Taiwan/SP1/00_H6N1_//2000'
	'ABD35713_A/duck/Taiwan/29-3/00_H6N1_//2000'
	'ABD35714_A/chicken/Taiwan/0329/01_H6N1_//2001'
	'ABD35715_A/chicken/Taiwan/1205/01_H6N1_//2001'
	'ABD35716_A/chicken/Taiwan/1212/01_H6N1_//2001'
	'ABD35717_A/chicken/Taiwan/1215/01_H6N1_//2001'
	'ABD35718_A/chicken/Taiwan/0222/02_H6N1_//2002'
	'ABD35719_A/chicken/Taiwan/PF1/02_H6N1_//2002'
	'ABD35720_A/chicken/Taiwan/PF2/02_H6N1_//2002'
	'ABD35721_A/chicken/Taiwan/PF3/02_H6N1_//2002'
	'ABD35722_A/chicken/Taiwan/0320/02_H6N1_//2002'
	'ABD35723_A/chicken/Taiwan/A37/02_H6N1_//2002'
	'ABD35724_A/chicken/Taiwan/0107/02_H6N1_//2002'
	'ABD35725_A/chicken/Taiwan/0208/02_H6N1_//2002'
	'ABD35726_A/chicken/Taiwan/0408/02_H6N1_//2002'
	'ABD35727_A/duck/Taiwan/WB239/03_H6N1_//2003'
	'ABD35728_A/chicken/Taiwan/0706/03_H6N1_//2003'
	'ABD35729_A/chicken/Taiwan/1203/03_H6N1_//2003'
	'ABD35730_A/duck/Taiwan/A68/03_H6N1_//2003'
	'ABD35731_A/chicken/Taiwan/0114/04_H6N1_//2004'
	'ABD35732_A/chicken/Taiwan/0305/04_H6N1_//2004'
	'ABD35733_A/chicken/Taiwan/ch1006/04_H6N1_//2004'
	'ABD35734_A/duck/Kingmen/E322/04_H6N2_//2004'
	'ABD35735_A/duck/Taiwan/WB459/04_H6N5_//2004'
	'ABD35736_A/chicken/Taiwan/0204/05_H6N1_//2005'
	'ABD35737_A/chicken/Taiwan/A342/05_H6N1_//2005'
	'ABD57449_A/Cygnus_olor/Astrakhan/Ast05-2-1/2005_H5N1_/11/2005'[&!color=#ff0000]
	'ABD60332_A/Cygnus_olor/Astrakhan/Ast05-2-8/2005_H5N1_/11/2005'[&!color=#ff0000]
	'ABD65417_A/Cygnus_olor/Astrakhan/Ast05-2-10/2005_H5N1_26/11/2005'[&!color=#ff0000]
	'ABD91841_A/crested_eagle/Belgium/01/2004_H5N1_//2004'[&!color=#ff0000]
	'ABD92950_A/chicken/Kurgan/05/2005_H5N1_//2005'[&!color=#ff0000]
	'ABD92958_A/duck/Kurgan/08/2005_H5N1_//2005'[&!color=#ff0000]
	'ABE26835_A/swan/Germany/R65/2006_H5N1_/02/2006'[&!color=#ff0000]
	'ABE68937_A/Great_black-headed_gull/Qinghai/2/2005_H5N1_//2005'[&!color=#ff0000]
	'ABE68940_A/Bar-headed_Goose/Qinghai/61/05_H5N1_//2005'[&!color=#ff0000]
	'ABE68943_A/Bar-headed_Goose/Qinghai/12/05_H5N1_//2005'[&!color=#ff0000]
	'ABG38194_A/chicken/Crimea/08/2005_H5N1_//2005'[&!color=#ff0000]
	'ABG75619_A/grebe/Tyva/Tyv06-2/06_H5N1_24/06/2006'[&!color=#ff0000]
	'ABG88230_A/mallard/Ohio/298/1987_H4N6_19/10/1987'[&!color=#0000ff]
	'ABG88241_A/mallard/Ohio/97/1989_H4N2_19/10/1989'[&!color=#0000ff]
	'ABG88274_A/pintail/Ohio/294/1988_H6N2_13/10/1988'
	'ABH03488_A/Bewick''s_swan/Netherlands/1/2005_H6N2_//2005'
	'ABH03496_A/Bewick''s_swan/Netherlands/2/2005_H6N8_//2005'
	'ABH85396_A/duck/Novosibirsk/02/05_H5N1_//2005'[&!color=#ff0000]
	'ABI20811_A/pintail/Ohio/226/1998_H6N2_17/10/1998'
	'ABI30363_A/green-winged_teal/Ohio/178/1999_H6N2_23/10/1999'
	'ABI33790_A/babbler/Fujian/320/04_H5N1_//2004'[&!color=#ff0000]
	'ABI33791_A/golden_mountain_thrush/Fujian/376/04_H5N1_//2004'[&!color=#ff0000]
	'ABI33792_A/curlew/Shandong/61/04_H5N1_//2004'[&!color=#ff0000]
	'ABI33794_A/wild_duck/Shanghai/59/04_H5N1_//2004'[&!color=#ff0000]
	'ABI33795_A/blackbird/Hunan/1/2004_H5N1_//2004'[&!color=#ff0000]
	'ABI33796_A/slaty-backed_gull/Shandong/38/04_H5N1_//2004'[&!color=#ff0000]
	'ABI36022_A/chicken/Indonesia/CDC25/2005_H5N1_04/10/2005'[&!color=#ff0000]
	'ABI48002_A/mallard/Ohio/657/2002_H4N6_19/08/2002'[&!color=#0000ff]
	'ABI48024_A/mallard/Ohio/275/1987_H4N2_19/10/1987'[&!color=#0000ff]
	'ABI49390_A/grebe/Tyva/Tyv06-1/2006_H5N1_24/06/2006'[&!color=#ff0000]
	'ABI84513_A/turkey/Massachusetts/3740/1965_H6N2_//1965'
	'ABI84614_A/duck/Minnesota/1525/1981_H5N1_17/10/1981'[&!color=#ff0000]
	'ABI84670_A/turkey/Minnesota/957/1980_H6N6_02/09/1980'
	'ABI84680_A/turkey/Minnesota/501/1978_H6N8_01/11/1978'
	'ABI84802_A/mallard_duck/New_York/180/1986_H4N9_04/10/1986'[&!color=#0000ff]
	'ABI84834_A/chicken/New_York/14677-13/1998_H6N2_25/02/1998'
	'ABI84845_A/duck/New_York/16873/1999_H6N2_25/05/1999'
	'ABI84873_A/chicken/New_York/28263/1989_H6N3_02/05/1989'
	'ABI84890_A/blue-winged_teal/New_York/370ac/1979_H4N2_20/11/1979'[&!color=#0000ff]
	'ABI84901_A/mallard_duck/New_York/194/1982_H4N8_01/12/1982'[&!color=#0000ff]
	'ABI84912_A/pintail_duck/New_York/155/1982_H4N3_01/12/1982'[&!color=#0000ff]
	'ABI84923_A/wood_duck/New_York/60/1982_H6N8_01/12/1982'
	'ABI85113_A/chicken/Scotland/1959_H5N1_//1959'[&!color=#ff0000]
	'ABI85168_A/turkey/England/50-92/1991_H5N1_//1991'[&!color=#ff0000]
	'ABI85179_A/ruddy_turnstone/Delaware/105/1998_H6N8_18/05/1998'
	'ABI92199_A/mallard/Ohio/344/1987_H6N2_19/10/1987'
	'ABI92210_A/green-winged_teal/Ohio/344/1986_H4N2_30/10/1986'[&!color=#0000ff]
	'ABI92221_A/mallard/Ohio/83/1986_H4N6_24/10/1986'[&!color=#0000ff]
	'ABI92243_A/mallard/Ohio/249/1998_H6N1_17/10/1998'
	'ABI92254_A/mallard/Ohio/170/1999_H6N5_23/10/1999'
	'ABI94759_A/chicken/Hubei/wh/1997_H5N1_//1997'[&!color=#ff0000]
	'ABI94760_A/chicken/Hubei/wi/1997_H5N1_//1997'[&!color=#ff0000]
	'ABI95158_A/black_duck/Ohio/307/1987_H6N2_19/10/1987'
	'ABI95169_A/pintail/Ohio/351/1987_H6N2_19/10/1987'
	'ABI95180_A/gadwall/Ohio/37/1999_H6N2_16/10/1999'
	'ABI95191_A/green-winged_teal/Ohio/86/1986_H6N2_26/10/1986'
	'ABI95202_A/green-winged_teal/Ohio/59/1989_H6N8_19/10/1989'
	'ABI95323_A/chicken/Nigeria/641/2006_H5N1_//2006'[&!color=#ff0000]
	'ABI95334_A/chicken/Nigeria/957-20/2006_H5N1_//2006'[&!color=#ff0000]
	'ABI95345_A/chicken/Sudan/1784-7/2006_H5N1_//2006'[&!color=#ff0000]
	'ABI95356_A/chicken/Sudan/1784-10/2006_H5N1_//2006'[&!color=#ff0000]
	'ABI96724_A/chicken/Hubei/wj/1997_H5N1_//1997'[&!color=#ff0000]
	'ABI96737_A/chicken/Hubei/wk/1997_H5N1_//1997'[&!color=#ff0000]
	'ABI96746_A/chicken/Hubei/wl/1997_H5N1_//1997'[&!color=#ff0000]
	'ABI96772_A/chicken/Jiangsu/cz1/2002_H5N1_//2002'[&!color=#ff0000]
	'ABI97328_A/chicken/Jilin/hg/2002_H5N1_//2002'[&!color=#ff0000]
	'ABI97346_A/chicken/Jilin/hj/2003_H5N1_//2003'[&!color=#ff0000]
	'ABI98907_A/chicken/Hubei/wo/2003_H5N1_//2003'[&!color=#ff0000]
	'ABI98918_A/chicken/Jilin/ha/2003_H5N1_//2003'[&!color=#ff0000]
	'ABI98924_A/chicken/Jilin/hd/2002_H5N1_//2002'[&!color=#ff0000]
	'ABI98943_A/chicken/Jilin/xw/2003_H5N1_//2003'[&!color=#ff0000]
	'ABJ09471_A/duck/Guangxi/xa/2001_H5N1_//2001'[&!color=#ff0000]
	'ABJ09481_A/duck/Hubei/wp/2003_H5N1_//2003'[&!color=#ff0000]
	'ABJ09493_A/duck/Shanghai/xj/2002_H5N1_//2002'[&!color=#ff0000]
	'ABJ09503_A/duck/Zhejiang/bj/2002_H5N1_//2002'[&!color=#ff0000]
	'ABJ09506_A/goose/Fujian/bb/2003_H5N1_//2003'[&!color=#ff0000]
	'ABJ09523_A/goose/Guangdong/xb/2001_H5N1_//2001'[&!color=#ff0000]
	'ABJ09533_A/goose/Jilin/hb/2003_H5N1_//2003'[&!color=#ff0000]
	'ABJ16803_A/Cygnus_cygnus/Iran/754/2006_H5N1_//2006'[&!color=#ff0000]
	'ABJ16814_A/chicken/Afghanistan/1207/2006_H5N1_//2006'[&!color=#ff0000]
	'ABJ16825_A/mallard/Italy/835/2006_H5N1_//2006'[&!color=#ff0000]
	'ABJ16836_A/cygnus_olor/Croatia/1/2005_H5N1_//2005'[&!color=#ff0000]
	'ABJ16847_A/duck/Egypt/2253-3/2006_H5N1_//2006'[&!color=#ff0000]
	'ABJ16858_A/chicken/Nigeria/1047-8/2006_H5N1_//2006'[&!color=#ff0000]
	'ABJ16869_A/ostrich/Nigeria/1047-25/2006_H5N1_//2006'[&!color=#ff0000]
	'ABJ16880_A/chicken/Nigeria/1047-54/2006_H5N1_//2006'[&!color=#ff0000]
	'ABJ16891_A/chicken/Nigeria/1047-62/2006_H5N1_//2006'[&!color=#ff0000]
	'ABJ16902_A/chicken/Nigeria/1047-30/2006_H5N1_//2006'[&!color=#ff0000]
	'ABJ16913_A/chicken/Nigeria/1047-34/2006_H5N1_//2006'[&!color=#ff0000]
	'ABJ16924_A/chicken/Cote_d''Ivoire/1787-34/2006_H5N1_//2006'[&!color=#ff0000]
	'ABJ16935_A/duck/Cote_d''Ivoire/1787-18/2006_H5N1_//2006'[&!color=#ff0000]
	'ABJ16946_A/duck/Vietnam/1/2005_H5N1_//2005'[&!color=#ff0000]
	'ABJ51680_A/duck/Viet_Nam/12/2005_H5N1_//2005'[&!color=#ff0000]
	'ABJ51691_A/chicken/Viet_Nam/11/2005_H5N1_//2005'[&!color=#ff0000]
	'ABJ51702_A/chicken/Viet_Nam/9/2005_H5N1_//2005'[&!color=#ff0000]
	'ABJ51735_A/chicken/Viet_Nam/2/2005_H5N1_//2005'[&!color=#ff0000]
	'ABJ51746_A/chicken/Viet_Nam/10/2005_H5N1_//2005'[&!color=#ff0000]
	'ABJ52564_A/chicken/Jilin/hk/2004_H5N1_//2004'[&!color=#ff0000]
	'ABJ53533_A/duck/Niger/914/2006_H5N1_//2006'[&!color=#ff0000]
	'ABJ53544_A/Cygnus_olor/Italy/742/2006_H5N1_//2006'[&!color=#ff0000]
	'ABJ53555_A/swan/Slovenia/760/2006_H5N1_//2006'[&!color=#ff0000]
	'ABJ53566_A/duck/Viet_Nam/18/2005_H5N1_//2005'[&!color=#ff0000]
	'ABJ53590_A/chicken/Viet_Nam/17/2005_H5N1_//2005'[&!color=#ff0000]
	'ABJ53601_A/quail/Viet_Nam/15/2005_H5N1_//2005'[&!color=#ff0000]
	'ABJ98939_A/duck/Hubei/wq/2003_H5N1_//2003'[&!color=#ff0000]
	'ABK13785_A/chicken/Thailand/PC-168/2006_H5N1_//2006'[&!color=#ff0000]
	'ABK34763_A/chicken/Shanxi/2/2006_H5N1_//2006'[&!color=#ff0000]
	'ABK40101_A/guinea_fowl/Nigeria/957-12/2006_H5N1_//2006'[&!color=#ff0000]
	'ABL08849_A/common_magpie/Hong_Kong/2256/2006_H5N1_//2006'[&!color=#ff0000]
	'ABL08851_A/white-backed_munia/Hong_Kong/2469/2006_H5N1_//2006'[&!color=#ff0000]
	'ABL08857_A/chicken/Hong_Kong/282/2006_H5N1_//2006'[&!color=#ff0000]
	'ABL08859_A/crested_myna/Hong_Kong/540/2006_H5N1_//2006'[&!color=#ff0000]
	'ABL08860_A/common_magpie/Hong_Kong/645/2006_H5N1_//2006'[&!color=#ff0000]
	'ABL08861_A/little_egret/Hong_Kong/718/2006_H5N1_//2006'[&!color=#ff0000]
	'ABL08862_A/chicken/Hong_Kong/947/2006_H5N1_//2006'[&!color=#ff0000]
	'ABL08863_A/duck/Guiyang/2231/2005_H5N1_//2005'[&!color=#ff0000]
	'ABL08864_A/goose/Guiyang/337/2006_H5N1_//2006'[&!color=#ff0000]
	'ABL08866_A/duck/Guangxi/89/2006_H5N1_//2006'[&!color=#ff0000]
	'ABL08868_A/chicken/Guiyang/2173/2005_H5N1_//2005'[&!color=#ff0000]
	'ABL08872_A/goose/Yunnan/6368/2005_H5N1_//2005'[&!color=#ff0000]
	'ABL08874_A/duck/Yunnan/5133/2005_H5N1_//2005'[&!color=#ff0000]
	'ABL08876_A/goose/Guangxi/4289/2005_H5N1_//2005'[&!color=#ff0000]
	'ABL08883_A/duck/Guangxi/5270/2005_H5N1_//2005'[&!color=#ff0000]
	'ABL08884_A/goose/Guangxi/5414/2005_H5N1_//2005'[&!color=#ff0000]
	'ABL08885_A/duck/Guangxi/5457/2005_H5N1_//2005'[&!color=#ff0000]
	'ABL08886_A/duck/Guangxi/150/2006_H5N1_//2006'[&!color=#ff0000]
	'ABL08887_A/goose/Guangxi/224/2006_H5N1_//2006'[&!color=#ff0000]
	'ABL08888_A/duck/Guangxi/288/2006_H5N1_//2006'[&!color=#ff0000]
	'ABL08894_A/chicken/Guiyang/3721/2005_H5N1_//2005'[&!color=#ff0000]
	'ABL08895_A/chicken/Guiyang/4059/2005_H5N1_//2005'[&!color=#ff0000]
	'ABL08896_A/chicken/Guiyang/29/2006_H5N1_//2006'[&!color=#ff0000]
	'ABL08897_A/duck/Guiyang/293/2006_H5N1_//2006'[&!color=#ff0000]
	'ABL08898_A/duck/Guiyang/497/2006_H5N1_//2006'[&!color=#ff0000]
	'ABL08899_A/goose/Guiyang/538/2006_H5N1_//2006'[&!color=#ff0000]
	'ABL08900_A/duck/Shantou/13323/2005_H5N1_//2005'[&!color=#ff0000]
	'ABL08902_A/chicken/Shantou/1233/2006_H5N1_//2006'[&!color=#ff0000]
	'ABL08903_A/goose/Shantou/3265/2006_H5N1_//2006'[&!color=#ff0000]
	'ABL08904_A/goose/Shantou/3295/2006_H5N1_//2006'[&!color=#ff0000]
	'ABL08905_A/chicken/Shantou/3840/2006_H5N1_//2006'[&!color=#ff0000]
	'ABL08906_A/chicken/Shantou/3923/2006_H5N1_//2006'[&!color=#ff0000]
	'ABL08907_A/duck/Hunan/5106/2005_H5N1_//2005'[&!color=#ff0000]
	'ABL08909_A/duck/Hunan/5472/2005_H5N1_//2005'[&!color=#ff0000]
	'ABL08913_A/duck/Hunan/988/2006_H5N1_//2006'[&!color=#ff0000]
	'ABL08914_A/duck/Fujian/9651/2005_H5N1_//2005'[&!color=#ff0000]
	'ABL08915_A/duck/Fujian/9713/2005_H5N1_//2005'[&!color=#ff0000]
	'ABL08916_A/chicken/Fujian/9821/2005_H5N1_//2005'[&!color=#ff0000]
	'ABL08918_A/chicken/Fujian/10313/2005_H5N1_//2005'[&!color=#ff0000]
	'ABL08920_A/duck/Fujian/10934/2005_H5N1_//2005'[&!color=#ff0000]
	'ABL08922_A/duck/Fujian/11311/2005_H5N1_//2005'[&!color=#ff0000]
	'ABL08923_A/chicken/Fujian/11933/2005_H5N1_//2005'[&!color=#ff0000]
	'ABL08924_A/duck/Fujian/12032/2005_H5N1_//2005'[&!color=#ff0000]
	'ABL08925_A/chicken/Fujian/584/2006_H5N1_//2006'[&!color=#ff0000]
	'ABL08926_A/duck/Fujian/668/2006_H5N1_//2006'[&!color=#ff0000]
	'ABL08927_A/duck/Fujian/671/2006_H5N1_//2006'[&!color=#ff0000]
	'ABL08946_A/duck/Guangxi/4196/2005_H5N1_//2005'[&!color=#ff0000]
	'ABL08947_A/duck/Guangxi/4665/2005_H5N1_//2005'[&!color=#ff0000]
	'ABL08948_A/goose/Yunnan/3720/2005_H5N1_//2005'[&!color=#ff0000]
	'ABL08949_A/goose/Yunnan/4129/2005_H5N1_//2005'[&!color=#ff0000]
	'ABL08951_A/goose/Yunnan/4494/2005_H5N1_//2005'[&!color=#ff0000]
	'ABL08954_A/duck/Yunnan/5877/2005_H5N1_//2005'[&!color=#ff0000]
	'ABL08956_A/duck/Yunnan/6332/2005_H5N1_//2005'[&!color=#ff0000]
	'ABL08957_A/duck/Yunnan/5236/2005_H5N1_//2005'[&!color=#ff0000]
	'ABL08958_A/goose/Yunnan/5299/2005_H5N1_//2005'[&!color=#ff0000]
	'ABL08961_A/duck/Guiyang/3009/2005_H5N1_//2005'[&!color=#ff0000]
	'ABL08965_A/chicken/Guiyang/3570/2005_H5N1_//2005'[&!color=#ff0000]
	'ABL08966_A/Guinea_fowl/Shantou/1341/2006_H5N1_//2006'[&!color=#ff0000]
	'ABL08967_A/goose/Yunnan/3315/2005_H5N1_//2005'[&!color=#ff0000]
	'ABL08968_A/goose/Shantou/239/2006_H5N1_//2006'[&!color=#ff0000]
	'ABL08969_A/goose/Shantou/2086/2006_H5N1_//2006'[&!color=#ff0000]
	'ABL08970_A/chicken/Guiyang/3923/2005_H5N1_//2005'[&!color=#ff0000]
	'ABL08971_A/goose/Guiyang/4030/2005_H5N1_//2005'[&!color=#ff0000]
	'ABL08972_A/duck/Fujian/10160/2005_H5N1_//2005'[&!color=#ff0000]
	'ABL08974_A/goose/Guiyang/1461/2006_H5N1_//2006'[&!color=#ff0000]
	'ABL08975_A/duck/Guiyang/1558/2006_H5N1_//2006'[&!color=#ff0000]
	'ABL08976_A/goose/Guiyang/1636/2006_H5N1_//2006'[&!color=#ff0000]
	'ABL08977_A/duck/Guiyang/1722/2006_H5N1_//2006'[&!color=#ff0000]
	'ABL08978_A/goose/Guiyang/1794/2006_H5N1_//2006'[&!color=#ff0000]
	'ABL08979_A/duck/Hunan/1204/2006_H5N1_//2006'[&!color=#ff0000]
	'ABL08980_A/goose/Guiyang/765/2006_H5N1_//2006'[&!color=#ff0000]
	'ABL08982_A/goose/Shantou/3624/2006_H5N1_//2006'[&!color=#ff0000]
	'ABL08984_A/chicken/Guiyang/1655/2006_H5N1_//2006'[&!color=#ff0000]
	'ABL08988_A/duck/Guangxi/1258/2006_H5N1_//2006'[&!color=#ff0000]
	'ABL08989_A/duck/Guangxi/1436/2006_H5N1_//2006'[&!color=#ff0000]
	'ABL08990_A/goose/Guangxi/1458/2006_H5N1_//2006'[&!color=#ff0000]
	'ABL08991_A/duck/Guangxi/1550/2006_H5N1_//2006'[&!color=#ff0000]
	'ABL08992_A/goose/Guangxi/1633/2006_H5N1_//2006'[&!color=#ff0000]
	'ABL08993_A/duck/Guangxi/1830/2006_H5N1_//2006'[&!color=#ff0000]
	'ABL08994_A/goose/Guangxi/1898/2006_H5N1_//2006'[&!color=#ff0000]
	'ABL08995_A/chicken/Guangxi/1951/2006_H5N1_//2006'[&!color=#ff0000]
	'ABL08996_A/duck/Guangxi/2143/2006_H5N1_//2006'[&!color=#ff0000]
	'ABL08997_A/chicken/Fujian/12239/2005_H5N1_//2005'[&!color=#ff0000]
	'ABL67040_A/mallard/Ohio/324/1988_H4N6_13/10/1988'[&!color=#0000ff]
	'ABL67095_A/pintail/Alaska/310/2005_H4N6_11/08/2005'[&!color=#0000ff]
	'ABL67161_A/snow_goose/Maryland/410/2005_H6N1_13/12/2005'
	'ABL67791_A/open-billed_stork/Suphanburi/TSD0912F/2004_H5N1_//2004'[&!color=#ff0000]
	'ABL67804_A/open-billed_stork/Nakhonsawan/BBD1521J/2005_H5N1_//2005'[&!color=#ff0000]
	'ABL67826_A/open-billed_stork/Nakhonsawan/BBA3011M/2005_H5N1_//2005'[&!color=#ff0000]
	'ABL75581_A/green-winged_teal/Ohio/203/1998_H6N2_17/10/1998'
	'ABM21978_A/black_duck/Ohio/101/1986_H6N2_24/10/1986'
	'ABM22000_A/snow_goose/Maryland/353/2005_H6N1_13/12/2005'
	'ABM22011_A/snow_goose/Maryland/364/2005_H6N1_13/12/2005'
	'ABO13911_A/goose/Hungary/2823/2/2007_H5N1_//2007'[&!color=#ff0000]
	'ABO33710_A/open-billed_stork/Bangkok/LBD0111F/04_H5N1_//2004'[&!color=#ff0000]
	'ABO33711_A/open-billed_stork/Bangkok/LBD0511F/04_H5N1_//2004'[&!color=#ff0000]
	'ABO33713_A/open-billed_stork/Nakhonsawan/BBD1421J/05_H5N1_//2005'[&!color=#ff0000]
	'ABO33714_A/open-billed_stork/Nakhonsawan/BBD1621J/05_H5N1_//2005'[&!color=#ff0000]
	'ABO33717_A/open-billed_stork/Nakhonsawan/BBD2316F/05_H5N1_//2005'[&!color=#ff0000]
	'ABO33722_A/open-billed_stork/Nakhonsawan/BBD3509M/05_H5N1_//2005'[&!color=#ff0000]
	'ABO33725_A/open-billed_stork/Nakhonsawan/BBA2711M/05_H5N1_//2005'[&!color=#ff0000]
	'ABO33729_A/open-billed_stork/Nakhonsawan/BBD4211M/05_H5N1_//2005'[&!color=#ff0000]
	'ABO33731_A/open-billed_stork/Nakhonsawan/BBD3516M/05_H5N1_//2005'[&!color=#ff0000]
	'ABO38270_A/cygnus_olor/Italy/808/2006_H5N1_//2006'[&!color=#ff0000]
	'ABO44207_A/chicken/Afghanistan/1573-47/2006_H5N1_//2006'[&!color=#ff0000]
	'ABO44218_A/chicken/Afghanistan/1573-65/2006_H5N1_//2006'[&!color=#ff0000]
	'ABO44229_A/chicken/Afghanistan/1573-92/2006_H5N1_//2006'[&!color=#ff0000]
	'ABO44240_A/chicken/Egypt/2253-1/2006_H5N1_//2006'[&!color=#ff0000]
	'ABO44251_A/turkey/Egypt/2253-2/2006_H5N1_//2006'[&!color=#ff0000]
	'ABO44273_A/chicken/Sudan/2115-9/2006_H5N1_//2006'[&!color=#ff0000]
	'ABO44284_A/chicken/Sudan/2115-12/2006_H5N1_//2006'[&!color=#ff0000]
	'ABO44295_A/turkey/Ivory_Coast/4372-2/2006_H5N1_/12/2006'[&!color=#ff0000]
	'ABO51847_A/mallard/Ohio/667/2002_H4N6_19/08/2002'[&!color=#0000ff]
	'ABO51858_A/mallard/Maryland/750/2002_H4N6_27/08/2002'[&!color=#0000ff]
	'ABO51880_A/blue-winged_teal/Ohio/989/2002_H4N6_07/09/2002'[&!color=#0000ff]
	'ABO51902_A/black_duck/Maryland/834/2002_H4N8_28/08/2002'[&!color=#0000ff]
	'ABO51924_A/mallard/Ohio/666/2002_H6N2_19/08/2002'
	'ABO51935_A/mallard/Ohio/668/2002_H4N6_19/08/2002'[&!color=#0000ff]
	'ABO51957_A/mallard/Ohio/686/2002_H4N2_19/08/2002'[&!color=#0000ff]
	'ABO51968_A/mallard/Maryland/470/2002_H6N2_14/08/2002'
	'ABO51979_A/mallard/Maryland/172/2002_H6N2_26/06/2002'
	'ABO51990_A/mallard/Ohio/648/2002_H6N2_19/08/2002'
	'ABO52001_A/mallard/Ohio/653/2002_H6N2_19/08/2002'
	'ABO52012_A/mallard/Maryland/881/2002_H6N2_29/08/2002'
	'ABO52023_A/pintail/Ohio/73/1989_H6N2_19/10/1989'
	'ABO52034_A/mallard/Ohio/664/2002_H6N6_19/08/2002'
	'ABO52056_A/mallard/Ohio/217/1998_H6N8_17/10/1998'
	'ABO52166_A/mallard/Ohio/242/1998_H6N8_//1998'
	'ABO52188_A/mallard/Ohio/115/1989_H6N8_//1989'
	'ABO52210_A/mallard/Ohio/81/1986_H6N2_//1986'
	'ABO52485_A/green-winged_teal/Ohio/80/1993_H6N8_//1993'
	'ABO52496_A/mallard/Ohio/123/1989_H6N8_//1989'
	'ABO52507_A/mallard/Ohio/178/1990_H4N6_//1990'[&!color=#0000ff]
	'ABO52518_A/blue-winged_teal/Ohio/1339/2005_H4N6_//2005'[&!color=#0000ff]
	'ABO52540_A/green-winged_teal/Ohio/1324/2005_H4N6_//2005'[&!color=#0000ff]
	'ABO52672_A/mallard/Maryland/1241/2005_H4N6_//2005'[&!color=#0000ff]
	'ABO52694_A/green-winged_teal/Ohio/1292/2005_H4N6_//2005'[&!color=#0000ff]
	'ABO52727_A/chicken/Afghanistan/1573-7/2006_H5N1_//2006'[&!color=#ff0000]
	'ABO52749_A/chicken/Sudan/2115-10/2006_H5N1_//2006'[&!color=#ff0000]
	'ABO76687_A/chicken/Suzdalka/06/05_H5N1_//2005'[&!color=#ff0000]
	'ABO76688_A/chicken/Omsk/14/05_H5N1_//2005'[&!color=#ff0000]
	'ABO76689_A/goose/Suzdalka/10/05_H5N1_//2005'[&!color=#ff0000]
	'ABO76690_A/goose/Krasnoozerskoye/627/2005_H5N1_//2005'[&!color=#ff0000]
	'ABO76691_A/turkey/Suzdalka/12/05_H5N1_//2005'[&!color=#ff0000]
	'ABO76692_A/chicken/Krasnodar/123/06_H5N1_//2006'[&!color=#ff0000]
	'ABO76693_A/chicken/Tula/4/05_H5N1_//2005'[&!color=#ff0000]
	'ABO76986_A/mallard/Maryland/2022/2005_H6N8_//2005'
	'ABP49290_A/Canada_goose/Ohio/127/1989_H6N8_//1989'
	'ABQ01307_A/white-winged_scoter/Maryland/301/2005_H4N6_05/12/2005'[&!color=#0000ff]
	'ABQ12375_A/mallard/Manitoba/458/2005_H5N1_//2005'[&!color=#ff0000]
	'ABQ23873_A/mallard/SanJiang/151/2006_H6N2_//2006'
	'ABQ43791_A/mallard/ON/499/2005_H5N1_//2005'[&!color=#ff0000]
	'ABQ43814_A/chicken/Russia_Krasnodar/2/2007_H5N1_//2007'[&!color=#ff0000]
	'ABQ45857_A/chicken/India/NIV33487/06_H5N1_//2006'[&!color=#ff0000]
	'ABQ81826_A/mallard/Hei_Longjiang/131/2006_H6N2_//2006'
	'ABQ84662_A/wild_duck/Shantou/1737/2000_H6N8_//2000'
	'ABQ84663_A/wild_duck/Shantou/19988/2000_H4N9_//2000'[&!color=#0000ff]
	'ABQ84668_A/migratory_duck/Hong_Kong/MPS180/2003_H4N6_//2003'[&!color=#0000ff]
	'ABQ84669_A/migratory_duck/Hong_Kong/MP2437/2003_H6N1_//2003'
	'ABQ84672_A/migratory_duck/Jiang_Xi/6568/2004_H4N6_//2004'[&!color=#0000ff]
	'ABQ84673_A/migratory_duck/Jiang_Xi/8624/2004_H6N2_//2004'
	'ABR31772_A/chicken/Taiwan/2838N/00_H6N1_//2000'
	'ABR31783_A/chicken/Taiwan/2838V/00_H6N1_//2000'
	'ABR37315_A/green-winged_teal/Ohio/1292/2005_H4N6_//2005'[&!color=#0000ff]
	'ABR53819_A/buzzard/Denmark/6370/06_H5N1_//2006'[&!color=#ff0000]
	'ABR53820_A/great_crested_grebe/Denmark/7498/06_H5N1_//2006'[&!color=#ff0000]
	'ABR53822_A/peacock/Denmark/60295/06_H5N1_//2006'[&!color=#ff0000]
	'ABR53823_A/peregrine/Denmark/6632/06_H5N1_//2006'[&!color=#ff0000]
	'ABR53824_A/tufted_duck/Denmark/6431/06_H5N1_//2006'[&!color=#ff0000]
	'ABR53825_A/tufted_duck/Denmark/6540/06_H5N1_//2006'[&!color=#ff0000]
	'ABR53826_A/whooper_swan/Denmark/7275/06_H5N1_//2006'[&!color=#ff0000]
	'ABR53827_A/whooper_swan/Denmark/7224/06_H5N1_//2006'[&!color=#ff0000]
	'ABS89383_A/mallard/Maryland/1983/2005_H6N8_//2005'
	'ABU53958_A/mallard/SanJiang/113/2006_H6N2_//2006'
	'ABV24030_A/chicken/Egypt/3/2006_H5N1_//2006'[&!color=#ff0000]
	'ABV53475_A/chicken/Nigeria/1071-1/2007_H5N1_//2007'[&!color=#ff0000]
	'ABV53485_A/chicken/Nigeria/1071-3/2007_H5N1_//2007'[&!color=#ff0000]
	'ABV53495_A/chicken/Nigeria/1071-4/2007_H5N1_//2007'[&!color=#ff0000]
	'ABV53505_A/chicken/Nigeria/1071-5/2007_H5N1_//2007'[&!color=#ff0000]
	'ABV53515_A/chicken/Nigeria/1071-7/2007_H5N1_//2007'[&!color=#ff0000]
	'ABV53525_A/chicken/Nigeria/1071-9/2007_H5N1_//2007'[&!color=#ff0000]
	'ABV53535_A/chicken/Nigeria/1071-10/2007_H5N1_//2007'[&!color=#ff0000]
	'ABV53545_A/chicken/Nigeria/1071-15/2007_H5N1_//2007'[&!color=#ff0000]
	'ABV53555_A/chicken/Nigeria/1071-22/2007_H5N1_//2007'[&!color=#ff0000]
	'ABV53565_A/duck/Nigeria/1071-23/2007_H5N1_//2007'[&!color=#ff0000]
	'ABV53575_A/chicken/Nigeria/1071-29/2007_H5N1_//2007'[&!color=#ff0000]
	'ABV53585_A/chicken/Nigeria/1071-30/2007_H5N1_//2007'[&!color=#ff0000]
	'ABV56239_A/gull/Moscow/3100/2006_H6N2_/10/2006'
	'ABV60444_A/chicken/Krasnodar/300/07_H5N1_05/09/2007'[&!color=#ff0000]
	'ABW21646_A/mallard/Huadong/S/2005_H5N1_//2005'[&!color=#ff0000]
	'ABW21656_A/mallard/Huadong/lk/2005_H5N1_//2005'[&!color=#ff0000]
	'ABW21666_A/mallard/Huadong/hn/2005_H5N1_//2005'[&!color=#ff0000]
	'ABW21676_A/mallard/Huadong/Y/2003_H5N1_//2003'[&!color=#ff0000]
	'ABW23593_A/dunlin/Barrow/65/2005_H6N1_//2005'
	'ABW73759_A/quail/Korea/KJ4/2006_H5N1_//2006'[&!color=#ff0000]
	'ABW73770_A/duck/Korea/Asan6/2006_H5N1_//2006'[&!color=#ff0000]
	'ABW73792_A/chicken/Korea/CA7/2006_H5N1_//2006'[&!color=#ff0000]
	'ABW73803_A/chicken/Korea/IS2/2006_H5N1_//2006'[&!color=#ff0000]
	'ABW94118_A/chicken/NY/13237-6/98_H6N8_//1998'
	'ABW94123_A/chicken/California/6643/2001_H6N2_//2001'
	'ABW94125_A/mallard/MD/02-887/2002_H6N1_//2002'
	'ABW95937_A/duck/Guangxi/12/2003_H5N1_//2003'[&!color=#ff0000]
	'ABW95948_A/duck/Guangxi/27/2003_H5N1_//2003'[&!color=#ff0000]
	'ABW97459_A/Japanese_quail/CA/K0401010/2004_H6N2_//2004'
	'ABW97470_A/chicken/CA/S0403106/2004_H6N2_//2004'
	'ABX10491_A/chicken/Hebei/126/2005_H5N1_//2005'[&!color=#ff0000]
	'ABX10502_A/chicken/Hebei/102/2005_H5N1_//2005'[&!color=#ff0000]
	'ABX10509_A/chicken/Hebei/706/2005_H5N1_//2005'[&!color=#ff0000]
	'ABX38821_A/chicken/Burkina_Faso/1347-16/2006_H5N1_//2006'[&!color=#ff0000]
	'ABX38832_A/guinea_fowl/Burkina_Faso/1347-20/2006_H5N1_//2006'[&!color=#ff0000]
	'ABX83937_A/wild_duck/Hunan/021/2005_H5N1_//2005'[&!color=#ff0000]
	'ABX83952_A/wild_duck/Hunan/211/2005_H5N1_//2005'[&!color=#ff0000]
	'ABX88828_A/duck/Victoria/5384/2002_H4N8_//2002'[&!color=#0000ff]
	'ABX88839_A/red-necked_stint/Australia/2/2004_H4N8_//2004'[&!color=#0000ff]
	'ABY40853_A/whooper_swan/Scotland/1430/2006_H5N1_31/03/2006'[&!color=#ff0000]
	'ABY67926_A/duck/Nong-Khai/Thailand/KU-56/2007_H5N1_//2007'[&!color=#ff0000]
	'ABY76289_A/chicken/Rostov/22-1/2007_H5N1_//2007'[&!color=#ff0000]
	'ABY91287_A/chicken/Rostov-on-Don/35/2007_H5N1_14/12/2007'[&!color=#ff0000]
	'ABZ91687_A/domestic_green-winged_teal/Hunan/79/2005_H5N1_//2005'[&!color=#ff0000]
	'ABZ91696_A/domestic_green-winged_teal/Hunan/67/2005_H5N1_//2005'[&!color=#ff0000]
	'ACA03218_A/turkey/Israel/345/2006_H5N1_//2006'[&!color=#ff0000]
	'ACA03219_A/turkey/Israel/364/2006_H5N1_//2006'[&!color=#ff0000]
	'ACA03220_A/turkey/Israel/446/2006_H5N1_//2006'[&!color=#ff0000]
	'ACA03222_A/chicken/Israel/625/2006_H5N1_//2006'[&!color=#ff0000]
	'ACA05810_A/red-necked_stint/Australia/5/2004_H4N8_//2004'[&!color=#0000ff]
	'ACA21565_A/chicken/Kuwait/KISR2/2007_H5N1_//2007'[&!color=#ff0000]
	'ACA21587_A/chicken/Kuwait/KISR5/2007_H5N1_//2007'[&!color=#ff0000]
	'ACA21631_A/chicken/Kuwait/KISR9/2007_H5N1_//2007'[&!color=#ff0000]
	'ACA21684_A/starling/Rostov-on-Don/39/2007_H5N1_15/12/2007'[&!color=#ff0000]
	'ACA23980_A/muscovy_duck/Rostov-on-Don/51/2007_H5N1_15/12/2007'[&!color=#ff0000]
	'ACA23990_A/pigeon/Rostov-on-Don/6/2007_H5N1_14/12/2007'[&!color=#ff0000]
	'ACA47614_A/duck/Shantou/700/2002_H5N1_//2002'[&!color=#ff0000]
	'ACA47713_A/pheasant/Shantou/4567/2002_H5N1_//2002'[&!color=#ff0000]
	'ACA47768_A/partridge/Shantou/2886/2003_H5N1_//2003'[&!color=#ff0000]
	'ACA47779_A/pheasant/Shantou/3535/2003_H5N1_//2003'[&!color=#ff0000]
	'ACA47790_A/chicken/Shantou/3744/2003_H5N1_//2003'[&!color=#ff0000]
	'ACA47801_A/chukar/Shantou/4690/2003_H5N1_//2003'[&!color=#ff0000]
	'ACA47812_A/silky_chicken/Shantou/475/2004_H5N1_//2004'[&!color=#ff0000]
	'ACA47900_A/duck/Hunan/533/2004_H5N1_//2004'[&!color=#ff0000]
	'ACA47911_A/duck/Hunan/733/2004_H5N1_//2004'[&!color=#ff0000]
	'ACA48043_A/duck/Yunnan/4072/2003_H5N1_//2003'[&!color=#ff0000]
	'ACA48054_A/duck/Yunnan/4645/2003_H5N1_//2003'[&!color=#ff0000]
	'ACA48065_A/duck/Yunnan/5090/2003_H5N1_//2003'[&!color=#ff0000]
	'ACA48087_A/chicken/Yunnan/5686/2003_H5N1_//2003'[&!color=#ff0000]
	'ACA48098_A/duck/Yunnan/5948/2003_H5N1_//2003'[&!color=#ff0000]
	'ACA48109_A/duck/Yunnan/6080/2003_H5N1_//2003'[&!color=#ff0000]
	'ACA48120_A/duck/Yunnan/6603/2003_H5N1_//2003'[&!color=#ff0000]
	'ACA48131_A/chicken/Yunnan/6797/2003_H5N1_//2003'[&!color=#ff0000]
	'ACA48142_A/chicken/Yunnan/6885/2003_H5N1_//2003'[&!color=#ff0000]
	'ACA48153_A/chicken/Yunnan/6957/2003_H5N1_//2003'[&!color=#ff0000]
	'ACA48164_A/chicken/Yunnan/207/2004_H5N1_//2004'[&!color=#ff0000]
	'ACA48175_A/duck/Yunnan/426/2004_H5N1_//2004'[&!color=#ff0000]
	'ACB47234_A/houbara_bustard/Saudi_Arabia/6732-1/2007_H5N1_//2007'[&!color=#ff0000]
	'ACB47242_A/turkey/Saudi_Arabia/6732-6/2007_H5N1_//2007'[&!color=#ff0000]
	'ACB70470_A/duck/Vietnam/1228/2005_H5N1_//2005'[&!color=#ff0000]
	'ACB70492_A/duck/Vietnam/1233/2005_H5N1_//2005'[&!color=#ff0000]
	'ACB70503_A/Muscovy_duck/Vietnam/1455/2006_H5N1_//2006'[&!color=#ff0000]
	'ACB70514_A/duck/Vietnam/1469/2005_H5N1_//2005'[&!color=#ff0000]
	'ACB70536_A/duck/Vietnam/1/2007_H5N1_//2007'[&!color=#ff0000]
	'ACB70547_A/duck/Vietnam/2/2007_H5N1_//2007'[&!color=#ff0000]
	'ACB70558_A/Muscovy_duck/Vietnam/4/2007_H5N1_//2007'[&!color=#ff0000]
	'ACB70602_A/duck/Vietnam/8/2007_H5N1_//2007'[&!color=#ff0000]
	'ACB72449_A/chicken/Israel/1055/2008_H5N1_//2008'[&!color=#ff0000]
	'ACC63248_A/gray_teal/Western_Australia/1855/1979_H4N6_//1979'[&!color=#0000ff]
	'ACC63281_A/duck/Vietnam/942A/2004_H5N1_//2004'[&!color=#ff0000]
	'ACC66056_A/domestic_goose/Pavlodar/1/2005_H5N1_//2005'[&!color=#ff0000]
	'ACD12292_A/duck/Thailand/CU-329/07_H5N1_//2007'[&!color=#ff0000]
	'ACD13298_A/chicken/Thailand/ICRC-618/2008_H5N1_//2008'[&!color=#ff0000]
	'ACD35879_A/chicken/Nigeria/228-10/2006_H5N1_//2006'[&!color=#ff0000]
	'ACD35890_A/chicken/Nigeria/228-6/2006_H5N1_//2006'[&!color=#ff0000]
	'ACD35901_A/chicken/Nigeria/228-5/2006_H5N1_//2006'[&!color=#ff0000]
	'ACD37787_A/saker_falcon/Kuwait/0286/2007_H5N1_//2007'[&!color=#ff0000]
	'ACD84809_A/falcon/Saudi_Arabia/D1795/2005_H5N1_//2005'[&!color=#ff0000]
	'ACE73585_A/chicken/Thailand/ICRC-195/2007_H5N1_//2007'[&!color=#ff0000]
	'ACE73604_A/brown-head_gull/Thailand/vsmu-4/2008_H5N1_//2008'[&!color=#ff0000]
	'ACE73611_A/duck/Thailand/ICRC-V629/2008_H5N1_//2008'[&!color=#ff0000]
	'ACE76547_A/gadwall/California/HKWF100/2007_H6N1_24/10/2007'
	'ACE76591_A/northern_shoveler/California/HKWF268/2007_H6N2_28/10/2007'
	'ACE76602_A/American_wigeon/California/HKWF371/2007_H6N5_07/10/2007'
	'ACE76613_A/northern_shoveler/California/HKWF383/2007_H6N1_03/11/2007'
	'ACE81691_A/northern_shoveler/California/HKWF115/2007_H6N1_24/10/2007'
	'ACE81702_A/bufflehead/California/HKWF205/2007_H4N8_28/10/2007'[&!color=#0000ff]
	'ACE81713_A/American_wigeon/California/HKWF295/2007_H6N5_31/10/2007'
	'ACE81724_A/American_wigeon/California/HKWF450/2007_H4N7_04/11/2007'[&!color=#0000ff]
	'ACF16399_A/duck/Hubei/Hangmei01/2006_H5N1_//2006'[&!color=#ff0000]
	'ACF17967_A/chicken/Thailand/NS-339/2008_H5N1_//2008'[&!color=#ff0000]
	'ACF17977_A/chicken/Thailand/PC-340/2008_H5N1_//2008'[&!color=#ff0000]
	'ACF24882_A/duck/PA/486/1969_H6N1_//1969'
	'ACF32596_A/common_gull/Chany/P/2006_H5N1_18/07/2006'[&!color=#ff0000]
	'ACF33680_A/mallard/MN/323/1999_H4N8_//1999'[&!color=#0000ff]
	'ACF33691_A/mallard/Minnesota/269/1999_H4N6_//1999'[&!color=#0000ff]
	'ACF33702_A/mallard/Minnesota/160/1999_H4N6_//1999'[&!color=#0000ff]
	'ACF36753_A/turkey/Ontario/84/1983_H5N1_/01/1983'[&!color=#ff0000]
	'ACF36768_A/turkey/CA/358533/2005_H4N8_//2005'[&!color=#0000ff]
	'ACF36776_A/chicken/Thailand/ICRC-213/2007_H5N1_23/08/2007'[&!color=#ff0000]
	'ACF36832_A/mallard/Yan_chen/2005_H4N6_/10/2005'[&!color=#0000ff]
	'ACF40967_A/turkey/England/50-92/1991_H5N1_//1991'[&!color=#ff0000]
	'ACF47441_A/American_wigeon/California/HKWF1174/2007_H6N1_05/12/2007'
	'ACF47496_A/American_wigeon/California/HKWF353/2007_H6N1_03/11/2007'
	'ACF47507_A/ring_necked_duck/California/HKWF402/2007_H6N1_03/11/2007'
	'ACF47518_A/American_wigeon/California/HKWF41/2007_H6N1_21/10/2007'
	'ACF47529_A/American_wigeon/California/HKWF42/2007_H6N1_21/10/2007'
	'ACF47540_A/ring_necked_duck/California/HKWF515/2007_H6N1_07/11/2007'
	'ACF76208_A/chicken/Vietnam/890/2004_H5N1_//2004'[&!color=#ff0000]
	'ACF76219_A/chicken/Vietnam/NCVD09/2005_H5N1_//2005'[&!color=#ff0000]
	'ACF76230_A/duck/Vietnam/367/2005_H5N1_//2005'[&!color=#ff0000]
	'ACF76241_A/duck/Vietnam/NCVD05/2005_H5N1_//2005'[&!color=#ff0000]
	'ACG50697_A/chicken/Guangdong/1/2005_H5N1_//2005'[&!color=#ff0000]
	'ACG58479_A/duck/Vietnam/215/2005_H5N1_16/12/2005'[&!color=#ff0000]
	'ACG58490_A/Muscovy_duck/Vietnam/213/2005_H5N1_09/12/2005'[&!color=#ff0000]
	'ACG58534_A/chicken/Vietnam/209/2005_H5N1_08/12/2005'[&!color=#ff0000]
	'ACG58545_A/duck/Vietnam/208/2005_H5N1_07/12/2005'[&!color=#ff0000]
	'ACG58578_A/duck/Vietnam/205/2005_H5N1_07/12/2005'[&!color=#ff0000]
	'ACG58611_A/chicken/Vietnam/202/2005_H5N1_05/12/2005'[&!color=#ff0000]
	'ACG58622_A/duck/Vietnam/201/2005_H5N1_02/12/2005'[&!color=#ff0000]
	'ACG58633_A/chicken/Vietnam/200/2005_H5N1_02/12/2005'[&!color=#ff0000]
	'ACH43180_A/mallard/ON/499/2005_H5N1_/11/2005'[&!color=#ff0000]
	'ACH85376_A/duck/Yunnan/4873/2006_H5N1_//2006'[&!color=#ff0000]
	'ACH85387_A/duck/Yunnan/5310/2006_H5N1_//2006'[&!color=#ff0000]
	'ACH85398_A/duck/Yunnan/6490/2006_H5N1_//2006'[&!color=#ff0000]
	'ACH85409_A/goose/Yunnan/3798/2006_H5N1_//2006'[&!color=#ff0000]
	'ACH85420_A/goose/Yunnan/4371/2006_H5N1_//2006'[&!color=#ff0000]
	'ACH85442_A/goose/Yunnan/4985/2006_H5N1_//2006'[&!color=#ff0000]
	'ACH85453_A/goose/Yunnan/5141/2006_H5N1_//2006'[&!color=#ff0000]
	'ACH85464_A/goose/Yunnan/5540/2006_H5N1_//2006'[&!color=#ff0000]
	'ACH85475_A/goose/Yunnan/5599/2006_H5N1_//2006'[&!color=#ff0000]
	'ACH85486_A/goose/Yunnan/5769/2006_H5N1_//2006'[&!color=#ff0000]
	'ACH85497_A/goose/Yunnan/5979/2006_H5N1_//2006'[&!color=#ff0000]
	'ACH85508_A/goose/Yunnan/6193/2006_H5N1_//2006'[&!color=#ff0000]
	'ACH85519_A/goose/Yunnan/6384/2006_H5N1_//2006'[&!color=#ff0000]
	'ACH88859_A/chicken/Laos/P0020/2007_H5N1_//2007'[&!color=#ff0000]
	'ACH88870_A/duck/Laos/P0050/2007_H5N1_//2007'[&!color=#ff0000]
	'ACH88881_A/duck/Laos/P0106/2007_H5N1_//2007'[&!color=#ff0000]
	'ACH88892_A/chicken/Laos/P0169/2007_H5N1_//2007'[&!color=#ff0000]
	'ACH88903_A/chicken/Laos/P0171/2007_H5N1_//2007'[&!color=#ff0000]
	'ACI16715_A/duck/Vietnam/177/2005_H5N1_//2005'[&!color=#ff0000]
	'ACI16726_A/duck/Vietnam/NCVD06/2005_H5N1_//2005'[&!color=#ff0000]
	'ACI40919_A/mallard/ZhaLong/88/2004_H4N6_08/08/2004'[&!color=#0000ff]
	'ACI62845_A/falcon/Saudi_Arabia/D1936/2007_H5N1_//2007'[&!color=#ff0000]
	'ACI90135_A/least_sandpiper/South_Central_Alaska/2/2007_H4N8_09/05/2007'[&!color=#0000ff]
	'ACJ04573_A/least_sandpiper/South_Central_Alaska/1/2007_H4N8_09/05/2007'[&!color=#0000ff]
	'ACJ04608_A/northern_shoveler/California/HKWF216/2007_H6N1_28/10/2007'
	'ACJ09836_A/chicken/Vietnam/NCVD12/2005_H5N1_//2005'[&!color=#ff0000]
	'ACJ14861_A/duck/Vietnam/NCVD-2/2007_H5N1_//2007'[&!color=#ff0000]
	'ACJ14872_A/chicken/Vietnam/NCVD-3/2007_H5N1_//2007'[&!color=#ff0000]
	'ACJ14883_A/Muscovy_duck/Vietnam/NCVD-4/2007_H5N1_//2007'[&!color=#ff0000]
	'ACJ14894_A/Muscovy_duck/Vietnam/NCVD-5/2007_H5N1_//2007'[&!color=#ff0000]
	'ACJ14905_A/duck/Vietnam/NCVD-6/2007_H5N1_//2007'[&!color=#ff0000]
	'ACJ14916_A/duck/Vietnam/NCVD-7/2007_H5N1_//2007'[&!color=#ff0000]
	'ACJ14927_A/duck/Vietnam/NCVD-8/2007_H5N1_//2007'[&!color=#ff0000]
	'ACJ14938_A/duck/Vietnam/NCVD-9/2007_H5N1_//2007'[&!color=#ff0000]
	'ACJ14949_A/chicken/Vietnam/NCVD-10/2007_H5N1_//2007'[&!color=#ff0000]
	'ACJ14960_A/Muscovy_duck/Vietnam/NCVD-11/2007_H5N1_//2007'[&!color=#ff0000]
	'ACJ14971_A/duck/Vietnam/NCVD-12/2007_H5N1_//2007'[&!color=#ff0000]
	'ACJ14982_A/duck/Vietnam/NCVD-13/2007_H5N1_//2007'[&!color=#ff0000]
	'ACJ14993_A/chicken/Vietnam/NCVD-15/2007_H5N1_//2007'[&!color=#ff0000]
	'ACJ15004_A/duck/Vietnam/NCVD-16/2007_H5N1_//2007'[&!color=#ff0000]
	'ACJ15015_A/duck/Vietnam/NCVD-17/2007_H5N1_//2007'[&!color=#ff0000]
	'ACJ15026_A/duck/Vietnam/NCVD-18/2007_H5N1_//2007'[&!color=#ff0000]
	'ACJ15037_A/duck/Vietnam/NCVD-19/2007_H5N1_//2007'[&!color=#ff0000]
	'ACJ15048_A/chicken/Vietnam/NCVD-20/2007_H5N1_//2007'[&!color=#ff0000]
	'ACJ15059_A/chicken/Vietnam/NCVD-21/2007_H5N1_//2007'[&!color=#ff0000]
	'ACJ15070_A/Muscovy_duck/Vietnam/NCVD-22/2007_H5N1_//2007'[&!color=#ff0000]
	'ACJ15081_A/Muscovy_duck/Vietnam/NCVD-23/2007_H5N1_//2007'[&!color=#ff0000]
	'ACJ15103_A/duck/Vietnam/NCVD-25/2007_H5N1_//2007'[&!color=#ff0000]
	'ACJ15114_A/duck/Vietnam/NCVD-26/2007_H5N1_//2007'[&!color=#ff0000]
	'ACJ15136_A/duck/Vietnam/NCVD-30/2007_H5N1_//2007'[&!color=#ff0000]
	'ACJ15147_A/duck/Vietnam/NCVD-31/2007_H5N1_//2007'[&!color=#ff0000]
	'ACJ15168_A/duck/Laos/NCVD-35/2007_H5N1_//2007'[&!color=#ff0000]
	'ACJ15197_A/goose/Laos/NCVD-39/2007_H5N1_//2007'[&!color=#ff0000]
	'ACJ15208_A/chicken/Vietnam/NCVD-40/2007_H5N1_//2007'[&!color=#ff0000]
	'ACJ15250_A/chicken/Vietnam/NCVD-44/2007_H5N1_//2007'[&!color=#ff0000]
	'ACJ15261_A/chicken/Vietnam/NCVD-45/2007_H5N1_//2007'[&!color=#ff0000]
	'ACJ15272_A/Muscovy_duck/Vietnam/NCVD-46/2007_H5N1_//2007'[&!color=#ff0000]
	'ACJ24947_A/goose/Hungary/14756/2006_H5N1_06/06/2006'[&!color=#ff0000]
	'ACJ24958_A/mute_swan/Hungary/4571/2006_H5N1_16/02/2006'[&!color=#ff0000]
	'ACJ24969_A/mute_swan/Hungary/3472/2006_H5N1_06/02/2006'[&!color=#ff0000]
	'ACJ26076_A/scaly-breasted_munia/Hong_Kong/45/2007_H5N1_//2007'[&!color=#ff0000]
	'ACJ26087_A/crested_goshawk/Hong_Kong/458/2007_H5N1_//2007'[&!color=#ff0000]
	'ACJ26131_A/peregrine_falcon/Hong_Kong/1143/2007_H5N1_//2007'[&!color=#ff0000]
	'ACJ26208_A/scaly-breasted_munia/Hong_Kong/2572/2007_H5N1_//2007'[&!color=#ff0000]
	'ACJ26274_A/little_egret/Hong_Kong/8550/2007_H5N1_//2007'[&!color=#ff0000]
	'ACJ26296_A/grey_heron/Hong_Kong/3088/2007_H5N1_//2007'[&!color=#ff0000]
	'ACJ26307_A/common_buzzard/Hong_Kong/9213/2007_H5N1_//2007'[&!color=#ff0000]
	'ACJ26318_A/black-crowned_night_heron/Hong_Kong/659/2008_H5N1_//2008'[&!color=#ff0000]
	'ACJ26329_A/great_egret/Hong_Kong/807/2008_H5N1_//2008'[&!color=#ff0000]
	'ACJ26340_A/grey_heron/Hong_Kong/1046/2008_H5N1_//2008'[&!color=#ff0000]
	'ACJ26351_A/magpie_robin/Hong_Kong/1097/2008_H5N1_//2008'[&!color=#ff0000]
	'ACJ26373_A/peregrine_falcon/Hong_Kong/2142/2008_H5N1_//2008'[&!color=#ff0000]
	'ACJ53837_A/mute_swan/Aktau/1460/2006_H5N1_//2006'[&!color=#ff0000]
	'ACK28205_A/northern_pintail/Interior_Alaska/1/2007_H4N6_08/08/2007'[&!color=#0000ff]
	'ACK43346_A/guinea_fowl/NJ/14190-23/1996_H4N8_//1996'[&!color=#0000ff]
	'ACK43357_A/mallard/MN/327/1999_H4N8_//1999'[&!color=#0000ff]
	'ACK43362_A/mallard/Minnesota/348/2000_H4N6_//2000'[&!color=#0000ff]
	'ACK43367_A/mallard/Minnesota/192/1999_H4N6_//1999'[&!color=#0000ff]
	'ACK99274_A/chicken/Vietnam/921/2004_H5N1_//2004'[&!color=#ff0000]
	'ACK99285_A/chicken/Vietnam/925/2004_H5N1_//2004'[&!color=#ff0000]
	'ACK99296_A/chicken/Vietnam/933/2004_H5N1_//2004'[&!color=#ff0000]
	'ACK99307_A/chicken/Vietnam/NCVD11/2005_H5N1_//2005'[&!color=#ff0000]
	'ACM17286_A/chicken/Primorsky/85/2008_H5N1_08/04/2008'[&!color=#ff0000]
	'ACN39472_A/duck/Hunan/689/2006_H5N1_15/12/2006'[&!color=#ff0000]
	'ACN39473_A/chicken/Anhui/1089/2007_H5N1_28/01/2007'[&!color=#ff0000]
	'ACN39474_A/chicken/Henan/1362/2006_H5N1_30/12/2006'[&!color=#ff0000]
	'ACN39475_A/duck/Henan/1647/2006_H5N1_30/12/2006'[&!color=#ff0000]
	'ACN39476_A/duck/Henan/1650/2006_H5N1_30/12/2006'[&!color=#ff0000]
	'ACN39477_A/duck/Henan/1652/2006_H5N1_30/12/2006'[&!color=#ff0000]
	'ACN39478_A/chicken/Hunan/1793/2007_H5N1_23/01/2007'[&!color=#ff0000]
	'ACN39479_A/duck/Hunan/1930/2007_H5N1_23/01/2007'[&!color=#ff0000]
	'ACN39480_A/duck/Hunan/1964/2007_H5N1_23/01/2007'[&!color=#ff0000]
	'ACN39481_A/duck/Hunan/1994/2007_H5N1_23/01/2007'[&!color=#ff0000]
	'ACN39482_A/chicken/Hubei/2856/2007_H5N1_29/01/2007'[&!color=#ff0000]
	'ACN39483_A/duck/Hubei/2911/2007_H5N1_29/01/2007'[&!color=#ff0000]
	'ACN39484_A/chicken/Hubei/3002/2007_H5N1_29/01/2007'[&!color=#ff0000]
	'ACN39485_A/chicken/Hunan/3157/2006_H5N1_30/11/2006'[&!color=#ff0000]
	'ACN39486_A/duck/Hunan/3315/2006_H5N1_30/11/2006'[&!color=#ff0000]
	'ACN39487_A/duck/Hunan/3340/2006_H5N1_30/11/2006'[&!color=#ff0000]
	'ACN41777_A/chicken/Rawalakot/NARC2441A/2006_H5N1_//2006'[&!color=#ff0000]
	'ACN86443_A/ruddy_turnstone/Delaware/Sg-00470/2008_H4N6_21/05/2008'[&!color=#0000ff]
	'ACN86449_A/ruddy_turnstone/Delaware/Sg-00474/2008_H4N7_21/05/2008'[&!color=#0000ff]
	'ACN86473_A/red_knot/New_Jersey/Sg-00479/2008_H4N6_16/05/2008'[&!color=#0000ff]
	'ACN86509_A/ruddy_turnstone/New_Jersey/Sg-00489/2008_H4N6_18/05/2008'[&!color=#0000ff]
	'ACN86539_A/ruddy_turnstone/New_Jersey/Sg-00496/2008_H4N6_10/05/2008'[&!color=#0000ff]
	'ACN86575_A/ruddy_turnstone/New_Jersey/Sg-00507/2008_H4N6_16/05/2008'[&!color=#0000ff]
	'ACN86623_A/ruddy_turnstone/New_Jersey/Sg-00533/2008_H4N6_30/05/2008'[&!color=#0000ff]
	'ACN86635_A/ruddy_turnstone/Delaware/Sg-00539/2008_H4N6_31/05/2008'[&!color=#0000ff]
	'ACN86653_A/ruddy_turnstone/New_Jersey/Sg-00551/2008_H6N6_22/05/2008'
	'ACN86659_A/ruddy_turnstone/New_Jersey/Sg-00552/2008_H4N6_04/06/2008'[&!color=#0000ff]
	'ACN86671_A/ruddy_turnstone/New_Jersey/Sg-00558/2008_H4N6_04/06/2008'[&!color=#0000ff]
	'ACN86707_A/mallard/Minnesota/Sg-00569/2008_H4N6_01/08/2008'[&!color=#0000ff]
	'ACO25321_A/northern_pintail/Interior_Alaska/2/2007_H4N8_07/09/2007'[&!color=#0000ff]
	'ACO53817_A/chicken/Uthaithani/NIAH115067/2008_H5N1_//2008'[&!color=#ff0000]
	'ACO53827_A/chicken/Sukhothai/NIAH114843/2008_H5N1_//2008'[&!color=#ff0000]
	'ACQ71986_A/crow/Assam/142119/2008_H5N1_/12/2008'[&!color=#ff0000]
	'ACQ82857_A/mallard/Interior_Alaska/6/2007_H4N6_06/09/2007'[&!color=#0000ff]
	'ACQ82878_A/mallard/Interior_Alaska/4/2007_H4N6_07/09/2007'[&!color=#0000ff]
	'ACQ82944_A/northern_shoveler/Interior_Alaska/1/2007_H4N6_01/09/2007'[&!color=#0000ff]
	'ACQ82955_A/mallard/Interior_Alaska/1/2007_H4N5_03/09/2007'[&!color=#0000ff]
	'ACQ82977_A/mallard/Interior_Alaska/5/2007_H4N6_08/09/2007'[&!color=#0000ff]
	'ACQ82988_A/mallard/Interior_Alaska/3/2007_H4N6_16/09/2007'[&!color=#0000ff]
	'ACQ83053_A/greater_white-fronted_goose/California/AKS617/2007_H6N1_12/12/2007'
	'ACQ83294_A/mallard/California/7766/2008_H4N6_08/10/2008'[&!color=#0000ff]
	'ACR49062_A/chicken/West_Java/UT1001/2003_H5N1_20/10/2003'[&!color=#ff0000]
	'ACR49063_A/chicken/East_Java/UT1006/2003_H5N1_15/11/2003'[&!color=#ff0000]
	'ACR49064_A/quail/Yogjakarta/UT1023/2004_H5N1_15/01/2004'[&!color=#ff0000]
	'ACR49065_A/chicken/East_Kalimantan/UT1035/2004_H5N1_16/02/2004'[&!color=#ff0000]
	'ACR49066_A/duck/East_Java/UT1046/2004_H5N1_12/03/2004'[&!color=#ff0000]
	'ACR49069_A/chicken/Bali/UT2091/2005_H5N1_//2005'[&!color=#ff0000]
	'ACR49071_A/chicken/Sulawesi_Selatan/UT2093/2005_H5N1_//2005'[&!color=#ff0000]
	'ACR49072_A/chicken/Sulawesi_Selatan/UT2094/2005_H5N1_//2005'[&!color=#ff0000]
	'ACR49073_A/chicken/Central_Java/UT3091/2005_H5N1_//2005'[&!color=#ff0000]
	'ACR49074_A/chicken/East_Java/UT6016/2006_H5N1_/11/2006'[&!color=#ff0000]
	'ACR49076_A/chicken/East_Java/UT6021/2006_H5N1_/11/2006'[&!color=#ff0000]
	'ACR49077_A/chicken/Banten/UT6025/2006_H5N1_/10/2006'[&!color=#ff0000]
	'ACR49078_A/chicken/South_Kalimantan/UT6029/2006_H5N1_/11/2006'[&!color=#ff0000]
	'ACR49080_A/chicken/East_Java/UT6044/2007_H5N1_/03/2007'[&!color=#ff0000]
	'ACR49081_A/chicken/East_Java/UT6045/2007_H5N1_/03/2007'[&!color=#ff0000]
	'ACR49085_A/chicken/South_Kalimantan/UT6028/2006_H5N1_/11/2006'[&!color=#ff0000]
	'ACR49348_A/pigeon/Laos/P0022/2007_H5N1_//2007'[&!color=#ff0000]
	'ACR49363_A/duck/Laos/P0127/2007_H5N1_//2007'[&!color=#ff0000]
	'ACR49374_A/duck/Laos/P0117/2007_H5N1_//2007'[&!color=#ff0000]
	'ACR49385_A/duck/Laos/P0161/2007_H5N1_//2007'[&!color=#ff0000]
	'ACR49396_A/duck/Laos/A0301/2007_H5N1_//2007'[&!color=#ff0000]
	'ACR49407_A/chicken/Laos/A0464/2007_H5N1_//2007'[&!color=#ff0000]
	'ACR49418_A/duck/Laos/A0503/2007_H5N1_//2007'[&!color=#ff0000]
	'ACR49429_A/duck/Laos/A0617/2007_H5N1_//2007'[&!color=#ff0000]
	'ACR49451_A/chicken/Laos/P0130/2007_H5N1_//2007'[&!color=#ff0000]
	'ACR49462_A/duck/Laos/P0137/2007_H5N1_//2007'[&!color=#ff0000]
	'ACR49473_A/chicken/Laos/13/2008_H5N1_//2008'[&!color=#ff0000]
	'ACR49495_A/chicken/Laos/17/2008_H5N1_//2008'[&!color=#ff0000]
	'ACR49506_A/chicken/Laos/33/2008_H5N1_//2008'[&!color=#ff0000]
	'ACR49517_A/chicken/Laos/35/2008_H5N1_//2008'[&!color=#ff0000]
	'ACR49539_A/duck/Laos/25/2006_H5N1_//2006'[&!color=#ff0000]
	'ACR58603_A/mallard/Netherlands/2/2005_H4N2_//2005'[&!color=#0000ff]
	'ACR58636_A/shorebird/Delaware/133/2006_H6N8_22/05/2006'
	'ACR58647_A/chicken/Egypt/0836/2008_H5N1_15/01/2008'[&!color=#ff0000]
	'ACR58658_A/chicken/Egypt/0891/2008_H5N1_26/09/2008'[&!color=#ff0000]
	'ACR58735_A/mallard/Sweden/65/2005_H4N3_//2005'[&!color=#0000ff]
	'ACR58746_A/Eurasian_wigeon/Sweden/1/2004_H6N2_//2004'
	'ACR58757_A/common_teal/Netherlands/2/2005_H6N8_//2005'
	'ACR58993_A/black-headed_gull/Netherlands/1/2005_H6N8_//2005'
	'ACR59528_A/barnacle_goose/Netherlands/1/2005_H6N2_//2005'
	'ACR59539_A/mallard/Netherlands/71/2006_H6N2_//2006'
	'ACR59550_A/mallard/Netherlands/11/2007_H6N5_//2007'
	'ACS92950_A/mallard/Minnesota/Sg-00133/2007_H4N6_29/09/2007'[&!color=#0000ff]
	'ACT20719_A/chicken/Iran/53-3/2008_H5N1_//2008'[&!color=#ff0000]
	'ACT75688_A/bean_goose/Tyva/10/2009_H5N1_22/06/2009'[&!color=#ff0000]
	'ACT84152_A/blue-winged_teal/Minnesota/Sg-00225/2006_H6N5_30/09/2006'
	'ACT84170_A/green-winged_teal/Minnesota/Sg-00228/2006_H6N8_30/09/2006'
	'ACT84176_A/blue-winged_teal/Minnesota/Sg-00229/2006_H4N6_30/09/2006'[&!color=#0000ff]
	'ACT84188_A/American_wigeon/Minnesota/Sg-00231/2007_H4N6_29/09/2007'[&!color=#0000ff]
	'ACT84292_A/mallard/Minnesota/Sg-00448/2008_H6N1_19/08/2008'
	'ACT84297_A/ring-necked_duck/Minnesota/Sg-00449/2008_H4N8_20/08/2008'[&!color=#0000ff]
	'ACT84312_A/blue-winged_teal/Minnesota/Sg-00452/2008_H4N2_20/08/2008'[&!color=#0000ff]
	'ACT84322_A/northern_pintail/South_Dakota/Sg-00454/2008_H6N5_22/08/2008'
	'ACT84332_A/northern_pintail/South_Dakota/Sg-00456/2008_H6N1_22/08/2008'
	'ACT84337_A/mallard/South_Dakota/Sg-00457/2008_H4N2_19/08/2008'[&!color=#0000ff]
	'ACT84342_A/mallard/South_Dakota/Sg-00458/2008_H4N6_19/08/2008'[&!color=#0000ff]
	'ACT84347_A/mallard/South_Dakota/Sg-00459/2008_H4N6_19/08/2008'[&!color=#0000ff]
	'ACT84362_A/mallard/Minnesota/Sg-00462/2008_H6N1_16/09/2008'
	'ACT84371_A/mallard/Minnesota/Sg-00464/2008_H6N1_16/09/2008'
	'ACT84376_A/mallard/Minnesota/Sg-00465/2008_H4N8_16/09/2008'[&!color=#0000ff]
	'ACT84381_A/mallard/Minnesota/Sg-00467/2008_H6N1_17/09/2008'
	'ACT84408_A/ruddy_turnstone/New_Jersey/Sg-00482/2008_H6N8_10/05/2008'
	'ACT84443_A/ruddy_turnstone/New_Jersey/Sg-00502/2008_H4N6_17/05/2008'[&!color=#0000ff]
	'ACT84458_A/ruddy_turnstone/New_Jersey/Sg-00510/2008_H4N6_23/05/2008'[&!color=#0000ff]
	'ACT84557_A/ruddy_turnstone/Delaware/Sg-00541/2008_H4N6_31/05/2008'[&!color=#0000ff]
	'ACT84570_A/ruddy_turnstone/New_Jersey/Sg-00546/2008_H4N6_01/06/2008'[&!color=#0000ff]
	'ACT84669_A/mallard/Minnesota/Sg-00624/2008_H4N8_29/07/2008'[&!color=#0000ff]
	'ACT84681_A/mallard/Minnesota/Sg-00626/2008_H4N8_29/07/2008'[&!color=#0000ff]
	'ACT84730_A/mallard/Minnesota/Sg-00635/2008_H4N8_29/07/2008'[&!color=#0000ff]
	'ACT84999_A/blue-winged_teal/Minnesota/Sg-00691/2008_H4N8_03/08/2008'[&!color=#0000ff]
	'ACT85029_A/mallard/Minnesota/Sg-00697/2008_H4N6_01/08/2008'[&!color=#0000ff]
	'ACT85049_A/blue-winged_teal/North_Dakota/Sg-00702/2008_H4N6_02/09/2008'[&!color=#0000ff]
	'ACT85064_A/blue-winged_teal/North_Dakota/Sg-00705/2008_H4N6_02/09/2008'[&!color=#0000ff]
	'ACT85069_A/blue-winged_teal/North_Dakota/Sg-00707/2008_H4N8_02/09/2008'[&!color=#0000ff]
	'ACT85079_A/blue-winged_teal/North_Dakota/Sg-00711/2008_H4N8_03/09/2008'[&!color=#0000ff]
	'ACT85084_A/blue-winged_teal/North_Dakota/Sg-00712/2008_H4N6_03/09/2008'[&!color=#0000ff]
	'ACT85099_A/blue-winged_teal/North_Dakota/Sg-00715/2008_H4N6_08/09/2008'[&!color=#0000ff]
	'ACT85104_A/blue-winged_teal/North_Dakota/Sg-00716/2008_H4N6_08/09/2008'[&!color=#0000ff]
	'ACT97035_A/chicken/Korea/Gimje/2008_H5N1_01/04/2008'[&!color=#ff0000]
	'ACT97037_A/chicken/Korea/USQ284/2008_H5N1_28/04/2008'[&!color=#ff0000]
	'ACT97038_A/chicken/Korea/YAQ173/2008_H5N1_09/04/2008'[&!color=#ff0000]
	'ACT97039_A/duck/Korea/JEQ149/2008_H5N1_06/04/2008'[&!color=#ff0000]
	'ACU15117_A/mallard/Sweden/30/2005_H6N1_//2005'
	'ACU15974_A/shorebird/Delaware/472/2007_H5N1_24/05/2007'[&!color=#ff0000]
	'ACU16675_A/chicken/Egypt/083/2008_H5N1_02/01/2008'[&!color=#ff0000]
	'ACU16736_A/duck/Egypt/0871/2008_H5N1_20/02/2008'[&!color=#ff0000]
	'ACU26255_A/ring-necked_duck/California/K90/2005_H6N8_29/10/2005'
	'ACU26288_A/northern_shoveler/Alaska/7MP1113/2007_H4N6_11/09/2007'[&!color=#0000ff]
	'ACU26310_A/mallard/Alaska/7MP1028/2007_H4N8_07/09/2007'[&!color=#0000ff]
	'ACU26376_A/northern_shoveler/Alaska/7MP0954/2007_H4N6_06/09/2007'[&!color=#0000ff]
	'ACU87054_A/duck/Korea/A105/2009_H6N2_/04/2009'
	'ACU87055_A/duck/Korea/A121/2009_H6N2_/04/2009'
	'ACU87056_A/duck/Korea/A39/2008_H6N2_/10/2008'
	'ACU87057_A/duck/Korea/A50/2009_H6N2_/03/2009'
	'ACU87058_A/duck/Korea/A56/2009_H6N2_/03/2009'
	'ACU87059_A/duck/Korea/A65/2009_H6N2_/03/2009'
	'ACU87060_A/duck/Korea/276-7/2008_H6N2_/05/2008'
	'ACU87061_A/duck/Korea/522-79/2008_H6N2_/05/2008'
	'ACU87062_A/duck/Korea/412-4/2008_H6N2_/05/2008'
	'ACU87063_A/duck/Korea/A20/2009_H6N2_/03/2009'
	'ACU87064_A/duck/Korea/A127/2009_H6N2_/04/2009'
	'ACU87065_A/duck/Korea/460-5/2008_H6N2_/05/2008'
	'ACU87066_A/spot-billed_duck/Korea/625/2008_H6N1_/10/2008'
	'ACU87067_A/spot-billed_duck/Korea/619/2008_H6N2_/10/2008'
	'ACU87068_A/duck/Korea/112-25/2008_H6N1_/04/2008'
	'ACU87069_A/duck/Korea/334-15/2008_H6N1_/05/2008'
	'ACU87070_A/spot-billed_duck/Korea/540/2008_H6N1_/09/2008'
	'ACU87071_A/spot-billed_duck/Korea/545/2008_H6N1_/09/2008'
	'ACU87072_A/mallard/Korea/L08-8/2008_H6N1_/09/2008'
	'ACU87073_A/spot-billed_duck/Korea/527/2008_H6N1_/09/2008'
	'ACU87074_A/spot-billed_duck/Korea/534/2008_H6N1_/09/2008'
	'ACU87075_A/spot-billed_duck/Korea/528/2008_H6N8_/09/2008'
	'ACU87076_A/spot-billed_duck/Korea/536/2008_H6N1_/09/2008'
	'ACU87077_A/spot-billed_duck/Korea/546/2008_H6N1_/09/2008'
	'ACV41445_A/duck/Victoria/D23/1994_H4N2_//1994'[&!color=#0000ff]
	'ACV41522_A/American_black_duck/New_Brunswick/19347/2006_H4N6_14/09/2006'[&!color=#0000ff]
	'ACV41533_A/American_black_duck/New_Brunswick/19502/2006_H4N6_18/09/2006'[&!color=#0000ff]
	'ACV41555_A/duck/Czechoslovakia/1956_H4N6_11/06/1956'[&!color=#0000ff]
	'ACV41566_A/mallard/California/GL30/2005_H4N6_20/08/2005'[&!color=#0000ff]
	'ACV41577_A/northern_shoveler/California/K138/2005_H6N2_06/11/2005'
	'ACV41588_A/green-winged_teal/California/K218/2005_H4N6_04/12/2005'[&!color=#0000ff]
	'ACV41599_A/mallard/New_Zealand/1615-17/2004_H4N6_//2004'[&!color=#0000ff]
	'ACV41665_A/mallard/Interior_Alaska/7MP0372/2007_H4N6_17/08/2007'[&!color=#0000ff]
	'ACV41676_A/mallard/Interior_Alaska/7MP1050R1/2007_H4N6_10/09/2007'[&!color=#0000ff]
	'ACV89734_A/ruddy_turnstone/Delaware/291/2006_H6N1_22/05/2006'
	'ACV90506_A/chicken/India/WB-NIV92456/2009_H5N1_10/03/2009'[&!color=#ff0000]
	'ACX31581_A/chicken/Indonesia/3/2007_H5N1_//2007'[&!color=#ff0000]
	'ACX47993_A/tufted_duck/Bavaria/26/2006_H5N1_/03/2006'[&!color=#ff0000]
	'ACX47994_A/great_crested_grebe/Bavaria/22/2006_H5N1_/05/2006'[&!color=#ff0000]
	'ACX47995_A/swan/Bavaria/2/2007_H5N1_/06/2007'[&!color=#ff0000]
	'ACX47996_A/wild_duck/Bavaria/13/2007_H5N1_/08/2007'[&!color=#ff0000]
	'ACX55352_A/green-winged_teal/Alberta/11383/2005_H4N6_31/07/2005'[&!color=#0000ff]
	'ACX55363_A/redhead/Alberta/11817/2005_H4N6_06/08/2005'[&!color=#0000ff]
	'ACX55396_A/green-winged_teal/Nova_Scotia/14687/2005_H4N6_22/09/2005'[&!color=#0000ff]
	'ACX55407_A/mallard/Quebec/11102/2006_H4N6_20/08/2006'[&!color=#0000ff]
	'ACX55418_A/mallard/Quebec/11002/2006_H4N6_19/08/2006'[&!color=#0000ff]
	'ACX55462_A/mallard/Quebec/11103/2006_H4N6_20/08/2006'[&!color=#0000ff]
	'ACX55473_A/mallard/Quebec/11106/2006_H4N6_20/08/2006'[&!color=#0000ff]
	'ACX55495_A/mallard/Quebec/11182/2006_H4N6_24/08/2006'[&!color=#0000ff]
	'ACX55550_A/American_green-winged_teal/Manitoba/23884/2007_H4N6_21/08/2007'[&!color=#0000ff]
	'ACX55561_A/mallard/Manitoba/23912/2007_H4N7_24/08/2007'[&!color=#0000ff]
	'ACX55918_A/chicken/Assam/142007/2008_H5N1_07/12/2008'[&!color=#ff0000]
	'ACX61641_A/chicken/Domodedovo/MK/2007_H5N1_14/01/2007'[&!color=#ff0000]
	'ACX61650_A/duck/Omsk/1822/2006_H5N1_/07/2006'[&!color=#ff0000]
	'ACX61661_A/chicken/Reshoty/02/2006_H5N1_/06/2006'[&!color=#ff0000]
	'ACY06573_A/chicken/West_Bengal/170564/2009_H5N1_09/03/2009'[&!color=#ff0000]
	'ACY06574_A/chicken/West_Bengal/162642/2009_H5N1_15/02/2009'[&!color=#ff0000]
	'ACY06575_A/chicken/West_Bengal/82613/2008_H5N1_25/01/2008'[&!color=#ff0000]
	'ACY06576_A/chicken/West_Bengal/100879/2008_H5N1_23/03/2008'[&!color=#ff0000]
	'ACY06577_A/chicken/West_Bengal/106181/2008_H5N1_07/05/2008'[&!color=#ff0000]
	'ACY06578_A/chicken/West_Bengal/81760/2008_H5N1_19/01/2008'[&!color=#ff0000]
	'ACY06579_A/chicken/West_Bengal/81010/2008_H5N1_11/01/2008'[&!color=#ff0000]
	'ACY06580_A/chicken/West_Bengal/80995/2008_H5N1_11/01/2008'[&!color=#ff0000]
	'ACY80005_A/avian/Hong_Kong/2065/2007_H5N1_//2007'[&!color=#ff0000]
	'ACY80006_A/avian/Hong_Kong/0719/2007_H5N1_//2007'[&!color=#ff0000]
	'ACY80007_A/avian/Hong_Kong/0828/2007_H5N1_//2007'[&!color=#ff0000]
	'ACY80008_A/avian/Hong_Kong/2372/2007_H5N1_//2007'[&!color=#ff0000]
	'ACY80009_A/avian/Hong_Kong/1993/2007_H5N1_//2007'[&!color=#ff0000]
	'ACY80010_A/muscovy_duck/Bac_Ninh/07-69/2007_H5N1_//2007'[&!color=#ff0000]
	'ACY80012_A/duck/Vinh_Long/07-26/2007_H5N1_//2007'[&!color=#ff0000]
	'ACY80013_A/duck/Can_Tho/07-28/2007_H5N1_//2007'[&!color=#ff0000]
	'ACY80014_A/chicken/Nam_Dinh/07-32/2007_H5N1_//2007'[&!color=#ff0000]
	'ACY80016_A/chicken/Cao_Bang/07-42/2007_H5N1_//2007'[&!color=#ff0000]
	'ACY80017_A/muscovy_duck/Ha_Nam/07-47/2007_H5N1_//2007'[&!color=#ff0000]
	'ACY80018_A/duck/Phu_Tho/07-48/2007_H5N1_//2007'[&!color=#ff0000]
	'ACY80019_A/duck/Nghe_An/07-49/2007_H5N1_//2007'[&!color=#ff0000]
	'ACY80020_A/duck/Ha_Tinh/07-53/2007_H5N1_//2007'[&!color=#ff0000]
	'ACY80021_A/duck/Nam_Dinh/07-55/2007_H5N1_//2007'[&!color=#ff0000]
	'ACY80022_A/duck/Mong_Cai/07-58/2007_H5N1_//2007'[&!color=#ff0000]
	'ACY80023_A/muscovy_duck/Bac_Gieng/07-66/2007_H5N1_//2007'[&!color=#ff0000]
	'ACY80024_A/duck/Ninh_Binh/07-68/2007_H5N1_//2007'[&!color=#ff0000]
	'ACY80026_A/chicken/Ha_Nam/07-83/2007_H5N1_//2007'[&!color=#ff0000]
	'ACY80028_A/muscovy_duck/Son_La/07-85/2007_H5N1_//2007'[&!color=#ff0000]
	'ACY80029_A/duck/Thai_Ninh/07-86/2007_H5N1_//2007'[&!color=#ff0000]
	'ACY80030_A/muscovy_duck/Nam_Dinh/07-87/2007_H5N1_//2007'[&!color=#ff0000]
	'ACY80031_A/duck/Nam_Dinh/07-88/2007_H5N1_//2007'[&!color=#ff0000]
	'ACY80032_A/chicken/Thai_Binh/07-89/2007_H5N1_//2007'[&!color=#ff0000]
	'ACY80049_A/pintail/Minnesota/431/1999_H6N2_//1999'
	'ACY80051_A/sanderling/Delaware/654/2002_H6N4_//2002'
	'ACY80052_A/mallard/Minnesota/327/1998_H6N8_//1998'
	'ACZ05903_A/duck/Hunan/8/2008_H5N1_/11/2008'[&!color=#ff0000]
	'ACZ05904_A/chicken/Hunan/8/2008_H5N1_/11/2008'[&!color=#ff0000]
	'ACZ05905_A/duck/Hunan/3/2007_H5N1_/10/2007'[&!color=#ff0000]
	'ACZ05906_A/chicken/Hunan/3/2007_H5N1_/10/2007'[&!color=#ff0000]
	'ACZ36582_A/wild_duck/Ohio/623/2004_H5N1_//2004'[&!color=#ff0000]
	'ACZ36586_A/duck/Bac_Lieu/07-06/2007_H5N1_//2007'[&!color=#ff0000]
	'ACZ36587_A/Muscovy_duck/Ca_Mau/07-04/2007_H5N1_//2007'[&!color=#ff0000]
	'ACZ36588_A/chicken/Indonesia/7/2003_H5N1_20/12/2003'[&!color=#ff0000]
	'ACZ36589_A/chicken/Ninh_Binh/209/2005_H5N1_//2005'[&!color=#ff0000]
	'ACZ36591_A/chicken/Lang_Son/200/2005_H5N1_//2005'[&!color=#ff0000]
	'ACZ36593_A/whooper_swan/Mongolia/244/2005_H5N1_//2005'[&!color=#ff0000]
	'ACZ36594_A/waterfowl/Hong_Kong/378.5/2001_H5N1_//2001'[&!color=#ff0000]
	'ACZ36595_A/Duck/Hong_Kong/380.5/2001_H5N1_//2001'[&!color=#ff0000]
	'ACZ36597_A/chicken/Hong_Kong/409.1/2002_H5N1_//2002'[&!color=#ff0000]
	'ACZ36600_A/duck/Ang_Thong/71_2_/2004_H5N1_//2004'[&!color=#ff0000]
	'ACZ36615_A/mallard/PA/454069-9/2006_H5N1_//2006'[&!color=#ff0000]
	'ACZ36616_A/mute_swan/MI/451072-2/2006_H5N1_//2006'[&!color=#ff0000]
	'ACZ36617_A/ruddy_turnstone/DE/509531/2007_H5N1_//2007'[&!color=#ff0000]
	'ACZ36618_A/turkey/VA/505477-18/2007_H5N1_//2007'[&!color=#ff0000]
	'ACZ36625_A/duck/LA/32M/1987_H6N2_//1987'
	'ACZ46086_A/mallard/Minnesota/95/1998_H4N2_//1998'[&!color=#0000ff]
	'ACZ46087_A/mallard/Minnesota/14/2000_H4N3_//2000'[&!color=#0000ff]
	'ACZ46088_A/mallard/Minnesota/33/2000_H4N4_8_//2000'[&!color=#0000ff]
	'ACZ46090_A/mallard/Minnesota/140/1999_H4N6_//1999'[&!color=#0000ff]
	'ACZ46091_A/mallard/Minnesota/145/1999_H4N6_//1999'[&!color=#0000ff]
	'ACZ46093_A/mallard/Minnesota/195/1999_H4N6_//1999'[&!color=#0000ff]
	'ACZ46094_A/mallard/Minnesota/313/2000_H4N6_//2000'[&!color=#0000ff]
	'ACZ46095_A/mallard/Minnesota/524/2000_H4N6_//2000'[&!color=#0000ff]
	'ACZ46096_A/mallard/Minnesota/114/1998_H4N8_//1998'[&!color=#0000ff]
	'ACZ46097_A/mallard/Minnesota/188/1999_H4N8_//1999'[&!color=#0000ff]
	'ACZ46098_A/mallard/Minnesota/210/1999_H4N8_//1999'[&!color=#0000ff]
	'ACZ46100_A/mallard/Minnesota/237/1999_H4N8_//1999'[&!color=#0000ff]
	'ACZ46102_A/mallard/Minnesota/402/1999_H4N8_//1999'[&!color=#0000ff]
	'ACZ46103_A/mallard/Minnesota/263/1999_H4N9_//1999'[&!color=#0000ff]
	'ACZ46105_A/mallard/Minnesota/24/2000_H5N1_//2000'[&!color=#ff0000]
	'ACZ46115_A/mallard/Minnesota/319/1998_H6_//1998'
	'ACZ46116_A/mallard/Minnesota/401/1999_H6_//1999'
	'ACZ46117_A/ruddy_turnstone/Delaware/69/2001_H6N2_//2001'
	'ACZ46118_A/northern_pintail/Texas/161/2002_H6N2_//2002'
	'ACZ46119_A/mallard/Minnesota/38/2000_H6N3_//2000'
	'ACZ46121_A/mallard/Minnesota/313/1999_H6N4_//1999'
	'ACZ46122_A/ring-billed_gull/Georgia/124/2001_H6N4_//2001'
	'ACZ46123_A/northern_pintail/Texas/184/2002_H6N4_//2002'
	'ACZ46124_A/northern_pintail/Texas/282/2002_H6N1_//2002'
	'ACZ46125_A/mallard/Minnesota/541/2000_H6N_//2000'
	'ACZ46126_A/ruddy_turnstone/Delaware/335/2004_H6N_//2004'
	'ACZ46127_A/mallard/Minnesota/66/1998_H6N5_//1998'
	'ACZ46128_A/mallard/Minnesota/157/1998_H6N5_//1998'
	'ACZ46129_A/mallard/Minnesota/253/1999_H6N5_//1999'
	'ACZ46130_A/mallard/Minnesota/329/1999_H6N5_//1999'
	'ACZ46132_A/mallard/Minnesota/179/1998_H6N6_//1998'
	'ACZ46133_A/mallard/Minnesota/31/1998_H6N8_//1998'
	'ACZ46134_A/mallard/Minnesota/63/1998_H6N8_//1998'
	'ACZ46135_A/mallard/Minnesota/353/1998_H6N8_//1998'
	'ACZ46136_A/mallard/Minnesota/175/1999_H6N8_//1999'
	'ACZ46137_A/mallard/Minnesota/204/1999_H6N8_//1999'
	'ACZ46138_A/ruddy_turnstone/Delaware/119/2004_H6N8_//2004'
	'ACZ46139_A/ruddy_turnstone/Delaware/274/2004_H6N8_//2004'
	'ACZ46140_A/ruddy_turnstone/Delaware/460/2004_H6N8_//2004'
	'ACZ46191_A/chicken/Alabama/1975_H4N8_//1975'[&!color=#0000ff]
	'ACZ46192_A/duck/New_Jersey/5406-27/1994_H4N8_//1994'[&!color=#0000ff]
	'ACZ46208_A/mallard/Wisconsin/428/1975_H5N1_//1975'[&!color=#ff0000]
	'ACZ46211_A/goose/Hong_Kong/437-6/1999_H5N1_//1999'[&!color=#ff0000]
	'ACZ46212_A/goose/Hong_Kong/437-8/1999_H5N1_//1999'[&!color=#ff0000]
	'ACZ46214_A/goose/Hong_Kong/485.3/2000_H5N1_//2000'[&!color=#ff0000]
	'ACZ46215_A/goose/Hong_Kong/1032.6/2000_H5N1_//2000'[&!color=#ff0000]
	'ACZ46217_A/duck/Hong_Kong/2986.1-2/2000_H5N1_//2000'[&!color=#ff0000]
	'ACZ46218_A/Goose/Hong_Kong/3014.5/2000_H5N1_//2000'[&!color=#ff0000]
	'ACZ46219_A/Chicken/Hong_Kong/317.5/2001_H5N1_//2001'[&!color=#ff0000]
	'ACZ46222_A/goose/Viet_Nam/113/2001_H5N1_//2001'[&!color=#ff0000]
	'ACZ46254_A/pochard/Buryatiya/1941/2000_H4N6_//2000'[&!color=#0000ff]
	'ACZ46256_A/duck/Alberta/286/1978_H4N8_//1978'[&!color=#0000ff]
	'ACZ46259_A/pigeon/Thailand/1B/2004_H5N1_//2004'[&!color=#ff0000]
	'ACZ46260_A/duck/Viet_Nam/NCVDCDC14/2005_H5N1_//2005'[&!color=#ff0000]
	'ACZ46261_A/magpie/Korea/Y_S-M1/2004_H5N1_//2004'[&!color=#ff0000]
	'ACZ46262_A/goose/Hong_Kong/739.2/2002_H5N1_//2002'[&!color=#ff0000]
	'ACZ46263_A/goose/Hong_Kong/668.1/2001_H5N1_//2001'[&!color=#ff0000]
	'ACZ46265_A/duck/Hong_Kong/140/1998_H5N1_//1998'[&!color=#ff0000]
	'ACZ46268_A/duck/Hai_Phong_/208/2006_H5N1_//2006'[&!color=#ff0000]
	'ACZ46271_A/duck/Bac_Lieu/07-09/2007_H5N1_//2007'[&!color=#ff0000]
	'ACZ46272_A/duck/Phu_Tho/07-92/2007_H5N1_//2007'[&!color=#ff0000]
	'ACZ46359_A/mallard/Ohio/667/2002_H4N6_//2002'[&!color=#0000ff]
	'ACZ46361_A/mallard/Ohio/657/2002_H4N6_//2002'[&!color=#0000ff]
	'ACZ46362_A/mallard/Ohio/686/2002_H4N2_//2002'[&!color=#0000ff]
	'ACZ46392_A/mallard/Ohio/684/2002_H4N6_//2002'[&!color=#0000ff]
	'ACZ46396_A/mallard/Maryland/470/2002_H6N2_//2002'
	'ACZ53999_A/duck/Yangzhou/013/2008_H6N5_15/12/2008'
	'ACZ54019_A/lesser_kestrel/Heilongjiang/194/2007_H5N1_10/01/2007'[&!color=#ff0000]
	'ACZ58090_A/chicken/India/WB-NIV2653/2008_H5N1_21/01/2008'[&!color=#ff0000]
	'ACZ58125_A/duck/India/TR-NIV4396/2008_H5N1_03/04/2008'[&!color=#ff0000]
	'ACZ58138_A/chicken/India/WB-NIV529/2008_H5N1_13/01/2008'[&!color=#ff0000]
	'ACZ81490_A/goose/Tripura/103596/2008_H5N1_01/04/2008'[&!color=#ff0000]
	'ACZ81501_A/duck/Tripura/103597/2008_H5N1_/04/2008'[&!color=#ff0000]
	'ACZ81512_A/chicken/Assam/140203/2008_H5N1_20/11/2008'[&!color=#ff0000]
	'ACZ81581_A/chicken/West_Bengal/155505/2009_H5N1_/01/2009'[&!color=#ff0000]
	'ACZ81592_A/chicken/West_Bengal/193936/2009_H5N1_/05/2009'[&!color=#ff0000]
	'ADA69366_A/duck/France/05066b/2005_H5N1_//2005'[&!color=#ff0000]
	'ADA69428_A/duck/France/080036/2008_H5N1_/01/2008'[&!color=#ff0000]
	'ADA82130_A/pekin_duck/California/P30/2006_H4N2_06/03/2006'[&!color=#0000ff]
	'ADA82163_A/mallard/Ohio/660/2002_H4N6_19/08/2002'[&!color=#0000ff]
	'ADB12384_A/duck/Jiangsu/022/2009_H6N6_15/01/2009'
	'ADB25382_A/chicken/Nigeria/08VIR4337-380/2006_H5N1_21/02/2006'[&!color=#ff0000]
	'ADB25426_A/chicken/Nigeria/08VIR4337-434/2006_H5N1_12/05/2006'[&!color=#ff0000]
	'ADB25437_A/chicken/Nigeria/08VIR4337-438/2006_H5N1_19/05/2006'[&!color=#ff0000]
	'ADB25448_A/chicken/Nigeria/08VIR4337-446/2006_H5N1_08/06/2006'[&!color=#ff0000]
	'ADB25481_A/chicken/Nigeria/08RS848-1/2006_H5N1_14/02/2006'[&!color=#ff0000]
	'ADB25492_A/guinea_fowl/Nigeria/08RS848-10/2006_H5N1_04/04/2006'[&!color=#ff0000]
	'ADB25503_A/chicken/Nigeria/08RS848-100/2007_H5N1_02/08/2007'[&!color=#ff0000]
	'ADB25514_A/chicken/Nigeria/08RS848-102/2007_H5N1_02/08/2007'[&!color=#ff0000]
	'ADB25525_A/chicken/Nigeria/08RS848-104/2007_H5N1_10/08/2007'[&!color=#ff0000]
	'ADB25536_A/chicken/Nigeria/08RS848-106/2007_H5N1_20/08/2007'[&!color=#ff0000]
	'ADB25547_A/chicken/Nigeria/08RS848-110/2007_H5N1_01/09/2007'[&!color=#ff0000]
	'ADB25558_A/chicken/Nigeria/08RS848-111/2007_H5N1_03/09/2007'[&!color=#ff0000]
	'ADB25569_A/chicken/Nigeria/08RS848-115/2007_H5N1_06/09/2007'[&!color=#ff0000]
	'ADB25591_A/chicken/Nigeria/08RS848-118/2007_H5N1_01/10/2007'[&!color=#ff0000]
	'ADB25602_A/turkey/Nigeria/08RS848-12/2006_H5N1_15/04/2006'[&!color=#ff0000]
	'ADB25613_A/duck/chicken/Nigeria/08RS848-120/2007_H5N1_21/11/2007'[&!color=#ff0000]
	'ADB25624_A/chicken/Nigeria/08RS848-121/2007_H5N1_18/10/2007'[&!color=#ff0000]
	'ADB25635_A/chicken/Nigeria/08RS848-122/2007_H5N1_18/10/2007'[&!color=#ff0000]
	'ADB25646_A/chicken/Nigeria/08RS848-14/2006_H5N1_07/06/2006'[&!color=#ff0000]
	'ADB25657_A/chicken/Nigeria/08RS848-15/2006_H5N1_07/06/2006'[&!color=#ff0000]
	'ADB25668_A/chicken/Nigeria/08RS848-17/2006_H5N1_25/06/2006'[&!color=#ff0000]
	'ADB25679_A/duck/chicken/Nigeria/08RS848-20/2006_H5N1_25/06/2006'[&!color=#ff0000]
	'ADB25690_A/chicken/Nigeria/08RS848-21/2006_H5N1_28/06/2006'[&!color=#ff0000]
	'ADB25712_A/chicken/Nigeria/08RS848-24/2006_H5N1_08/07/2006'[&!color=#ff0000]
	'ADB25734_A/chicken/Nigeria/08RS848-28/2006_H5N1_14/07/2006'[&!color=#ff0000]
	'ADB25745_A/chicken/Nigeria/08RS848-33/2006_H5N1_19/07/2006'[&!color=#ff0000]
	'ADB25756_A/chicken/Nigeria/08RS848-35/2006_H5N1_09/08/2006'[&!color=#ff0000]
	'ADB25767_A/chicken/Nigeria/08RS848-38/2006_H5N1_02/09/2006'[&!color=#ff0000]
	'ADB25778_A/chicken/Nigeria/08RS848-39/2006_H5N1_02/09/2006'[&!color=#ff0000]
	'ADB25789_A/chicken/Nigeria/08RS848-4/2006_H5N1_17/02/2006'[&!color=#ff0000]
	'ADB25800_A/chicken/Nigeria/08RS848-40/2006_H5N1_02/09/2006'[&!color=#ff0000]
	'ADB25811_A/chicken/Nigeria/08RS848-41/2006_H5N1_10/10/2006'[&!color=#ff0000]
	'ADB25833_A/chicken/Nigeria/08RS848-44/2006_H5N1_28/11/2006'[&!color=#ff0000]
	'ADB25844_A/chicken/Nigeria/08RS848-45/2006_H5N1_02/12/2006'[&!color=#ff0000]
	'ADB25855_A/chicken/Nigeria/08RS848-47/2006_H5N1_08/12/2006'[&!color=#ff0000]
	'ADB25866_A/chicken/Nigeria/08RS848-5/2006_H5N1_27/02/2006'[&!color=#ff0000]
	'ADB25877_A/chicken/Nigeria/08RS848-50/2006_H5N1_13/12/2006'[&!color=#ff0000]
	'ADB25888_A/chicken/Nigeria/08RS848-52/2006_H5N1_13/12/2006'[&!color=#ff0000]
	'ADB25899_A/chicken/Nigeria/08RS848-54/2006_H5N1_31/12/2006'[&!color=#ff0000]
	'ADB25910_A/goose/Nigeria/08RS848-56/2007_H5N1_11/01/2007'[&!color=#ff0000]
	'ADB25921_A/chicken/Nigeria/08RS848-58/2007_H5N1_19/01/2007'[&!color=#ff0000]
	'ADB25932_A/chicken/Nigeria/08RS848-59/2007_H5N1_20/01/2007'[&!color=#ff0000]
	'ADB25954_A/chicken/Nigeria/08RS848-60/2007_H5N1_23/01/2007'[&!color=#ff0000]
	'ADB25965_A/turkey/Nigeria/08RS848-61/2007_H5N1_26/01/2007'[&!color=#ff0000]
	'ADB25976_A/water_fowl/Nigeria/08RS848-66/2007_H5N1_10/02/2007'[&!color=#ff0000]
	'ADB25987_A/chicken/Nigeria/08RS848-67/2007_H5N1_10/02/2007'[&!color=#ff0000]
	'ADB25998_A/chicken/Nigeria/08RS848-68/2007_H5N1_14/02/2007'[&!color=#ff0000]
	'ADB26009_A/chicken/Nigeria/08RS848-7/2006_H5N1_10/03/2006'[&!color=#ff0000]
	'ADB26020_A/chicken/Nigeria/08RS848-70/2007_H5N1_16/02/2007'[&!color=#ff0000]
	'ADB26042_A/guinea_fowl/Nigeria/08RS848-72/2007_H5N1_20/02/2007'[&!color=#ff0000]
	'ADB26053_A/chicken/Nigeria/08RS848-74/2007_H5N1_26/02/2007'[&!color=#ff0000]
	'ADB26064_A/chicken/Nigeria/08RS848-75/2007_H5N1_09/03/2007'[&!color=#ff0000]
	'ADB26075_A/chicken/Nigeria/08RS848-76/2007_H5N1_09/03/2007'[&!color=#ff0000]
	'ADB26086_A/chicken/Nigeria/08RS848-77/2007_H5N1_14/03/2007'[&!color=#ff0000]
	'ADB26097_A/guinea_fowl/Nigeria/08RS848-78/2007_H5N1_15/03/2007'[&!color=#ff0000]
	'ADB26108_A/chicken/Nigeria/08RS848-8/2006_H5N1_10/03/2006'[&!color=#ff0000]
	'ADB26119_A/chicken/Nigeria/08RS848-82/2007_H5N1_21/03/2007'[&!color=#ff0000]
	'ADB26141_A/ostrich/Nigeria/08RS848-84/2007_H5N1_27/03/2007'[&!color=#ff0000]
	'ADB26152_A/chicken/Nigeria/08RS848-88/2007_H5N1_07/07/2007'[&!color=#ff0000]
	'ADB26163_A/chicken/Nigeria/08RS848-9/2006_H5N1_04/04/2006'[&!color=#ff0000]
	'ADB26174_A/chicken/Nigeria/08RS848-90/2007_H5N1_17/07/2007'[&!color=#ff0000]
	'ADB26185_A/chicken/Nigeria/08RS848-91/2007_H5N1_24/07/2007'[&!color=#ff0000]
	'ADB26196_A/chicken/Nigeria/08RS848-92/2007_H5N1_12/07/2007'[&!color=#ff0000]
	'ADB26207_A/chicken/Nigeria/08RS848-93/2007_H5N1_21/07/2007'[&!color=#ff0000]
	'ADB26218_A/chicken/Nigeria/08RS848-94/2007_H5N1_19/07/2007'[&!color=#ff0000]
	'ADB26229_A/chicken/Nigeria/08RS848-96/2007_H5N1_03/08/2007'[&!color=#ff0000]
	'ADB26251_A/chicken/Nigeria/08RS848-99/2007_H5N1_25/06/2007'[&!color=#ff0000]
	'ADB92068_A/chicken/Nandurbar/7972/2006_H5N1_/02/2006'[&!color=#ff0000]
	'ADB92072_A/chicken/Nandurbar/7966/2006_H5N1_/02/2006'[&!color=#ff0000]
	'ADB93845_A/chicken/Assam/140187/2008_H5N1_/11/2008'[&!color=#ff0000]
	'ADB93846_A/chicken/Nandurbar/7979/2006_H5N1_/02/2006'[&!color=#ff0000]
	'ADB93847_A/chicken/West_Bengal/142121/2008_H5N1_/12/2008'[&!color=#ff0000]
	'ADB93848_A/chicken/Sikkim/151464/2009_H5N1_/01/2009'[&!color=#ff0000]
	'ADC29446_A/chicken/West_Bengal/148713/2009_H5N1_/01/2009'[&!color=#ff0000]
	'ADC34537_A/great_black-headed_gull/Qinghai/8/2009_H5N1_/06/2009'[&!color=#ff0000]
	'ADC34538_A/brown-headed_gull/Qinghai/9/2009_H5N1_/06/2009'[&!color=#ff0000]
	'ADC34539_A/brown-headed_gull/Qinghai/19/2009_H5N1_/06/2009'[&!color=#ff0000]
	'ADC97014_A/duck/Shandong/009/2008_H5N1_15/12/2008'[&!color=#ff0000]
	'ADC97081_A/duck/Fujian/01/2002_H5N1_//2002'[&!color=#ff0000]
	'ADC97083_A/duck/Guangxi/53/2002_H5N1_//2002'[&!color=#ff0000]
	'ADD10542_A/duck/Tuva/01/2006_H5N1_/06/2006'[&!color=#ff0000]
	'ADD10546_A/duck/Eastern_China/909/2009_H5N1_15/01/2009'[&!color=#ff0000]
	'ADD10557_A/duck/Eastern_China/108/2008_H5N1_15/12/2008'[&!color=#ff0000]
	'ADD97083_A/Chicken/Laos/Xaythiani_26/2006_H5N1_//2006'[&!color=#ff0000]
	'ADE75052_A/greylag_goose/Netherlands/4/1999_H6N1_01/03/1999'
	'ADE75081_A/mallard/Netherlands/12/2001_H4N2_03/12/2001'[&!color=#0000ff]
	'ADE75101_A/mallard/Netherlands/1/2002_H4N6_07/01/2002'[&!color=#0000ff]
	'ADE75110_A/mallard/Netherlands/1/1999_H4N6_04/10/1999'[&!color=#0000ff]
	'ADE75174_A/mallard/Sweden/46/2002_H4N3_14/11/2002'[&!color=#0000ff]
	'ADE75260_A/mallard/Sweden/62/2003_H4N6_05/09/2003'[&!color=#0000ff]
	'ADE75304_A/mallard/Sweden/81/2002_H6N1_03/12/2002'
	'ADF29686_A/Muscovy_duck/Fujian/FZ01/2008_H6N6_17/03/2008'
	'ADF29846_A/glaucous_gull/Alaska/44198-119/2006_H6N1_10/09/2006'
	'ADF65090_A/teal/Germany/WV632/2005_H5N1_25/11/2005'[&!color=#ff0000]
	'ADG43679_A/mallard/Jiangxi/13228/2005_H6N1_//2005'
	'ADG43680_A/mallard/Jiangxi/10668/2005_H6N1_//2005'
	'ADG43681_A/mallard/Jiangxi/10071/2005_H6N1_//2005'
	'ADG43682_A/duck/Hunan/177/2005_H6N1_//2005'
	'ADG43683_A/duck/Shantou/1275/2004_H6N1_//2004'
	'ADG43684_A/mallard/Jiangxi/7787/2003_H6N1_//2003'
	'ADG43685_A/mallard/Jiangxi/6845/2003_H6N1_//2003'
	'ADG43686_A/mallard/Jiangxi/227/2003_H6N1_//2003'
	'ADG43687_A/duck/Fujian/12371/2005_H6N2_//2005'
	'ADG43688_A/duck/Fujian/11339/2005_H6N2_//2005'
	'ADG43689_A/duck/Fujian/8719/2005_H6N2_//2005'
	'ADG43690_A/duck/Fujian/7033/2005_H6N2_//2005'
	'ADG43691_A/duck/Fujian/5643/2005_H6N2_//2005'
	'ADG43692_A/duck/Fujian/5426/2005_H6N2_//2005'
	'ADG43693_A/duck/Fujian/5117/2005_H6N2_//2005'
	'ADG43694_A/duck/Fujian/4125/2005_H6N2_//2005'
	'ADG43695_A/duck/Fujian/3937/2005_H6N2_//2005'
	'ADG43696_A/duck/Fujian/3701/2005_H6N2_//2005'
	'ADG43697_A/duck/Fujian/3193/2005_H6N2_//2005'
	'ADG43698_A/duck/Fujian/2546/2005_H6N2_//2005'
	'ADG43699_A/duck/Fujian/1695/2005_H6N2_//2005'
	'ADG43700_A/duck/Fujian/629/2005_H6N2_//2005'
	'ADG43701_A/duck/Fujian/420/2005_H6N2_//2005'
	'ADG43702_A/mallard/Jiangxi/12147/2005_H6N2_//2005'
	'ADG43703_A/chicken/Hunan/989/2005_H6N2_//2005'
	'ADG43704_A/duck/Hunan/908/2005_H6N2_//2005'
	'ADG43705_A/duck/Hunan/491/2005_H6N2_//2005'
	'ADG43706_A/duck/Guangxi/3459/2005_H6N2_//2005'
	'ADG43707_A/duck/Guangxi/1598/2005_H6N2_//2005'
	'ADG43708_A/duck/Guangxi/141/2005_H6N2_//2005'
	'ADG43709_A/duck/Shantou/22596/2005_H6N2_//2005'
	'ADG43710_A/duck/Shantou/17887/2005_H6N2_//2005'
	'ADG43711_A/duck/Shantou/17232/2005_H6N2_//2005'
	'ADG43712_A/duck/Shantou/16432/2005_H6N2_//2005'
	'ADG43714_A/duck/Shantou/14062/2005_H6N2_//2005'
	'ADG43715_A/duck/Shantou/13468/2005_H6N2_//2005'
	'ADG43716_A/duck/Shantou/13145/2005_H6N2_//2005'
	'ADG43717_A/duck/Shantou/10196/2005_H6N2_//2005'
	'ADG43718_A/duck/Shantou/8379/2005_H6N2_//2005'
	'ADG43719_A/duck/Shantou/7568/2005_H6N2_//2005'
	'ADG43720_A/duck/Shantou/6698/2005_H6N2_//2005'
	'ADG43721_A/duck/Shantou/5808/2005_H6N2_//2005'
	'ADG43722_A/duck/Shantou/5480/2005_H6N2_//2005'
	'ADG43723_A/duck/Shantou/4617/2005_H6N2_//2005'
	'ADG43724_A/duck/Shantou/3324/2005_H6N2_//2005'
	'ADG43725_A/duck/Shantou/2472/2005_H6N2_//2005'
	'ADG43726_A/duck/Shantou/924/2005_H6N2_//2005'
	'ADG43727_A/mallard/Shantou/198/2005_H6N2_//2005'
	'ADG43730_A/wild_duck/Shantou/7900/2004_H6N2_//2004'
	'ADG43731_A/duck/Shantou/7880/2004_H6N2_//2004'
	'ADG43732_A/wild_duck/Shantou/7307/2004_H6N2_//2004'
	'ADG43733_A/duck/Shantou/6847/2004_H6N2_//2004'
	'ADG43734_A/wild_duck/Shantou/5769/2004_H6N2_//2004'
	'ADG43735_A/duck/Shantou/5104/2004_H6N2_//2004'
	'ADG43736_A/wild_duck/Shantou/4086/2004_H6N2_//2004'
	'ADG43737_A/duck/Shantou/3667/2004_H6N2_//2004'
	'ADG43738_A/duck/Shantou/887/2004_H6N2_//2004'
	'ADG43739_A/duck/Shantou/171/2004_H6N2_//2004'
	'ADG43740_A/mallard/Jiangxi/7376/2003_H6N2_//2003'
	'ADG43741_A/duck/Shantou/3654/2003_H6N2_//2003'
	'ADG43742_A/duck/Shantou/3550/2003_H6N2_//2003'
	'ADG43743_A/wild_duck/Shantou/3433/2003_H6N2_//2003'
	'ADG43744_A/duck/Shantou/3274/2003_H6N2_//2003'
	'ADG43745_A/wild_duck/Shantou/3155/2003_H6N2_//2003'
	'ADG43746_A/wild_duck/Shantou/2853/2003_H6N2_//2003'
	'ADG43747_A/duck/Shantou/2834/2003_H6N2_//2003'
	'ADG43748_A/duck/Shantou/2195/2003_H6N2_//2003'
	'ADG43749_A/duck/Shantou/1838/2003_H6N2_//2003'
	'ADG43750_A/duck/Shantou/1658/2003_H6N2_//2003'
	'ADG43751_A/duck/Shantou/925/2003_H6N2_//2003'
	'ADG43752_A/wild_duck/Shantou/853/2003_H6N2_//2003'
	'ADG43754_A/duck/Shantou/689/2003_H6N2_//2003'
	'ADG43755_A/duck/Shantou/487/2003_H6N2_//2003'
	'ADG43756_A/duck/Shantou/481/2003_H6N2_//2003'
	'ADG43757_A/duck/Hunan/573/2002_H6N2_//2002'
	'ADG43758_A/duck/Shantou/3656/2002_H6N2_//2002'
	'ADG43759_A/duck/Shantou/2471/2002_H6N2_//2002'
	'ADG43760_A/duck/Shantou/2450/2002_H6N2_//2002'
	'ADG43761_A/duck/Shantou/2446/2002_H6N2_//2002'
	'ADG43763_A/duck/Shantou/2045/2002_H6N2_//2002'
	'ADG43766_A/duck/Shantou/1648/2002_H6N2_//2002'
	'ADG43768_A/wild_duck/Shantou/1494/2002_H6N2_//2002'
	'ADG43769_A/goose/Shantou/1321/2002_H6N2_//2002'
	'ADG43770_A/duck/Shantou/1249/2002_H6N2_//2002'
	'ADG43771_A/duck/Shantou/1233/2002_H6N2_//2002'
	'ADG43772_A/duck/Shantou/1217/2002_H6N2_//2002'
	'ADG43773_A/duck/Shantou/1215/2002_H6N2_//2002'
	'ADG43774_A/duck/Shantou/1211/2002_H6N2_//2002'
	'ADG43775_A/wild_duck/Shantou/1068/2002_H6N2_//2002'
	'ADG43776_A/goose/Shantou/879/2002_H6N2_//2002'
	'ADG43777_A/wild_duck/Shantou/867/2002_H6N2_//2002'
	'ADG43778_A/wild_duck/Shantou/865/2002_H6N2_//2002'
	'ADG43779_A/goose/Shantou/756/2002_H6N2_//2002'
	'ADG43780_A/duck/Shantou/674/2002_H6N2_//2002'
	'ADG43781_A/wild_duck/Shantou/641/2002_H6N2_//2002'
	'ADG43782_A/duck/Shantou/494/2002_H6N2_//2002'
	'ADG43783_A/wild_duck/Shantou/488/2002_H6N2_//2002'
	'ADG43784_A/duck/Shantou/313/2002_H6N2_//2002'
	'ADG43785_A/duck/Shantou/266/2002_H6N2_//2002'
	'ADG43788_A/wild_duck/Shantou/41/2002_H6N2_//2002'
	'ADG43789_A/duck/Shantou/5579/2001_H6N2_//2001'
	'ADG43791_A/duck/Shantou/5540/2001_H6N2_//2001'
	'ADG43794_A/duck/Shantou/4534/2001_H6N2_//2001'
	'ADG43795_A/duck/Shantou/4439/2001_H6N2_//2001'
	'ADG43796_A/duck/Shantou/4380/2001_H6N2_//2001'
	'ADG43797_A/duck/Shantou/4371/2001_H6N2_//2001'
	'ADG43798_A/duck/Shantou/4267/2001_H6N2_//2001'
	'ADG43799_A/duck/Shantou/4002/2001_H6N2_//2001'
	'ADG43802_A/duck/Shantou/3655/2001_H6N2_//2001'
	'ADG43803_A/duck/Shantou/2542/2001_H6N2_//2001'
	'ADG43804_A/duck/Shantou/2444/2001_H6N2_//2001'
	'ADG43805_A/wild_duck/Shantou/2395/2001_H6N2_//2001'
	'ADG43806_A/duck/Shantou/2167/2001_H6N2_//2001'
	'ADG43807_A/wild_duck/Shantou/2026/2001_H6N2_//2001'
	'ADG43808_A/duck/Shantou/1586/2001_H6N2_//2001'
	'ADG43809_A/duck/Shantou/1522/2001_H6N2_//2001'
	'ADG43810_A/wild_duck/Shantou/1381/2001_H6N2_//2001'
	'ADG43811_A/duck/Shantou/1286/2001_H6N2_//2001'
	'ADG43812_A/duck/Shantou/1197/2001_H6N2_//2001'
	'ADG43813_A/duck/Shantou/1090/2001_H6N2_//2001'
	'ADG43814_A/duck/Shantou/728/2001_H6N2_//2001'
	'ADG43815_A/wild_duck/Shantou/261/2001_H6N2_//2001'
	'ADG43816_A/duck/Shantou/1840/2000_H6N2_//2000'
	'ADG43817_A/duck/Shantou/1655/2000_H6N2_//2000'
	'ADG43818_A/wild_duck/Shantou/1651/2000_H6N2_//2000'
	'ADG43819_A/duck/Shantou/1252/2000_H6N2_//2000'
	'ADG43820_A/duck/Shantou/339/2000_H6N2_//2000'
	'ADG43821_A/duck/Shantou/259/2000_H6N2_//2000'
	'ADG43822_A/duck/Shantou/83/2000_H6N2_//2000'
	'ADG43823_A/duck/Hunan/748/2005_H6N5_//2005'
	'ADG43824_A/duck/Guangxi/585/2005_H6N5_//2005'
	'ADG43825_A/mallard/Jiangxi/8346/2004_H6N5_//2004'
	'ADG43826_A/mallard/Jiangxi/8341/2004_H6N5_//2004'
	'ADG43827_A/duck/Guangxi/1455/2004_H6N5_//2004'
	'ADG43828_A/duck/Hunan/5613/2003_H6N5_//2003'
	'ADG43829_A/duck/Shantou/20313/2005_H6N6_//2005'
	'ADG43830_A/goose/Shantou/18647/2005_H6N6_//2005'
	'ADG43831_A/duck/Fujian/12035/2005_H6N6_//2005'
	'ADG43832_A/duck/Fujian/11661/2005_H6N6_//2005'
	'ADG43833_A/duck/Shantou/11392/2005_H6N6_//2005'
	'ADG43834_A/duck/Shantou/8365/2005_H6N6_//2005'
	'ADG43835_A/mallard/Shantou/972/2005_H6N6_//2005'
	'ADG43836_A/wild_duck/Shantou/47/2005_H6N6_//2005'
	'ADG43838_A/duck/Shantou/6233/2004_H6N6_//2004'
	'ADG43839_A/mallard/Jiangxi/413/2004_H6N6_//2004'
	'ADG43840_A/wild_duck/Shantou/192/2004_H6N6_//2004'
	'ADG43841_A/duck/Shantou/4893/2001_H6N6_//2001'
	'ADG43842_A/mallard/Jiangxi/4408/2005_H6N8_//2005'
	'ADG43843_A/mallard/Jiangxi/6285/2004_H6N8_//2004'
	'ADG43844_A/duck/Hunan/3748/2004_H6N8_//2004'
	'ADG43845_A/duck/Shantou/2954/2003_H6N8_//2003'
	'ADG43846_A/duck/Hunan/1469/2002_H6N8_//2002'
	'ADG43847_A/wild_duck/Shantou/311/2001_H6N9_//2001'
	'ADG44987_A/great_crested-grebe/Qinghai/1/2009_H5N1_15/05/2009'[&!color=#ff0000]
	'ADG59381_A/chicken/Sichuan/81/2005_H5N1_//2005'[&!color=#ff0000]
	'ADG59383_A/duck/Hubei/49/2005_H5N1_//2005'[&!color=#ff0000]
	'ADG59384_A/goose/Hubei/65/2005_H5N1_//2005'[&!color=#ff0000]
	'ADG59385_A/chicken/Gansu/44/2004_H5N1_//2004'[&!color=#ff0000]
	'ADG59386_A/wild_duck/Liaoning/8/2006_H5N1_//2006'[&!color=#ff0000]
	'ADG59388_A/chicken/Shandong/A-5/2006_H5N1_//2006'[&!color=#ff0000]
	'ADG59389_A/great_cormorant/Tibet/12/2006_H5N1_//2006'[&!color=#ff0000]
	'ADG59390_A/bar-headed_goose/Tibet/8/2006_H5N1_//2006'[&!color=#ff0000]
	'ADG59391_A/chicken/Hunan/41/2004_H5N1_//2004'[&!color=#ff0000]
	'ADG59392_A/chicken/Anhui/39/2004_H5N1_//2004'[&!color=#ff0000]
	'ADG59393_A/duck/Guangdong/23/2004_H5N1_//2004'[&!color=#ff0000]
	'ADG59394_A/duck/Anhui/56/2005_H5N1_//2005'[&!color=#ff0000]
	'ADG59395_A/chicken/Guizhou/7/2008_H5N1_//2008'[&!color=#ff0000]
	'ADG59396_A/chicken/Hebei/A-8/2009_H5N1_//2009'[&!color=#ff0000]
	'ADG59397_A/duck/Hunan/69/2004_H5N1_//2004'[&!color=#ff0000]
	'ADG59398_A/duck/Hunan/70/2004_H5N1_//2004'[&!color=#ff0000]
	'ADG59399_A/chicken/Shandong/A-10/2006_H5N1_//2006'[&!color=#ff0000]
	'ADG59400_A/chicken/Tibet/6/2008_H5N1_//2008'[&!color=#ff0000]
	'ADG59401_A/chicken/Shandong/A-1/2009_H5N1_//2009'[&!color=#ff0000]
	'ADG59402_A/duck/Yunnan/47/2006_H5N1_//2006'[&!color=#ff0000]
	'ADG59403_A/duck/Hunan/11/2007_H5N1_//2007'[&!color=#ff0000]
	'ADG59404_A/bar-headed_goose/Qinghai/1-HVRI/2006_H5N1_//2006'[&!color=#ff0000]
	'ADG59405_A/chicken/Hunan/1/2009_H5N1_//2009'[&!color=#ff0000]
	'ADG59406_A/duck/Hunan/29/2006_H5N1_//2006'[&!color=#ff0000]
	'ADG59407_A/chicken/Fujian/1/2007_H5N1_//2007'[&!color=#ff0000]
	'ADG59408_A/chicken/Ningxia/24/2006_H5N1_//2006'[&!color=#ff0000]
	'ADG59409_A/chicken/Shanxi/10/2006_H5N1_//2006'[&!color=#ff0000]
	'ADG59410_A/chicken/Liaoning/A-1/2007_H5N1_//2007'[&!color=#ff0000]
	'ADG59411_A/duck/Jiangxi/80/2005_H5N1_//2005'[&!color=#ff0000]
	'ADG59412_A/chicken/Henan/A-7/2006_H5N1_//2006'[&!color=#ff0000]
	'ADG59413_A/shrike/Tibet/13/2006_H5N1_//2006'[&!color=#ff0000]
	'ADG59415_A/chicken/Xinjiang/78/2005_H5N1_//2005'[&!color=#ff0000]
	'ADG59416_A/chicken/Xinjiang/27/2006_H5N1_//2006'[&!color=#ff0000]
	'ADG59417_A/chicken/Xinjiang/17/2005_H5N1_//2005'[&!color=#ff0000]
	'ADG59418_A/chicken/Xinjiang/28/2006_H5N1_//2006'[&!color=#ff0000]
	'ADG59419_A/chicken/Xinjiang/54/2005_H5N1_//2005'[&!color=#ff0000]
	'ADG59420_A/chicken/Xinjiang/68/2005_H5N1_//2005'[&!color=#ff0000]
	'ADG59421_A/chicken/Xinjiang/67/2005_H5N1_//2005'[&!color=#ff0000]
	'ADG59422_A/chicken/Xinjiang/53/2005_H5N1_//2005'[&!color=#ff0000]
	'ADG59423_A/chicken/Xinjiang/16/2005_H5N1_//2005'[&!color=#ff0000]
	'ADG59424_A/chicken/Jiangsu/18/2008_H5N1_//2008'[&!color=#ff0000]
	'ADG59425_A/chicken/Hunan/21/2005_H5N1_//2005'[&!color=#ff0000]
	'ADG59426_A/goose/Guangdong/72/2004_H5N1_//2004'[&!color=#ff0000]
	'ADG59427_A/chicken/Liaoning/A-11/2006_H5N1_//2006'[&!color=#ff0000]
	'ADG59428_A/duck/Anhui/1/06_H5N1_//2006'[&!color=#ff0000]
	'ADG59553_A/chicken/Liaoning/23/2005_H5N1_//2005'[&!color=#ff0000]
	'ADG59554_A/bar-headed_goose/Qinghai/3/2005_H5N1_//2005'[&!color=#ff0000]
	'ADG59555_A/chicken/Jiangxi/25/2004_H5N1_//2004'[&!color=#ff0000]
	'ADG59556_A/pied_magpie/Liaoning/7/2006_H5N1_//2006'[&!color=#ff0000]
	'ADG85894_A/mallard/Alaska/44354-831/2007_H4N6_02/10/2007'[&!color=#0000ff]
	'ADG85895_A/mallard/Alaska/44430-193/2008_H4N6_01/09/2008'[&!color=#0000ff]
	'ADG85896_A/mallard/Alaska/44244-158/2006_H4N6_01/09/2006'[&!color=#0000ff]
	'ADG85897_A/mallard/Alaska/44243-025/2006_H4N6_02/09/2006'[&!color=#0000ff]
	'ADG85898_A/mallard/Alaska/44243-016/2006_H4N6_03/09/2006'[&!color=#0000ff]
	'ADG85899_A/mallard/Alaska/44354-830/2007_H4N6_01/09/2007'[&!color=#0000ff]
	'ADG85900_A/mallard/Alaska/44244-010/2006_H4N6_01/09/2006'[&!color=#0000ff]
	'ADG85901_A/mallard/Alaska/44430-148/2008_H4N6_03/10/2008'[&!color=#0000ff]
	'ADG85902_A/mallard/Alaska/44430-040/2008_H4N6_03/10/2008'[&!color=#0000ff]
	'ADG85903_A/mallard/Alaska/44430-031/2008_H4N6_03/10/2008'[&!color=#0000ff]
	'ADG85906_A/mallard/Alaska/44244-130/2006_H4N6_01/09/2006'[&!color=#0000ff]
	'ADG85907_A/mallard/Alaska/44243-071/2006_H4N6_03/09/2006'[&!color=#0000ff]
	'ADH95753_A/blue-winged_teal/Minnesota/Sg-00028/2007_H4N6_02/08/2007'[&!color=#0000ff]
	'ADH95764_A/blue-winged_teal/Minnesota/Sg-00029/2007_H4N6_03/08/2007'[&!color=#0000ff]
	'ADH95775_A/blue-winged_teal/Minnesota/Sg-00030/2007_H4N6_03/08/2007'[&!color=#0000ff]
	'ADH95797_A/blue-winged_teal/Minnesota/Sg-00032/2007_H4N6_03/08/2007'[&!color=#0000ff]
	'ADH95830_A/blue-winged_teal/Minnesota/Sg-00035/2007_H4N6_03/08/2007'[&!color=#0000ff]
	'ADH95863_A/blue-winged_teal/Minnesota/Sg-00038/2007_H4N6_03/08/2007'[&!color=#0000ff]
	'ADH95885_A/blue-winged_teal/Minnesota/Sg-00040/2007_H4N6_03/08/2007'[&!color=#0000ff]
	'ADH95896_A/blue-winged_teal/Minnesota/Sg-00041/2007_H4N6_03/08/2007'[&!color=#0000ff]
	'ADH95907_A/blue-winged_teal/Minnesota/Sg-00042/2007_H4N6_03/08/2007'[&!color=#0000ff]
	'ADH95940_A/mallard/Minnesota/Sg-00045/2007_H4N6_03/08/2007'[&!color=#0000ff]
	'ADH96135_A/mallard/Minnesota/Sg-00053/2007_H4N6_03/08/2007'[&!color=#0000ff]
	'ADH96179_A/mallard/Minnesota/Sg-00058/2007_H4N6_03/08/2007'[&!color=#0000ff]
	'ADH96201_A/mallard/Minnesota/Sg-00060/2007_H4N6_03/08/2007'[&!color=#0000ff]
	'ADH96234_A/mallard/Minnesota/Sg-00063/2007_H4N6_03/08/2007'[&!color=#0000ff]
	'ADH96333_A/blue-winged_teal/Texas/Sg-00076/2007_H4N6_16/09/2007'[&!color=#0000ff]
	'ADH96344_A/blue-winged_teal/Texas/Sg-00077/2007_H4N6_15/09/2007'[&!color=#0000ff]
	'ADH96377_A/blue-winged_teal/Texas/Sg-00080/2007_H4N6_15/09/2007'[&!color=#0000ff]
	'ADH96388_A/blue-winged_teal/Texas/Sg-00081/2007_H4N6_15/09/2007'[&!color=#0000ff]
	'ADK22459_A/openbill_stork/Thailand/VSMU-5-NSN/2004_H5N1_05/02/2004'[&!color=#ff0000]
	'ADK22460_A/openbill_stork/Thailand/VSMU-4-NSN/2004_H5N1_05/02/2004'[&!color=#ff0000]
	'ADK70137_A/mallard/PT/35910-2/2006_H4N6_30/10/2006'[&!color=#0000ff]
	'ADK78184_A/rosy-billed_pochard/Argentina/CIP051-557/2007_H6N2_/05/2007'
	'ADK78195_A/rosy-billed_pochard/Argentina/CIP051-575/2007_H6N8_/05/2007'
	'ADK78206_A/rosy-billed_pochard/Argentina/CIP051-925/2008_H6N2_/02/2008'
	'ADL57395_A/chicken/Egypt/9402-CLEVB213/2007_H5N1_//2007'[&!color=#ff0000]
	'ADL57405_A/chicken/Egypt/08124S-NLQP/2008_H5N1_10/01/2008'[&!color=#ff0000]
	'ADM31431_A/great_crested_grebe/Tyva/22/2010_H5N1_/06/2010'[&!color=#ff0000]
	'ADM95240_A/chicken/Cambodia/022LC1b/2005_H5N1_09/02/2005'[&!color=#ff0000]
	'ADM95241_A/chicken/Cambodia/013LC1b/2005_H5N1_04/02/2005'[&!color=#ff0000]
	'ADM95242_A/chicken/Cambodia/022LC2b/2005_H5N1_09/02/2005'[&!color=#ff0000]
	'ADM95249_A/duck/Cambodia/D3PV/2006_H5N1_07/08/2006'[&!color=#ff0000]
	'ADM95252_A/duck/Cambodia/D14AL/2006_H5N1_04/02/2006'[&!color=#ff0000]
	'ADM95253_A/chicken/Cambodia/LC/2006_H5N1_24/03/2006'[&!color=#ff0000]
	'ADN34706_A/mallard/Czech_Republic/15902-17K/2009_H6N2_30/09/2009'
	'ADN34717_A/mallard/Czech_Republic/12652/2007_H4N6_06/08/2007'[&!color=#0000ff]
	'ADN78260_A/duck/Hunan/8-19/2009_H4N2_/01/2009'[&!color=#0000ff]
	'ADO65939_A/chicken/West_Bengal/239020/2010_H5N1_12/01/2010'[&!color=#ff0000]
	'ADP07083_A/greater_white-fronted_goose/California/44358-077/2007_H6N1_27/10/2007'
	'ADP07236_A/mallard/Washington/44242-144/2006_H4N6_14/08/2006'[&!color=#0000ff]
	'ADP07258_A/mallard/Washington/44242-271/2006_H4N6_15/08/2006'[&!color=#0000ff]
	'ADP07280_A/mallard/Washington/44242-290/2006_H4N6_16/08/2006'[&!color=#0000ff]
	'ADP07313_A/northern_shoveler/Washington/44249-603/2006_H6N1_26/10/2006'
	'ADP07621_A/northern_shoveler/Oregon/44336-179/2007_H4N6_10/09/2007'[&!color=#0000ff]
	'ADP07643_A/mallard/Washington/44338-009/2007_H6N1_29/08/2007'
	'ADP07654_A/mallard/Washington/44338-012/2007_H4N6_29/08/2007'[&!color=#0000ff]
	'ADP07676_A/mallard/Washington/44338-015/2007_H4N6_29/08/2007'[&!color=#0000ff]
	'ADP07687_A/mallard/Washington/44338-016/2007_H4N6_29/08/2007'[&!color=#0000ff]
	'ADP07698_A/mallard/Washington/44338-017/2007_H4N6_29/08/2007'[&!color=#0000ff]
	'ADP07720_A/mallard/Washington/44338-019/2007_H6N1_29/08/2007'
	'ADP07758_A/mallard/Washington/44338-037/2007_H6N1_04/09/2007'
	'ADP07824_A/mallard/Washington/44338-112/2007_H6N2_10/09/2007'
	'ADP07835_A/mallard/Washington/44338-120/2007_H6N2_10/09/2007'
	'ADP07857_A/greater_white-fronted_goose/California/44358-076/2007_H6N1_27/10/2007'
	'ADP07868_A/greater_white-fronted_goose/California/44358-089/2007_H6N1_27/10/2007'
	'ADP07879_A/greater_white-fronted_goose/California/44358-095/2007_H6N1_27/10/2007'
	'ADP07890_A/greater_white-fronted_goose/California/44358-112/2007_H6N1_04/11/2007'
	'ADQ20541_A/common_eider/Netherlands2/2006_H4N8_//2006'[&!color=#0000ff]
	'ADQ20552_A/mallard/Netherlands/7/2007_H4N2_//2007'[&!color=#0000ff]
	'ADQ20631_A/black-headed_gull/Netherlands/1/2006_H4N5_//2006'[&!color=#0000ff]
	'ADQ74939_A/grebe/Tyva/2/2010_H5N1_22/06/2010'[&!color=#ff0000]
	'ADQ92589_A/ruddy_turnstone/Delaware/103/2007_H5N1_22/05/2007'[&!color=#ff0000]
	'ADQ92600_A/shorebird/Delaware_Bay/255/2006_H6N1_22/05/2006'
	'ADQ92611_A/ruddy_turnstone/Delaware/293/2006_H6N2_22/05/2006'
	'ADR00764_A/mallard/Interior_Alaska/7MP0512/2007_H4N6_07/09/2007'[&!color=#0000ff]
	'ADR00875_A/northern_pintail/Interior_Alaska/7MP1644/2007_H4N6_02/09/2007'[&!color=#0000ff]
	'ADR00930_A/northern_pintail/Interior_Alaska/7MP1067R1/2007_H4N5_15/09/2007'[&!color=#0000ff]
	'ADR65101_A/duck/Victoria/2001_H4N6_//2001'[&!color=#0000ff]
	'ADR65373_A/mallard/New_Zealand/223-31/2005_H4N6_//2005'[&!color=#0000ff]
	'ADR65379_A/mallard/New_Zealand/275-11/2005_H4N6_//2005'[&!color=#0000ff]
	'ADR65392_A/mallard/New_Zealand/527-11/2005_H4N6_//2005'[&!color=#0000ff]
	'ADR66054_A/mallard/New_Zealand/449-66/2004_H4N6_//2004'[&!color=#0000ff]
	'ADR66420_A/mallard/New_Zealand/1440-372/2005_H4N6_//2005'[&!color=#0000ff]
	'ADR66441_A/mallard/New_Zealand/1365-350/2005_H6N9_//2005'
	'ADT64812_A/duck/Victoria/2853/2003_H4N8_//2003'[&!color=#0000ff]
	'ADT70709_A/blue-winged_teal/Texas/Sg-00074/2007_H4N8_15/09/2007'[&!color=#0000ff]
	'ADT79367_A/blue-winged_teal/Texas/Sg-00155/2007_H4N8_15/09/2007'[&!color=#0000ff]
	'ADT79376_A/blue-winged_teal/Texas/Sg-00157/2007_H4N6_15/09/2007'[&!color=#0000ff]
	'ADT79386_A/blue-winged_teal/Texas/Sg-00159/2007_H4N8_16/09/2007'[&!color=#0000ff]
	'ADT79422_A/mallard/Minnesota/Sg-00167/2007_H6N1_14/09/2007'
	'ADT79460_A/blue-winged_teal/Texas/Sg-00204/2007_H4N6_16/09/2007'[&!color=#0000ff]
	'ADT79475_A/blue-winged_teal/Texas/Sg-00207/2007_H4N6_15/09/2007'[&!color=#0000ff]
	'ADT79564_A/mallard/Minnesota/Sg-00106/2007_H6N2_16/09/2007'
	'ADT79575_A/blue-winged_teal/Texas/Sg-00158/2007_H4N6_15/09/2007'[&!color=#0000ff]
	'ADT79597_A/green-winged_teal/Minnesota/Sg-00180/2007_H6N2_14/09/2007'
	'ADT79608_A/blue-winged_teal/Texas/Sg-00188/2007_H4N8_15/09/2007'[&!color=#0000ff]
	'ADT79619_A/green-winged_teal/Minnesota/Sg-00199/2007_H6N2_14/09/2007'
	'ADT79630_A/blue-winged_teal/Minnesota/Sg-00201/2007_H4N6_29/09/2007'[&!color=#0000ff]
	'ADT79641_A/blue-winged_teal/Texas/Sg-00206/2007_H4N6_15/09/2007'[&!color=#0000ff]
	'ADT79652_A/mallard/Minnesota/Sg-00220/2007_H6N1_14/09/2007'
	'ADT79663_A/green-winged_teal/Minnesota/Sg-00222/2007_H6N2_16/09/2007'
	'ADU16014_A/mallard/Interior_Alaska/6MP0745/2006_H4N6_08/08/2006'[&!color=#0000ff]
	'ADU16539_A/mallard/Interior_Alaska/6MP0891/2006_H4N6_16/08/2006'[&!color=#0000ff]
	'ADU16627_A/mallard/Interior_Alaska/6MP0956R1/2006_H4N6_18/08/2006'[&!color=#0000ff]
	'ADU16693_A/northern_pintail/Interior_Alaska/6MP0741R2/2006_H4N6_08/08/2006'[&!color=#0000ff]
	'ADU16704_A/mallard/Interior_Alaska/9BM1812/2009_H4N6_02/07/2009'[&!color=#0000ff]
	'ADU16879_A/mallard/Interior_Alaska/9BM2256/2009_H4N6_11/07/2009'[&!color=#0000ff]
	'ADU16923_A/mallard/Interior_Alaska/7MP1771R1/2007_H4N6_05/09/2007'[&!color=#0000ff]
	'ADU17033_A/duck/Interior_Alaska/7MP1570/2007_H4N6_01/09/2007'[&!color=#0000ff]
	'ADU17351_A/northern_pintail/Interior_Alaska/8BM3658/2008_H4N6_24/09/2008'[&!color=#0000ff]
	'ADU17477_A/avian/Japan/8KI0195/2008_H6N8_08/10/2008'
	'ADU17488_A/avian/Japan/8KI0185/2008_H4N6_08/10/2008'[&!color=#0000ff]
	'ADU17521_A/avian/Japan/8KI0135/2008_H6N5_08/10/2008'
	'ADU17586_A/slaty-backed_gull/Japan/6KS0185/2006_H4N8_26/07/2006'[&!color=#0000ff]
	'ADU17596_A/mallard/Interior_Alaska/7MP0901R1/2007_H4N6_08/09/2007'[&!color=#0000ff]
	'ADU17614_A/northern_shoveler/Mississippi/09OS589/2009_H4N6_22/01/2009'[&!color=#0000ff]
	'ADU17623_A/mallard/Wisconsin/08OS2261/2008_H4N6_19/10/2008'[&!color=#0000ff]
	'ADU20346_A/gadwall/Wisconsin/08OS2296/2008_H6N2_20/10/2008'
	'ADU20357_A/mallard/Illinois/08OS2315/2008_H4N6_25/10/2008'[&!color=#0000ff]
	'ADU20482_A/northern_shoveler/Illinois/08OS3331/2008_H4N8_15/11/2008'[&!color=#0000ff]
	'ADU25030_A/mallard/Interior_Alaska/9BM1869/2009_H4N6_01/07/2009'[&!color=#0000ff]
	'ADU53018_A/mallard/Interior_Alaska/9BM1964/2009_H4N6_06/07/2009'[&!color=#0000ff]
	'ADU53095_A/northern_pintail/Interior_Alaska/8BM3608/2008_H4N6_15/09/2008'[&!color=#0000ff]
	'ADU53106_A/northern_pintail/Interior_Alaska/8BM3723/2008_H4N1_27/09/2008'[&!color=#0000ff]
	'ADU53128_A/avian/Southcentral_Alaska/7KW0388R1/2007_H4N8_10/05/2007'[&!color=#0000ff]
	'ADU53308_A/mallard/Interior_Alaska/9BM2243/2009_H4N6_11/07/2009'[&!color=#0000ff]
	'ADU53319_A/mallard/Interior_Alaska/9BM2252/2009_H4N6_11/07/2009'[&!color=#0000ff]
	'ADU53490_A/northern_pintail/Interior_Alaska/8BM3669/2008_H4N6_25/09/2008'[&!color=#0000ff]
	'ADU53683_A/duck/Interior_Alaska/7MP1550/2007_H4N6_01/09/2007'[&!color=#0000ff]
	'ADU53726_A/rufous-necked_stint/Japan/6KS0242/2006_H4N8_02/09/2006'[&!color=#0000ff]
	'ADU53735_A/slaty-backed_gull/Japan/6KS0191/2006_H4N8_26/07/2006'[&!color=#0000ff]
	'ADU56687_A/mallard/Interior_Alaska/9BM1809/2009_H4N6_02/07/2009'[&!color=#0000ff]
	'ADU56698_A/mallard/Interior_Alaska/9BM1864/2009_H4N6_01/07/2009'[&!color=#0000ff]
	'ADV16324_A/mallard/Interior_Alaska/6MP1096R2/2006_H4N6_02/09/2006'[&!color=#0000ff]
	'ADW80433_A/blue-winged_teal/Ohio/1386/2005_H6N2_27/06/2005'
	'ADX99739_A/Steller''s_eider/Alaska/44354-187/2007_H6N1_13/09/2007'
	'AEA04319_A/turkey/Massachusetts/3740/1965_H6N2_11/06/1965'
	'AEA29086_A/aquatic_bird/Korea/CN5/2009_H6N5_/11/2009'
	'AEA30214_A/avian/Japan/8KI0148/2008_H4N2_08/10/2008'[&!color=#0000ff]
	'AEA35543_A/duck/Guangxi/912/2008_H4N2_/03/2008'[&!color=#0000ff]
	'AEB26720_A/ostrich/Suzhou/097/2003_H5N1_16/04/2003'[&!color=#ff0000]
	'AEB39697_A/rufous-necked_stint/Japan/6KS0279/2006_H4N8_02/09/2006'[&!color=#0000ff]
	'AEB39727_A/blue-winged_teal/Ohio/1850/2006_H4N6_//2006'[&!color=#0000ff]
	'AEB41013_A/mallard/Maryland/965/2006_H4N6_//2006'[&!color=#0000ff]
	'AEB41026_A/mallard/Ohio/1501/2006_H4N6_//2006'[&!color=#0000ff]
	'AEB53840_A/quail/Guangxi/11/2002_H5N1_/07/2002'[&!color=#ff0000]
	'AEB53851_A/quail/Guangxi/12/2002_H5N1_/07/2002'[&!color=#ff0000]
	'AEB66688_A/mallard/Maryland/802/2007_H5N1_18/08/2007'[&!color=#ff0000]
	'AEB66689_A/wood_duck/Ohio/623/2004_H5N1_//2004'[&!color=#ff0000]
	'AEB89875_A/mallard/Czech_Republic/13579-84K/2010_H4N6_13/09/2010'[&!color=#0000ff]
	'AEB89886_A/mallard/Czech_Republic/14924-1/2007_H6N5_24/09/2007'
	'AEF29981_A/chicken/Bhutan/248009/2010_H5N1_20/02/2010'[&!color=#ff0000]
	'AEF29992_A/chicken/Bhutan/248015/2010_H5N1_19/02/2010'[&!color=#ff0000]
	'AEF59367_A/goose/Eastern_China/17/2010_H6N6_/04/2010'
	'AEF59368_A/chicken/Eastern_China/42/2007_H6N2_/06/2007'
	'AEF59369_A/chicken/Eastern_China/43/2007_H6N2_/06/2007'
	'AEF59370_A/chicken/Eastern_China/44/2007_H6N2_/06/2007'
	'AEF59371_A/chicken/Eastern_China/45/2007_H6N2_/06/2007'
	'AEF59372_A/chicken/Eastern_China/49/2010_H6N6_/08/2010'
	'AEF59373_A/duck/Eastern_China/1/2008_H6N1_/11/2008'
	'AEF59374_A/duck/Eastern_China/2/2008_H6N2_/12/2008'
	'AEF59375_A/duck/Eastern_China/3/2009_H6N6_/01/2009'
	'AEF59378_A/duck/Eastern_China/6/2009_H6N6_/03/2009'
	'AEF59379_A/duck/Eastern_China/7/2009_H6N6_/03/2009'
	'AEF59380_A/duck/Eastern_China/8/2009_H6N6_/04/2009'
	'AEF59382_A/duck/Eastern_China/10/2009_H6N6_/06/2009'
	'AEF59383_A/duck/Eastern_China/11/2009_H6N6_/06/2009'
	'AEF59384_A/duck/Eastern_China/13/2010_H6N6_/03/2010'
	'AEF59386_A/duck/Eastern_China/16/2010_H6N6_/04/2010'
	'AEF59387_A/duck/Eastern_China/29/2004_H6N2_/11/2004'
	'AEF59388_A/duck/Eastern_China/31/2004_H6N2_/11/2004'
	'AEF59389_A/duck/Eastern_China/34/2005_H6N1_/04/2005'
	'AEF59390_A/duck/Eastern_China/38/2007_H6N2_/03/2007'
	'AEF59391_A/duck/Eastern_China/39/2007_H6N2_/03/2007'
	'AEF59392_A/duck/Eastern_China/40/2007_H6N2_/05/2007'
	'AEF59393_A/duck/Eastern_China/41/2007_H6N2_/05/2007'
	'AEF59394_A/duck/Eastern_China/46/2008_H6N2_/04/2008'
	'AEF59395_A/duck/Eastern_China/47/2008_H6N2_/04/2008'
	'AEF59396_A/duck/Eastern_China/50/2002_H6N8_/08/2002'
	'AEF59397_A/duck/Eastern_China/51/2002_H6N2_/09/2002'
	'AEF59399_A/duck/Eastern_China/53/2002_H6N2_/11/2002'
	'AEF59404_A/duck/Eastern_China/59/2003_H6N2_/11/2003'
	'AEF59405_A/duck/Eastern_China/60/2003_H6N2_/12/2003'
	'AEF59406_A/duck/Eastern_China/48/2010_H6N6_/08/2010'
	'AEG20979_A/swan/Shanghai/10/2009_H5N1_/01/2009'[&!color=#ff0000]
	'AEG64780_A/blue-winged_teal/Texas/Sg-00173/2007_H4N8_16/09/2007'[&!color=#0000ff]
	'AEI29184_A/duck/Victoria/5385/2002_H4N8_//2002'[&!color=#0000ff]
	'AEI98749_A/red-necked_stint/Western_Australia/4188/1984_H4N8_//1984'[&!color=#0000ff]
	'AEI98754_A/duck/Western_Australia/8108/1984_H4N6_//1984'[&!color=#0000ff]
	'AEI98755_A/duck/Western_Australia/8069/1984_H4N6_//1984'[&!color=#0000ff]
	'AEI98757_A/duck/Western_Australia/8346/1987_H4N6_//1987'[&!color=#0000ff]
	'AEJ90170_A/Mallard_duck/Korea/W401/2011_H5N1_/01/2011'[&!color=#ff0000]
	'AEK49321_A/mallard/California/6469/2008_H6N2_02/11/2008'
	'AEK49354_A/mallard/California/8322/2008_H6N1_19/10/2008'
	'AEK49374_A/mallard/California/8457/2008_H6N2_22/10/2008'
	'AEK49385_A/mallard/California/8462/2008_H6N1_22/10/2008'
	'AEK49396_A/mallard/California/8519/2008_H6N1_25/10/2008'
	'AEK49511_A/northern_shoveler/California/8673/2008_H6N1_29/10/2008'
	'AEK49531_A/northern_shoveler/California/9079/2008_H4N4_15/11/2008'[&!color=#0000ff]
	'AEK49564_A/northern_shoveler/California/9680/2008_H6N2_07/12/2008'
	'AEK49618_A/American_wigeon/California/8141/2008_H6N1_22/10/2008'
	'AEK49629_A/American_wigeon/California/8529/2008_H6N1_25/10/2008'
	'AEK49662_A/American_wigeon/California/8763/2008_H6N1_01/11/2008'
	'AEK49684_A/bufflehead/California/8522/2008_H4N8_25/10/2008'[&!color=#0000ff]
	'AEK49695_A/green-winged_teal/California/6990/2008_H6N1_23/11/2008'
	'AEK49706_A/green-winged_teal/California/7972/2008_H6N2_25/10/2008'
	'AEK49750_A/gadwall/California/8340/2008_H6N1_19/10/2008'
	'AEK49770_A/gadwall/California/8648/2008_H6N1_29/10/2008'
	'AEK49781_A/gadwall/California/9155/2008_H6N1_19/11/2008'
	'AEK49799_A/greater_white-fronted_goose/California/6461/2008_H6N1_02/11/2008'
	'AEK49810_A/greater_white-fronted_goose/California/6548/2008_H6N1_05/11/2008'
	'AEK49830_A/northern_pintail/California/6495/2008_H6N1_02/11/2008'
	'AEK49841_A/northern_pintail/California/6763/2008_H6N1_15/11/2008'
	'AEK49984_A/mallard/California/6420/2008_H6N2_01/11/2008'
	'AEK50039_A/mallard/California/6772/2008_H4N6_15/11/2008'[&!color=#0000ff]
	'AEK50083_A/mallard/California/8212/2008_H6N1_18/10/2008'
	'AEK50094_A/mallard/California/8293/2008_H6N1_18/10/2008'
	'AEK50116_A/mallard/California/8416/2008_H6N1_22/10/2008'
	'AEK50138_A/mallard/California/8429/2008_H6N1_22/10/2008'
	'AEK50149_A/mallard/California/8432/2008_H6N1_22/10/2008'
	'AEK50160_A/mallard/California/8518/2008_H6N1_25/10/2008'
	'AEK50171_A/mallard/California/9573/2008_H4N6_30/11/2008'[&!color=#0000ff]
	'AEK50193_A/mallard/California/11095/2008_H4N6_06/12/2008'[&!color=#0000ff]
	'AEK50226_A/northern_shoveler/California/8528/2008_H6N1_25/10/2008'
	'AEK50281_A/northern_shoveler/California/9187/2008_H6N2_22/11/2008'
	'AEK50292_A/northern_shoveler/California/9228/2008_H4N6_22/11/2008'[&!color=#0000ff]
	'AEK50303_A/northern_shoveler/California/9267/2008_H4N6_23/11/2008'[&!color=#0000ff]
	'AEK50382_A/northern_shoveler/California/10024/2008_H4N4_21/12/2008'[&!color=#0000ff]
	'AEK50459_A/American_wigeon/California/8658/2008_H6N1_29/10/2008'
	'AEK50470_A/American_wigeon/California/8910/2008_H6N1_08/11/2008'
	'AEK50481_A/American_wigeon/California/9044/2008_H6N1_15/11/2008'
	'AEK50503_A/American_wigeon/California/HKWF541C/2007_H6N5_04/11/2007'
	'AEK50569_A/gadwall/California/8535/2008_H6N1_25/10/2008'
	'AEK50580_A/gadwall/California/8708/2008_H6N1_01/11/2008'
	'AEK50591_A/greater_white-fronted_goose/California/6365/2008_H6N1_29/10/2008'
	'AEK50635_A/northern_pintail/California/8470/2008_H6N1_22/10/2008'
	'AEK50646_A/northern_pintail/California/8764/2008_H6N1_01/11/2008'
	'AEK50657_A/mallard/California/6744/2009_H6N1_25/10/2009'
	'AEK50690_A/mallard/California/6695/2009_H6N1_25/10/2009'
	'AEK50745_A/mallard/California/5271/2009_H4N6_29/07/2009'[&!color=#0000ff]
	'AEK50789_A/mallard/California/5495/2009_H4N2_23/07/2009'[&!color=#0000ff]
	'AEK50833_A/mallard/California/5192/2009_H4N2_27/07/2009'[&!color=#0000ff]
	'AEK50943_A/mallard/California/1156/2010_H4N6_27/07/2010'[&!color=#0000ff]
	'AEK50954_A/mallard/California/1210/2010_H4N6_29/07/2010'[&!color=#0000ff]
	'AEK50976_A/mallard/California/1188/2010_H4N6_29/07/2010'[&!color=#0000ff]
	'AEK50987_A/mallard/California/1289/2010_H4N6_30/07/2010'[&!color=#0000ff]
	'AEK65132_A/chicken/Vietnam/945/2004_H5N1_//2004'[&!color=#ff0000]
	'AEK65143_A/chicken/Vietnam/949B/2004_H5N1_//2004'[&!color=#ff0000]
	'AEK65154_A/chicken/Vietnam/NCVD10/2005_H5N1_//2005'[&!color=#ff0000]
	'AEK65165_A/duck/Vietnam/CK177/2005_H5N1_//2005'[&!color=#ff0000]
	'AEK65176_A/duck/Vietnam/NCVD04/2005_H5N1_//2005'[&!color=#ff0000]
	'AEK65196_A/quail/Vietnam/7B/2004_H5N1_//2004'[&!color=#ff0000]
	'AEK65207_A/duck/Victoria/5383/2002_H4N8_//2002'[&!color=#0000ff]
	'AEK65226_A/Pacific_black_duck/Western_Australia/2708/1979_H6N1_//1979'
	'AEK65256_A/duck/Western_Australia/8057/1984_H4N6_//1984'[&!color=#0000ff]
	'AEK65276_A/duck/Victoria/4/1980_H4N6_//1980'[&!color=#0000ff]
	'AEK65715_A/duck/Egypt/053/2005_H6N2_05/02/2005'
	'AEK65748_A/mallard/Ontario/15915/2005_H6N5_28/08/2005'
	'AEK65770_A/green-winged_teal/Nova_Scotia/14917/2005_H6N1_14/09/2005'
	'AEK65792_A/mallard/Quebec/11189/2006_H4N6_24/08/2006'[&!color=#0000ff]
	'AEK65856_A/American_black_duck/New_Brunswick/19389/2006_H4N8_17/09/2006'[&!color=#0000ff]
	'AEK65992_A/mallard/Italy/3401/2005_H5N1_19/09/2005'[&!color=#ff0000]
	'AEK66041_A/blue-winged_teal/Ohio/1918/2006_H6N5_//2006'
	'AEK66052_A/mallard/Ohio/1491/2006_H6N5_//2006'
	'AEK70468_A/mallard/Ontario/15882/2005_H4N2_22/08/2005'[&!color=#0000ff]
	'AEK70479_A/mallard/Ontario/15741/2005_H5N1_18/09/2005'[&!color=#ff0000]
	'AEK70490_A/mallard/Ontario/15914/2005_H6N2_28/08/2005'
	'AEK70685_A/American_black_duck/New_Brunswick/19392/2006_H4N8_17/09/2006'[&!color=#0000ff]
	'AEK70716_A/American_black_duck/Prince_Edward_Island/14235/2006_H4N6_16/08/2006'[&!color=#0000ff]
	'AEK70727_A/mallard/Ontario/26078/2007_H5N1_06/09/2007'[&!color=#ff0000]
	'AEL22836_A/rosy-billed_pochard/Argentina/CIP051-1977/2010_H6N2_29/06/2010'
	'AEL22847_A/rosy-billed_pochard/Argentina/CIP051-269/2007_H6N8_13/05/2007'
	'AEM00330_A/Pacific_black_duck/Western_Australia/2741/1979_H6N1_//1979'
	'AEM00336_A/duck/Victoria/3/1980_H4N6_//1980'[&!color=#0000ff]
	'AEM75202_A/bufflehead/Illinois/4016/2009_H4N8_28/11/2009'[&!color=#0000ff]
	'AEM75213_A/American_black_duck/Wisconsin/2542/2009_H4N2_05/10/2009'[&!color=#0000ff]
	'AEM75257_A/mallard/Wisconsin/2653/2009_H4N6_17/10/2009'[&!color=#0000ff]
	'AEM75268_A/blue-winged_teal/Wisconsin/2713/2009_H4N2_17/10/2009'[&!color=#0000ff]
	'AEM75279_A/blue-winged_teal/Wisconsin/2741/2009_H4N6_17/10/2009'[&!color=#0000ff]
	'AEM75301_A/blue-winged_teal/Wisconsin/2753/2009_H4N6_24/10/2009'[&!color=#0000ff]
	'AEM75381_A/mallard/Ohio/1686/2009_H6N9_10/08/2009'
	'AEM75403_A/mallard/Ohio/2033/2009_H4N9_03/08/2009'[&!color=#0000ff]
	'AEM75427_A/mallard/Ohio/2043/2009_H6N1_03/08/2009'
	'AEM75554_A/mallard/Illinois/3747/2009_H6N1_14/11/2009'
	'AEM75620_A/mallard/Wisconsin/1534/2009_H6N8_18/08/2009'
	'AEM75631_A/mallard/Wisconsin/1538/2009_H4N6_18/08/2009'[&!color=#0000ff]
	'AEM75720_A/mallard/Wisconsin/2576/2009_H5N1_06/10/2009'[&!color=#ff0000]
	'AEM75830_A/northern_shoveler/Wisconsin/2508/2009_H4N2_03/10/2009'[&!color=#0000ff]
	'AEM75852_A/mallard/Wisconsin/2530/2009_H4N2_04/10/2009'[&!color=#0000ff]
	'AEM75863_A/American_green-winged_teal/Wisconsin/2530/2009_H6N2_17/10/2009'
	'AEM75874_A/blue-winged_teal/Wisconsin/2649/2009_H6N1_17/10/2009'
	'AEM75885_A/blue-winged_teal/Wisconsin/2665/2009_H4N2_17/10/2009'[&!color=#0000ff]
	'AEM75896_A/mallard/Wisconsin/2719/2009_H4N2_17/10/2009'[&!color=#0000ff]
	'AEM75951_A/gadwall/Illinois/3860/2009_H6N1_15/11/2009'
	'AEM75984_A/mallard/Illinois/4124/2009_H4N8_29/11/2009'[&!color=#0000ff]
	'AEM76028_A/mallard/Illinois/4180/2009_H6N1_30/11/2009'
	'AEM76050_A/mallard/Missouri/129/2009_H6N2_07/12/2009'
	'AEM76524_A/mallard/Ohio/1695/2009_H4N6_25/08/2009'[&!color=#0000ff]
	'AEM98304_A/northern_lapwing/Mongolia/2-66/2007_H4N6_/10/2007'[&!color=#0000ff]
	'AEN68826_A/chicken/Cambodia/TLC1/2009_H5N1_18/12/2009'[&!color=#ff0000]
	'AEN68828_A/duck/Cambodia/TK05D8T/2010_H5N1_12/02/2010'[&!color=#ff0000]
	'AEN68829_A/chicken/Cambodia/TKCMB5T/2010_H5N1_28/01/2010'[&!color=#ff0000]
	'AEN68832_A/duck/Cambodia/PV027D1/2010_H5N1_30/04/2010'[&!color=#ff0000]
	'AEN68835_A/chicken/Cambodia/67F1/2008_H5N1_07/03/2008'[&!color=#ff0000]
	'AEN74795_A/aquatic_bird/Korea/CN17/2009_H6N2_/11/2009'
	'AEN74806_A/aquatic_bird/Korea/CN20/2009_H6N1_/11/2009'
	'AEN74817_A/aquatic_bird/Korea/CN9/2009_H6N8_/11/2009'
	'AEN94587_A/chicken/Lao/LH1/2010_H5N1_/05/2010'[&!color=#ff0000]
	'AEN94602_A/duck/Lao/6/2010_H5N1_/03/2010'[&!color=#ff0000]
	'AEN94613_A/duck/Lao/7/2010_H5N1_/03/2010'[&!color=#ff0000]
	'AEN94649_A/duck/Lao/469/2010_H5N1_/03/2010'[&!color=#ff0000]
	'AEN94679_A/duck/Lao/670/2010_H5N1_/03/2010'[&!color=#ff0000]
	'AEN94690_A/duck/Lao/959/2010_H5N1_/03/2010'[&!color=#ff0000]
	'AEN94701_A/duck/Lao/961/2010_H5N1_/03/2010'[&!color=#ff0000]
	'AEN94712_A/duck/Lao/962/2010_H5N1_/03/2010'[&!color=#ff0000]
	'AEN94742_A/duck/Lao/975/2010_H5N1_/03/2010'[&!color=#ff0000]
	'AEN94775_A/duck/Lao/980/2010_H5N1_/03/2010'[&!color=#ff0000]
	'AEN94786_A/duck/Lao/981/2010_H5N1_/03/2010'[&!color=#ff0000]
	'AEN94797_A/duck/Lao/986/2010_H5N1_/03/2010'[&!color=#ff0000]
	'AEN94808_A/duck/Lao/987/2010_H5N1_/03/2010'[&!color=#ff0000]
	'AEO00207_A/chicken/Bhutan/248006/2010_H5N1_17/02/2010'[&!color=#ff0000]
	'AEO52307_A/duck/Zhejiang/2248/2011_H5N1_/02/2011'[&!color=#ff0000]
	'AEO52317_A/duck/Zhejiang/2245/2011_H5N1_/02/2011'[&!color=#ff0000]
	'AEO52367_A/duck/Zhejiang/213/2011_H5N1_/02/2011'[&!color=#ff0000]
	'AEO52610_A/avian/Israel/320/2001_H6N2_/03/2001'
	'AEO52612_A/avian/Israel/289/2001_H6N2_/03/2001'
	'AEQ33504_A/Khaki_Campbell_duck/Karachi/NARC-23963/2010_H4N6_09/12/2010'[&!color=#0000ff]
	'AEQ54719_A/aquatic_bird/Korea/W69/2005_H6N5_/11/2005'
	'AER09505_A/duck/Korea/NJ83/2011_H5N1_/01/2011'[&!color=#ff0000]
	'AER09516_A/common_kestrel/Korea/Q197/2011_H5N1_/02/2011'[&!color=#ff0000]
	'AER09527_A/eurasian_eagle_owl/Korea/Q133/2011_H5N1_/01/2011'[&!color=#ff0000]
	'AER09604_A/chicken/Korea/IC546/2011_H5N1_/02/2011'[&!color=#ff0000]
	'AER09626_A/turkey/Korea/DDC518/2011_H5N1_/02/2011'[&!color=#ff0000]
	'AER09648_A/duck/Korea/YA54/2011_H5N1_/01/2011'[&!color=#ff0000]
	'AER09670_A/mandarin_duck/Korea/Q2/2011_H5N1_/01/2011'[&!color=#ff0000]
	'AER09703_A/chicken/Korea/SJ378/2011_H5N1_/01/2011'[&!color=#ff0000]
	'AER09714_A/eurasian_eagle_owl/Korea/Q178/2011_H5N1_/02/2011'[&!color=#ff0000]
	'AER09736_A/duck/Korea/IC360/2011_H5N1_/01/2011'[&!color=#ff0000]
	'AER09758_A/baikal_teal/Korea/Q34/2011_H5N1_/01/2011'[&!color=#ff0000]
	'AER57950_A/turkey/France/09010-1/2009_H6N1_/03/2009'
	'AET74653_A/mallard/Alberta/38/2001_H4N6_07/08/2001'[&!color=#0000ff]
	'AET74936_A/ruddy_turnstone/Delaware/2354/1988_H4N6_31/05/1988'[&!color=#0000ff]
	'AET75013_A/blue-winged_teal/Alberta/427/1986_H4N6_15/08/1986'[&!color=#0000ff]
	'AET75024_A/mallard/Alberta/575/1986_H4N6_20/08/1986'[&!color=#0000ff]
	'AET75176_A/blue-winged_teal/Alberta/121/1990_H4N6_27/08/1990'[&!color=#0000ff]
	'AET75198_A/ruddy_turnstone/Delaware_Bay/231/1991_H6N8_24/05/1991'
	'AET75209_A/mallard/Alberta/12/1991_H4N6_09/08/1991'[&!color=#0000ff]
	'AET75220_A/mallard/Alberta/18/1991_H4N6_09/08/1991'[&!color=#0000ff]
	'AET75974_A/mallard/Alberta/43/1995_H4N6_05/08/1995'[&!color=#0000ff]
	'AET76455_A/pintail/Alberta/275/1996_H4N6_26/08/1996'[&!color=#0000ff]
	'AET76466_A/mallard/Alberta/296/1996_H4N6_26/08/1996'[&!color=#0000ff]
	'AET76986_A/shorebird/Delaware_Bay/287/1999_H6N2_24/05/1999'
	'AET76987_A/shorebird/Delaware_Bay/287/1999_H6N2_24/05/1999'
	'AET77020_A/mallard/Alberta/235/1999_H4N6_11/08/1999'[&!color=#0000ff]
	'AET77042_A/shorebird/Delaware_Bay/77/2001_H6N2_17/05/2001'
	'AET77095_A/mallard/Alberta/35/2001_H4N6_28/07/2001'[&!color=#0000ff]
	'AET77205_A/mallard/Alberta/233/2003_H4N6_08/08/2003'[&!color=#0000ff]
	'AET77216_A/mallard/Alberta/237/2003_H4N6_08/08/2003'[&!color=#0000ff]
	'AET77238_A/mallard/Alberta/226/2004_H4N6_15/08/2004'[&!color=#0000ff]
	'AET77456_A/mallard/Alberta/66/2005_H4N6_27/07/2005'[&!color=#0000ff]
	'AET77684_A/mallard/Alberta/246/2006_H4N6_09/08/2006'[&!color=#0000ff]
	'AET77755_A/mallard/Alberta/297/2006_H4N6_09/08/2006'[&!color=#0000ff]
	'AET77845_A/mallard/Alberta/114/2007_H4N6_22/08/2007'[&!color=#0000ff]
	'AET77940_A/mallard/Alberta/145/2007_H4N6_22/08/2007'[&!color=#0000ff]
	'AET77986_A/northern_pintail/Alberta/265/2007_H4N6_04/08/2007'[&!color=#0000ff]
	'AET78035_A/mallard/Alberta/330/2007_H4N6_28/08/2007'[&!color=#0000ff]
	'AET78060_A/blue-winged_teal/Alberta/346/2007_H4N3_28/08/2007'[&!color=#0000ff]
	'AEX30610_A/chicken/Sheny/0606/2008_H5N1_06/06/2008'[&!color=#ff0000]
	'AEX32733_A/swan/England/AV26-70/2008_H5N1_/01/2008'[&!color=#ff0000]
	'AEX40624_A/chicken/Sikkim/151466/2009_H5N1_15/01/2009'[&!color=#ff0000]
	'AEX40635_A/chicken/West_Bengal/155508/2009_H5N1_29/01/2009'[&!color=#ff0000]
	'AEX40657_A/chicken/West_Bengal/81537/2008_H5N1_18/01/2008'[&!color=#ff0000]
	'AEX40668_A/chicken/West_Bengal/82583/2008_H5N1_12/01/2008'[&!color=#ff0000]
	'AEX40679_A/chicken/West_Bengal/83098/2008_H5N1_26/01/2008'[&!color=#ff0000]
	'AEX91669_A/duck/India/02AF1/2011_H5N1_/02/2011'[&!color=#ff0000]
	'AEX91701_A/chicken/India/TR0383/2011_H5N1_06/03/2011'[&!color=#ff0000]
	'AEX91710_A/chicken/India/CA0301/2011_H5N1_06/03/2011'[&!color=#ff0000]
	'AEX91719_A/chicken/India/CA0302/2011_H5N1_06/03/2011'[&!color=#ff0000]
	'AFB18646_A/whooper_swan/Hamanaka/2011_H5N1_30/01/2011'[&!color=#ff0000]
	'AFC60801_A/common_buzzard/Bulgaria/38WB/2010_H5N1_/03/2010'[&!color=#ff0000]
	'AFC98312_A/chicken/Jiangsu/k0402/2010_H5N1_10/02/2010'[&!color=#ff0000]
	'AFC98313_A/goose/Jiangsu/k0403/2010_H5N1_10/02/2010'[&!color=#ff0000]
	'AFD62851_A/duck/Hubei/10/2010_H6N6_22/05/2010'
	'AFD62862_A/duck/Hubei/2/2010_H6N6_22/05/2010'
	'AFD62895_A/duck/Hubei/5/2010_H6N6_22/05/2010'
	'AFE03055_A/Eurasian_eagle_owl/Korea/23/2010_H5N1_26/11/2010'[&!color=#ff0000]
	'AFE03066_A/mandarin_duck/Korea/PSC24-24/2010_H5N1_28/12/2010'[&!color=#ff0000]
	'AFE03154_A/marabou_stork/Cambodia/TM068/2011_H5N1_14/07/2011'[&!color=#ff0000]
	'AFE03165_A/heron/Cambodia/TM068/2011_H5N1_14/07/2011'[&!color=#ff0000]
	'AFE03189_A/duck/Suphanburi/AI157/2005_H6N1_//2005'
	'AFF23254_A/duck/Guangxi/1074/2006_H6N2_/03/2006'
	'AFF25530_A/duck/Guangxi/1157/2006_H6N2_/04/2006'
	'AFF25541_A/duck/Guangxi/1248/2006_H6N2_/04/2006'
	'AFF25552_A/duck/Guangxi/2140/2006_H6N2_/06/2006'
	'AFF25563_A/duck/Guangxi/2736/2006_H6N8_/07/2006'
	'AFF25574_A/duck/Guangxi/3333/2006_H6N1_/09/2006'
	'AFF25585_A/duck/Guangxi/3574/2006_H6N2_/09/2006'
	'AFF25596_A/duck/Guizhou/888/2006_H6N5_/02/2006'
	'AFF25607_A/duck/Guizhou/1084/2006_H6N2_/02/2006'
	'AFF25618_A/duck/Guizhou/1426/2006_H6N1_/03/2006'
	'AFF25629_A/duck/Guizhou/2773/2006_H6N2_/05/2006'
	'AFF25640_A/duck/Hunan/2110/2006_H6N2_/04/2006'
	'AFF25651_A/duck/Hunan/4056/2006_H6N8_/08/2006'
	'AFF25662_A/duck/Jiangxi/5748/2006_H6N2_/08/2006'
	'AFF25673_A/wild_duck/Jiangxi/8462/2006_H6N1_/11/2006'
	'AFF25684_A/duck/Yunnan/3136/2006_H6N2_/06/2006'
	'AFF25695_A/duck/Shantou/8/2006_H6N2_/01/2006'
	'AFF25706_A/duck/Shantou/1165/2006_H6N6_/01/2006'
	'AFF25717_A/wild_duck/Shantou/2441/2006_H6N6_/02/2006'
	'AFF25728_A/mallard_duck/Shantou/2459/2006_H6N2_/02/2006'
	'AFF25739_A/duck/Shantou/2765/2006_H6N2_/02/2006'
	'AFF25750_A/duck/Shantou/4026/2006_H6N2_/02/2006'
	'AFF25761_A/duck/Shantou/4636/2006_H6N6_/03/2006'
	'AFF25772_A/duck/Shantou/14167/2006_H6N2_/07/2006'
	'AFF25783_A/duck/Shantou/15808/2006_H6N2_/08/2006'
	'AFF25794_A/duck/Shantou/7904/2006_H6N2_/04/2006'
	'AFF25805_A/wild_duck/Shantou/9466/2006_H6N6_/05/2006'
	'AFF25816_A/duck/Shantou/10776/2006_H6N2_/06/2006'
	'AFF25827_A/duck/Shantou/14841/2006_H6N6_/08/2006'
	'AFF25838_A/duck/Shantou/17058/2006_H6N6_/09/2006'
	'AFF25849_A/duck/Shantou/17490/2006_H6N2_/10/2006'
	'AFF25860_A/duck/Shantou/19597/2006_H6N6_/11/2006'
	'AFF25871_A/duck/Fujian/416/2006_H6N2_/01/2006'
	'AFF25882_A/duck/Fujian/958/2006_H6N6_/01/2006'
	'AFF25893_A/duck/Fujian/1651/2006_H6N6_/02/2006'
	'AFF25904_A/duck/Fujian/1878/2006_H6N2_/02/2006'
	'AFF25915_A/duck/Fujian/2854/2006_H6N6_/03/2006'
	'AFF25926_A/duck/Fujian/3354/2006_H6N6_/04/2006'
	'AFF25937_A/duck/Fujian/3796/2006_H6N6_/04/2006'
	'AFF25948_A/duck/Fujian/4276/2006_H6N2_/05/2006'
	'AFF25959_A/duck/Fujian/5498/2006_H6N6_/06/2006'
	'AFF25970_A/duck/Fujian/6708/2006_H6N6_/07/2006'
	'AFF25981_A/duck/Fujian/7574/2006_H6N2_/08/2006'
	'AFF25992_A/duck/Fujian/9062/2006_H6N6_/09/2006'
	'AFF26003_A/duck/Fujian/10774/2006_H6N6_/11/2006'
	'AFF26014_A/duck/Fujian/11224/2006_H6N2_/11/2006'
	'AFF26025_A/duck/Fujian/11418/2006_H6N6_/12/2006'
	'AFF26036_A/duck/Guangxi/890/2007_H6N8_/03/2007'
	'AFF26058_A/duck/Guangxi/1533/2007_H6N2_/04/2007'
	'AFF26069_A/duck/Guangxi/2281/2007_H6N6_/06/2007'
	'AFF26080_A/duck/Guizhou/1073/2007_H6N8_/02/2007'
	'AFF26091_A/duck/Guizhou/1088/2007_H6N2_/02/2007'
	'AFF26102_A/duck/Guizhou/1560/2007_H6N8_/03/2007'
	'AFF26113_A/duck/Guizhou/2492/2007_H6N1_/05/2007'
	'AFF26124_A/duck/Guizhou/5302/2007_H6N2_/09/2007'
	'AFF26146_A/duck/Hunan/1590/2007_H6N9_/07/2007'
	'AFF26157_A/duck/Jiangxi/4981/2007_H6N2_/11/2007'
	'AFF26179_A/duck/Jiangxi/7348/2007_H6N2_/12/2007'
	'AFF26190_A/duck/Yunnan/1330/2007_H6N6_/03/2007'
	'AFF26201_A/duck/Shantou/168/2007_H6N8_/05/2007'
	'AFF26212_A/duck/Shantou/358/2007_H6N6_/05/2007'
	'AFF26234_A/duck/Shantou/1080/2007_H6N2_/06/2007'
	'AFF26245_A/duck/Shantou/1240/2007_H6N6_/07/2007'
	'AFF26256_A/duck/Shantou/1984/2007_H6N6_/08/2007'
	'AFF26267_A/duck/Shantou/2962/2007_H6N6_/09/2007'
	'AFF26278_A/duck/Fujian/378/2007_H6N6_/05/2007'
	'AFF26289_A/duck/Fujian/603/2007_H6N6_/05/2007'
	'AFF26300_A/duck/Fujian/1565/2007_H6N6_/06/2007'
	'AFF26311_A/duck/Fujian/1804/2007_H6N6_/06/2007'
	'AFF26322_A/duck/Fujian/2018/2007_H6N6_/07/2007'
	'AFF26333_A/duck/Fujian/2060/2007_H6N6_/07/2007'
	'AFF26344_A/duck/Fujian/2321/2007_H6N6_/07/2007'
	'AFF26355_A/duck/Fujian/3264/2007_H6N6_/08/2007'
	'AFF26366_A/duck/Fujian/4020/2007_H6N6_/08/2007'
	'AFF26388_A/duck/Fujian/4936/2007_H6N6_/09/2007'
	'AFF26410_A/duck/Fujian/5744/2007_H6N2_/10/2007'
	'AFF26432_A/duck/Fujian/7130/2007_H6N6_/11/2007'
	'AFF26443_A/duck/Fujian/7794/2007_H6N6_/12/2007'
	'AFF26454_A/duck/Fujian/7818/2007_H6N6_/12/2007'
	'AFF26716_A/duck/Shantou/2785/2006_H6N2_/02/2006'
	'AFF26727_A/duck/Shantou/2798/2006_H6N6_/02/2006'
	'AFF26738_A/duck/Shantou/2823/2006_H6N2_/02/2006'
	'AFF26749_A/duck/Shantou/3371/2006_H6N2_/02/2006'
	'AFF26760_A/duck/Shantou/4110/2006_H6N2_/02/2006'
	'AFF26771_A/duck/Shantou/4129/2006_H6N6_/02/2006'
	'AFF26782_A/duck/Shantou/4138/2006_H6N2_/02/2006'
	'AFF26793_A/duck/Shantou/4376/2006_H6N2_/03/2006'
	'AFF26815_A/duck/Shantou/5030/2006_H6N2_/03/2006'
	'AFF26826_A/duck/Shantou/5041/2006_H6N6_/03/2006'
	'AFF26837_A/duck/Shantou/5051/2006_H6N6_/03/2006'
	'AFF26850_A/duck/Shantou/5091/2006_H6N2_/03/2006'
	'AFF26872_A/duck/Shantou/6104/2006_H6N2_/03/2006'
	'AFF26894_A/duck/Shantou/6295/2006_H6N2_/03/2006'
	'AFF26905_A/duck/Shantou/7386/2006_H6N2_/04/2006'
	'AFF26916_A/duck/Shantou/7429/2006_H6N6_/04/2006'
	'AFF26929_A/duck/Shantou/9395/2006_H6N2_/05/2006'
	'AFF26940_A/duck/Shantou/9414/2006_H6N2_/05/2006'
	'AFF26951_A/duck/Shantou/9689/2006_H6N2_/05/2006'
	'AFF26962_A/duck/Shantou/10124/2006_H6N2_/05/2006'
	'AFF26973_A/duck/Shantou/10143/2006_H6N6_/05/2006'
	'AFF26984_A/duck/Shantou/10162/2006_H6N2_/05/2006'
	'AFF26999_A/duck/Shantou/14543/2006_H6N6_/08/2006'
	'AFF27033_A/duck/Shantou/16784/2006_H6N2_/09/2006'
	'AFF27055_A/duck/Shantou/17081/2006_H6N6_/09/2006'
	'AFF27110_A/duck/Fujian/4224/2007_H6N6_/09/2007'
	'AFF27121_A/duck/Fujian/6567/2007_H6N6_/11/2007'
	'AFF27132_A/duck/Fujian/7119/2007_H6N6_/11/2007'
	'AFF27156_A/duck/Fujian/3076/2007_H6N6_/07/2007'
	'AFF27167_A/duck/Fujian/4676/2007_H6N6_/09/2007'
	'AFF27178_A/duck/Fujian/4952/2007_H6N6_/09/2007'
	'AFF27191_A/duck/Fujian/5429/2007_H6N6_/10/2007'
	'AFF27204_A/duck/Fujian/5784/2007_H6N6_/10/2007'
	'AFF27215_A/duck/Fujian/5813/2007_H6N6_/10/2007'
	'AFF27228_A/duck/Fujian/6841/2007_H6N6_/11/2007'
	'AFF27239_A/duck/Fujian/7093/2007_H6N6_/11/2007'
	'AFF27254_A/duck/Fujian/7585/2007_H6N6_/10/2007'
	'AFF27267_A/duck/Fujian/7844/2007_H6N6_/12/2007'
	'AFF27278_A/duck/Fujian/8349/2007_H6N6_/12/2007'
	'AFF27302_A/duck/Fujian/1674/2006_H6N6_/02/2006'
	'AFF27313_A/duck/Fujian/2281/2006_H6N6_/03/2006'
	'AFF27324_A/duck/Fujian/2606/2006_H6N6_/03/2006'
	'AFF27335_A/duck/Fujian/6605/2006_H6N6_/07/2006'
	'AFF27346_A/duck/Fujian/6955/2006_H6N6_/07/2006'
	'AFF27357_A/duck/Fujian/8807/2006_H6N6_/09/2006'
	'AFF27368_A/duck/Fujian/10950/2006_H6N6_/11/2006'
	'AFF27381_A/duck/Fujian/331/2007_H6N6_/05/2007'
	'AFF27394_A/duck/Fujian/679/2007_H6N6_/05/2007'
	'AFF27413_A/duck/Fujian/1879/2007_H6N6_/06/2007'
	'AFF27424_A/duck/Fujian/2087/2007_H6N6_/07/2007'
	'AFF27435_A/duck/Fujian/2278/2007_H6N6_/07/2007'
	'AFF27446_A/duck/Fujian/2356/2007_H6N6_/07/2007'
	'AFF27479_A/duck/Fujian/2787/2007_H6N6_/07/2007'
	'AFF59164_A/chicken/Cambodia/083LC/2011_H5N1_08/09/2011'[&!color=#ff0000]
	'AFH41193_A/mallard/Czech_Republic/15962-1T/2010_H6N9_01/11/2010'
	'AFH77037_A/pigeon/Thailand/TS01/2007_H5N1_//2007'[&!color=#ff0000]
	'AFH77046_A/duck/Thailand/TS04/2006_H5N1_//2006'[&!color=#ff0000]
	'AFH77068_A/chicken/Thailand/TS02/2006_H5N1_//2006'[&!color=#ff0000]
	'AFJ19047_A/chicken/Guangdong/C273/2011_H6N2_29/11/2011'
	'AFK10233_A/chicken/India/241272/2010_H5N1_18/01/2010'[&!color=#ff0000]
	'AFK10244_A/chicken/India/81766/2008_H5N1_19/01/2008'[&!color=#ff0000]
	'AFK73128_A/parrot/Guangdong/C99/2005_H5N1_01/02/2005'[&!color=#ff0000]
	'AFK73137_A/turkey/France/10-040/2010_H6N1_/04/2010'
	'AFK75132_A/mallard/California/1505/2010_H4N3_10/08/2010'[&!color=#0000ff]
	'AFK75217_A/mallard/California/1492/2010_H6N4_10/08/2010'
	'AFK75228_A/mallard/California/1523/2010_H4N6_11/08/2010'[&!color=#0000ff]
	'AFK75250_A/mallard/California/2444/2010_H6N1_27/10/2010'
	'AFK75261_A/northern_shoveler/California/3046/2010_H4N3_24/11/2010'[&!color=#0000ff]
	'AFK75316_A/mallard/California/3188/2010_H6N8_27/11/2010'
	'AFK75371_A/mallard/California/1297/2010_H4N6_30/07/2010'[&!color=#0000ff]
	'AFM09001_A/king_eider/Alaska/44068-066/2006_H4N7_01/05/2006'[&!color=#0000ff]
	'AFM09117_A/northern_pintail/Alaska/44500-134/2009_H4N6_13/08/2009'[&!color=#0000ff]
	'AFM09128_A/northern_pintail/Alaska/44500-126/2009_H4N6_11/08/2009'[&!color=#0000ff]
	'AFM09139_A/northern_pintail/Alaska/44500-095/2009_H4N6_12/08/2009'[&!color=#0000ff]
	'AFM09149_A/northern_pintail/Alaska/44500-090/2009_H4N6_13/08/2009'[&!color=#0000ff]
	'AFM09171_A/northern_pintail/Alaska/44500-076/2009_H4N6_12/08/2009'[&!color=#0000ff]
	'AFM09193_A/northern_pintail/Alaska/44500-067/2009_H4N6_10/08/2009'[&!color=#0000ff]
	'AFM09226_A/northern_pintail/Alaska/44161-087/2006_H4N6_15/08/2006'[&!color=#0000ff]
	'AFM09259_A/king_eider/Alaska/44479-841/2009_H4N7_30/04/2009'[&!color=#0000ff]
	'AFM09291_A/king_eider/Alaska/44045-055/2006_H4N7_01/05/2006'[&!color=#0000ff]
	'AFM09454_A/emperor_goose/Alaska/44063-049/2006_H4N6_27/05/2006'[&!color=#0000ff]
	'AFM09476_A/emperor_goose/Alaska/44045-125/2006_H4N6_16/05/2006'[&!color=#0000ff]
	'AFM09487_A/Canada_goose/Alaska/44308-044/2007_H4N6_19/05/2007'[&!color=#0000ff]
	'AFM09619_A/American_green-winged_teal/Alaska/44419-241/2008_H4N6_08/08/2008'[&!color=#0000ff]
	'AFM09652_A/American_green-winged_teal/Alaska/44493-555/2009_H4N6_16/08/2009'[&!color=#0000ff]
	'AFM09663_A/American_green-winged_teal/Alaska/44493-485/2009_H4N6_10/08/2009'[&!color=#0000ff]
	'AFM09674_A/American_green-winged_teal/Alaska/44493-412/2009_H4N6_17/08/2009'[&!color=#0000ff]
	'AFM09685_A/American_green-winged_teal/Alaska/44161-082/2006_H4N6_11/08/2006'[&!color=#0000ff]
	'AFO83387_A/duck/Guangxi/GXd-1/2009_H6N5_27/11/2009'
	'AFO83405_A/duck/Guangxi/GXd-3/2009_H6N2_20/08/2009'
	'AFO83406_A/duck/Guangxi/GXd-2/2010_H6N2_02/04/2010'
	'AFO83441_A/duck/Guangxi/GXd-4/2009_H6N6_14/11/2009'
	'AFO83442_A/duck/Guangxi/GXd-5/2010_H6N1_08/05/2010'
	'AFO83443_A/duck/Guangxi/GXd-6/2010_H6N8_11/11/2010'
	'AFO83444_A/duck/Guangxi/GXd-7/2011_H6N6_14/01/2011'
	'AFP21131_A/green-winged_teal/New_Brunswick/02630/2007_H4N6_22/09/2007'[&!color=#0000ff]
	'AFP21373_A/blue-winged_teal/Prince_Edward_Island/03910/2009_H4N9_19/08/2009'[&!color=#0000ff]
	'AFP21384_A/blue-winged_teal/New_Brunswick/03756/2009_H4N2_14/09/2009'[&!color=#0000ff]
	'AFP21451_A/American_black_duck/Prince_Edward_Island/02708/2007_H4N6_23/08/2007'[&!color=#0000ff]
	'AFP21462_A/American_black_duck/Prince_Edward_Island/02662/2007_H4N6_16/08/2007'[&!color=#0000ff]
	'AFP21473_A/mallard-black_duck_hybrid/Nova_Scotia/02330/2007_H4N6_26/08/2007'[&!color=#0000ff]
	'AFP21484_A/American_black_duck/Nova_Scotia/02317/2007_H4N6_25/08/2007'[&!color=#0000ff]
	'AFQ60271_A/wild_bird/Korea/YS109/2007_H4N6_/01/2007'[&!color=#0000ff]
	'AFQ60282_A/wild_bird/Korea/YJ117/2007_H4N6_/02/2007'[&!color=#0000ff]
	'AFQ60293_A/wild_duck/Korea/SH5-60/2008_H4N6_/10/2008'[&!color=#0000ff]
	'AFQ60304_A/wild_duck/Korea/SH5-26/2008_H4N6_/10/2008'[&!color=#0000ff]
	'AFQ60315_A/wild_duck/Korea/PSC6-1/2009_H4N6_/10/2009'[&!color=#0000ff]
	'AFQ60326_A/wild_bird/Korea/GS26/2006_H4N6_/02/2006'[&!color=#0000ff]
	'AFQ60337_A/wild_bird/Korea/GD42/2005_H4N6_/11/2005'[&!color=#0000ff]
	'AFQ60348_A/duck/Korea/DY104/2007_H4N6_/12/2007'[&!color=#0000ff]
	'AFQ60358_A/duck/Korea/DY97/2007_H4N3_/12/2007'[&!color=#0000ff]
	'AFQ60369_A/wild_duck/Korea/CSM20-5/2009_H4N6_/11/2009'[&!color=#0000ff]
	'AFQ60380_A/wild_duck/Korea/CSM4-28/2010_H4N6_/09/2010'[&!color=#0000ff]
	'AFQ90359_A/Muscovy_duck/Ca_Mau/1159/2006_H5N1_27/12/2006'[&!color=#ff0000]
	'AFQ90370_A/Muscovy_duck/Hai_Duong/46/2007_H5N1_//2007'[&!color=#ff0000]
	'AFQ90381_A/Muscovy_duck/Ca_Mau/1185/2006_H5N1_28/12/2006'[&!color=#ff0000]
	'AFQ90392_A/duck/Bac_Lieu/1213/2007_H5N1_06/01/2007'[&!color=#ff0000]
	'AFQ90403_A/chicken/Ca_Mau/1180/2006_H5N1_27/12/2006'[&!color=#ff0000]
	'AFQ90414_A/duck/Cao_Bang/43/2007_H5N1_//2007'[&!color=#ff0000]
	'AFQ90425_A/Muscovy_duck/Ca_Mau/22/2007_H5N1_//2007'[&!color=#ff0000]
	'AFQ90436_A/chicken/Cao_Bang/20/2007_H5N1_//2007'[&!color=#ff0000]
	'AFQ90447_A/chicken/Ha_Tay/44/2007_H5N1_//2007'[&!color=#ff0000]
	'AFQ90458_A/chicken/Hai_Duong/41/2007_H5N1_//2007'[&!color=#ff0000]
	'AFQ90469_A/chicken/Bac_Lieu/1214/2007_H5N1_06/01/2007'[&!color=#ff0000]
	'AFQ90480_A/duck/Son_La/34/2007_H5N1_//2007'[&!color=#ff0000]
	'AFQ90491_A/chicken/Hanoi/45/2007_H5N1_//2007'[&!color=#ff0000]
	'AFQ90502_A/Muscovy_duck/Ca_Mau/1181/2006_H5N1_29/12/2006'[&!color=#ff0000]
	'AFQ90513_A/duck/Soc_Trang/31/2007_H5N1_//2007'[&!color=#ff0000]
	'AFQ90549_A/duck/Shanghai/28-1/2009_H4N2_01/03/2009'[&!color=#0000ff]
	'AFR11211_A/wild_duck/Korea/SNU50-5/2009_H5N1_27/09/2009'[&!color=#ff0000]
	'AFR11222_A/wild_duck/Korea/SNU50-5/2009_H5N1_27/09/2009'[&!color=#ff0000]
	'AFR53948_A/chicken/Huadong/4/2008_H5N1_/12/2008'[&!color=#ff0000]
	'AFR60925_A/wild_duck/Fujian/2/2011_H5N1_11/03/2011'[&!color=#ff0000]
	'AFR60936_A/wild_duck/Fujian/1/2011_H5N1_10/03/2011'[&!color=#ff0000]
	'AFR60947_A/wild_duck/Jilin/ZF/2011_H5N1_26/04/2011'[&!color=#ff0000]
	'AFR60958_A/wild_duck/Jilin/HF/2011_H5N1_25/04/2011'[&!color=#ff0000]
	'AFR60969_A/wild_duck/Shandong/628/2011_H5N1_14/04/2011'[&!color=#ff0000]
	'AFR60980_A/wild_duck/Shandong/2/2011_H5N1_13/04/2011'[&!color=#ff0000]
	'AFR60991_A/wild_duck/Shandong/1/2011_H5N1_12/04/2011'[&!color=#ff0000]
	'AFV80693_A/mallard/California/1154/2010_H4N6_27/07/2010'[&!color=#0000ff]
	'AFW17298_A/duck/El_Fayoum/CAI9/2010_H5N1_01/03/2010'[&!color=#ff0000]
	'AFW17363_A/chicken/Sharkia/CAI27/2009_H5N1_01/11/2009'[&!color=#ff0000]
	'AFW17385_A/chicken/Menofia/CAI29/2009_H5N1_01/10/2009'[&!color=#ff0000]
	'AFW17418_A/chicken/Menofia/CAI34/2010_H5N1_21/04/2010'[&!color=#ff0000]
	'AFW18190_A/chicken/Menofia/CAI42/2009_H5N1_25/05/2009'[&!color=#ff0000]
	'AFW18201_A/chicken/Menofia/CAI43/2009_H5N1_25/05/2009'[&!color=#ff0000]
	'AFW18233_A/chicken/Sharkia/CAI3/2009_H5N1_01/09/2009'[&!color=#ff0000]
	'AFW18266_A/chicken/Giza/CAI7/2008_H5N1_01/03/2008'[&!color=#ff0000]
	'AFW18299_A/chicken/Qalubia/CAI12/2008_H5N1_30/06/2008'[&!color=#ff0000]
	'AFW18321_A/chicken/Giza/CAI15/2008_H5N1_01/06/2008'[&!color=#ff0000]
	'AFW18332_A/chicken/Giza/CAI17/2009_H5N1_01/07/2009'[&!color=#ff0000]
	'AFW18343_A/chicken/Qalubia/CAI19/2008_H5N1_30/06/2008'[&!color=#ff0000]
	'AFW18376_A/chicken/Giza/CAI22/2008_H5N1_30/06/2008'[&!color=#ff0000]
	'AFW18387_A/chicken/Giza/CAI23/2008_H5N1_30/06/2008'[&!color=#ff0000]
	'AFW18442_A/chicken/Sharkia/CAI38/2009_H5N1_20/05/2009'[&!color=#ff0000]
	'AFW18453_A/chicken/Menofia/CAI39/2010_H5N1_03/03/2010'[&!color=#ff0000]
	'AFW90044_A/blue-winged_teal/Louisiana/B156/1986_H4N6_26/11/1986'[&!color=#0000ff]
	'AFX83990_A/knot/Delaware_Bay/526/1988_H6N8_15/05/1988'
	'AFX84014_A/mallard/Alberta/264/1986_H6N2_11/08/1986'
	'AFX84043_A/mallard/Alberta/311/1986_H6N2_12/08/1986'
	'AFX84074_A/mallard/Alberta/196/1989_H6N8_03/09/1989'
	'AFX84086_A/mallard/Alberta/57/1994_H6N8_09/08/1994'
	'AFX84211_A/shorebird/Delaware_Bay/309/2008_H4N6_16/05/2008'[&!color=#0000ff]
	'AFX84222_A/shorebird/Delaware_Bay/395/2008_H4N6_17/05/2008'[&!color=#0000ff]
	'AFX84379_A/laughing_gull/New_Jersey/276/1989_H6N8_22/05/1989'
	'AFX84435_A/herring_gull/New_Jersey/413/1989_H6N3_23/05/1989'
	'AFX84446_A/mallard/Alberta/270/1986_H6N2_11/08/1986'
	'AFX84457_A/mallard/Alberta/298/1986_H6N2_12/08/1986'
	'AFX84479_A/mallard/Alberta/549/1986_H6N2_19/08/1986'
	'AFX84490_A/blue-winged_teal/Alberta/599/1986_H6N2_20/08/1986'
	'AFX84623_A/pintail/Alberta/144/1989_H6N8_22/08/1989'
	'AFX84699_A/mallard/Alberta/174/1989_H6N8_03/09/1989'
	'AFX84721_A/mallard/Alberta/197/1989_H6N8_03/09/1989'
	'AFX84743_A/laughing_gull/Delaware_Bay/4/1990_H6N8_18/04/1990'
	'AFX84754_A/laughing_gull/New_Jersey/177/1990_H6N8_26/05/1990'
	'AFX84787_A/mallard/Alberta/250/1990_H6N3_29/08/1990'
	'AFX84798_A/mallard/Alberta/257/1990_H6N3_29/08/1990'
	'AFX84809_A/ruddy_turnstone/Delaware_Bay/255/1991_H6N2_24/05/1991'
	'AFX84820_A/laughing_gull/Delaware_Bay/261/1991_H6N8_25/05/1991'
	'AFX84864_A/green-winged_teal/Alberta/107/1992_H6N8_13/08/1992'
	'AFX84875_A/blue-winged_teal/Alberta/142/1992_H6N8_16/08/1992'
	'AFX84886_A/mallard/Alberta/148/1992_H6N8_16/08/1992'
	'AFX84908_A/mallard/Alberta/203/1992_H6N5_24/08/1992'
	'AFX84930_A/ruddy_turnstone/Delaware_Bay/37/1993_H6N8_01/05/1993'
	'AFX84941_A/shorebird/Delaware_Bay/222/1993_H6N8_01/05/1993'
	'AFX84952_A/pintail/Alberta/87/1993_H6N8_17/08/1993'
	'AFX84963_A/shorebird/Delaware_Bay/29/1994_H6N8_01/05/1994'
	'AFX84985_A/herring_gull/Delaware_Bay/77/1994_H6N8_01/05/1994'
	'AFX84996_A/ruddy_turnstone/Delaware_Bay/162/1994_H6N2_01/05/1994'
	'AFX85007_A/laughing_gull/Delaware_Bay/208/1994_H6N3_01/05/1994'
	'AFX85018_A/mallard/Alberta/4/1994_H6N8_09/08/1994'
	'AFX85029_A/mallard/Alberta/6/1994_H6N8_09/08/1994'
	'AFX85040_A/mallard/Alberta/19/1994_H6N8_09/08/1994'
	'AFX85062_A/mallard/Alberta/68/1994_H6N8_09/08/1994'
	'AFX85084_A/mallard/Alberta/232/1994_H6N8_15/08/1994'
[truncated: 1,083 more rows]
