# Supplementary material for: Avian influenza virus exhibits distinct evolutionary dynamics in wild birds and poultry
Source: BMC Evol Biol. 2015 Jun 26;15:120. doi: 10.1186/s12862-015-0410-5 (PMC4481119; doi:10.1186/s12862-015-0410-5)
Supplement: Additional file 6: — Neighbour-joining tree of the PB1 gene segment complete data set. Neighbour-joining tree in newick format containing the H4, H6, and H5N1 viruses analysed in this study. This file can be opened with FigTree (free at: http://tree.bio.ed.ac.uk/software/figtree/). Taxa are colour-coded by subtype (H5N1: red, H4: blue, H6: black). [file 12862_2015_410_MOESM6_ESM.zip]

#NEXUS
begin taxa;
	dimensions ntax=2967;
	taxlabels
	'AAA43634_A/turkey/Minnesota/833/1980_H4N2_//1980'[&!color=#0000ff]
	'AAC32085_A/Chicken/Hong_Kong/220/97_H5N1_//1997'[&!color=#ff0000]
	'AAD51923_A/goose/Guangdong/1/1996_H5N1_//1996'[&!color=#ff0000]
	'AAF87505_A/Teal/Hong_Kong/W312/97_H6N1_//1997'
	'AAG09041_A/chicken/Taiwan/7-5/99_H6N1_//1999'
	'AAK64188_A/goose/Guangdong/3/1997_H5N1_//1997'[&!color=#ff0000]
	'AAM49557_A/Duck/Anyang/AVL-1/2001_H5N1_//2001'[&!color=#ff0000]
	'AAM69952_A/chicken/California/1002a/00_H6N2_//2000'
	'AAM69965_A/chicken/California/6643/2001_H6N2_//2001'
	'AAM69975_A/chicken/California/465/2000_H6N2_//2000'
	'AAM69995_A/chicken/California/0139/2001_H6N2_//2001'
	'AAO46857_A/Chicken/HongKong/YU822.2/01-MB_H5N1_//2001'[&!color=#ff0000]
	'AAO46858_A/Chicken/HongKong/YU822.2/01_H5N1_//2001'[&!color=#ff0000]
	'AAO53017_A/Silky_Chicken/Hong_Kong/SF189/01_H5N1_//2001'[&!color=#ff0000]
	'AAO53021_A/Chicken/Hong_Kong/715.5/01_H5N1_//2001'[&!color=#ff0000]
	'AAO53030_A/Chicken/Hong_Kong/873.3/01_H5N1_//2001'[&!color=#ff0000]
	'AAR99632_A/duck/China/E319-2/03_H5N1_//2003'[&!color=#ff0000]
	'AAS89191_A/chicken/Nakorn-Patom/Thailand/CU-K2/2004_H5N1_//2004'[&!color=#ff0000]
	'AAT12148_A/duck/Fujian/01/2002_H5N1_//2002'[&!color=#ff0000]
	'AAT12149_A/duck/Fujian/13/2002_H5N1_//2002'[&!color=#ff0000]
	'AAT12150_A/duck/Fujian/17/2001_H5N1_//2001'[&!color=#ff0000]
	'AAT12151_A/duck/Fujian/19/2000_H5N1_//2000'[&!color=#ff0000]
	'AAT12152_A/duck/Guangdong/01/2001_H5N1_//2001'[&!color=#ff0000]
	'AAT12153_A/duck/Guangdong/07/2000_H5N1_//2000'[&!color=#ff0000]
	'AAT12154_A/duck/Guangdong/12/2000_H5N1_//2000'[&!color=#ff0000]
	'AAT12155_A/duck/Guangdong/22/2002_H5N1_//2002'[&!color=#ff0000]
	'AAT12156_A/duck/Guangdong/40/2000_H5N1_//2000'[&!color=#ff0000]
	'AAT12157_A/duck/Guangxi/07/1999_H5N1_//1999'[&!color=#ff0000]
	'AAT12158_A/duck/Guangxi/22/2001_H5N1_//2001'[&!color=#ff0000]
	'AAT12159_A/duck/Guangxi/35/2001_H5N1_//2001'[&!color=#ff0000]
	'AAT12160_A/duck/Guangxi/50/2001_H5N1_//2001'[&!color=#ff0000]
	'AAT12161_A/duck/Guangxi/53/2002_H5N1_//2002'[&!color=#ff0000]
	'AAT12162_A/duck/Shanghai/08/2001_H5N1_//2001'[&!color=#ff0000]
	'AAT12163_A/duck/Shanghai/13/2001_H5N1_//2001'[&!color=#ff0000]
	'AAT12164_A/duck/Shanghai/35/2002_H5N1_//2002'[&!color=#ff0000]
	'AAT12165_A/duck/Shanghai/37/2002_H5N1_//2002'[&!color=#ff0000]
	'AAT12166_A/duck/Shanghai/38/2001_H5N1_//2001'[&!color=#ff0000]
	'AAT12167_A/duck/Zhejiang/11/2000_H5N1_//2000'[&!color=#ff0000]
	'AAT12168_A/duck/Zhejiang/52/2000_H5N1_//2000'[&!color=#ff0000]
	'AAT37561_A/chicken/Guangdong/174/04_H5N1_//2004'[&!color=#ff0000]
	'AAT39043_A/goose/Hong_Kong/739.2/2002_H5N1_//2002'[&!color=#ff0000]
	'AAT39046_A/duck/Hong_Kong/821/2002_H5N1_//2002'[&!color=#ff0000]
	'AAT39047_A/Ck/HK/31.4/02_H5N1_//2002'[&!color=#ff0000]
	'AAT73511_A/Ck/HK/YU22/2002_H5N1_//2002'[&!color=#ff0000]
	'AAT73524_A/teal/China/2978.1/2002_H5N1_//2002'[&!color=#ff0000]
	'AAT73528_A/Ck/ST/4231/2003_H5N1_//2003'[&!color=#ff0000]
	'AAT90830_A/chicken/Hubei/327/2004_H5N1_//2004'[&!color=#ff0000]
	'AAV97599_A/chicken/Korea/es/2003_H5N1_//2003'[&!color=#ff0000]
	'AAW59388_A/chicken/Guangdong/191/04_H5N1_//2004'[&!color=#ff0000]
	'AAW59396_A/chicken/Guangdong/178/04_H5N1_//2004'[&!color=#ff0000]
	'AAW59406_A/duck/Guangdong/173/04_H5N1_//2004'[&!color=#ff0000]
	'AAW72229_A/duck/Shandong/093/2004_H5N1_//2004'[&!color=#ff0000]
	'AAW80712_A/chicken/Vietnam/C58/04_H5N1_//2004'[&!color=#ff0000]
	'AAW80713_A/quail/Vietnam/36/04_H5N1_//2004'[&!color=#ff0000]
	'AAX53559_A/chicken/Henan/01/2004_H5N1_//2004'[&!color=#ff0000]
	'AAX53560_A/chicken/Henan/12/2004_H5N1_//2004'[&!color=#ff0000]
	'AAX53561_A/chicken/Henan/13/2004_H5N1_//2004'[&!color=#ff0000]
	'AAX53562_A/chicken/Henan/16/2004_H5N1_//2004'[&!color=#ff0000]
	'AAX53563_A/wild_duck/Guangdong/314/2004_H5N1_//2004'[&!color=#ff0000]
	'AAX53564_A/swan/Guangxi/307/2004_H5N1_//2004'[&!color=#ff0000]
	'AAZ14158_A/Bar-headed_Goose/Qinghai/62/05_H5N1_//2005'[&!color=#ff0000]
	'AAZ29578_A/tree_sparrow/Henan/1/2004_H5N1_//2004'[&!color=#ff0000]
	'AAZ29579_A/tree_sparrow/Henan/2/2004_H5N1_//2004'[&!color=#ff0000]
	'AAZ29580_A/tree_sparrow/Henan/3/2004_H5N1_//2004'[&!color=#ff0000]
	'AAZ29581_A/tree_sparrow/Henan/4/2004_H5N1_//2004'[&!color=#ff0000]
	'AAZ72919_A/chicken/Viet_Nam/TN-025/2004_H5N1_//2004'[&!color=#ff0000]
	'AAZ72922_A/chicken/Viet_Nam/VL-008/2004_H5N1_//2004'[&!color=#ff0000]
	'AAZ72925_A/chicken/Viet_Nam/CT-018/2004_H5N1_//2004'[&!color=#ff0000]
	'AAZ72926_A/chicken/Viet_Nam/TG-023/2004_H5N1_//2004'[&!color=#ff0000]
	'AAZ72927_A/chicken/Viet_Nam/LA-024/2004_H5N1_//2004'[&!color=#ff0000]
	'AAZ72928_A/chicken/Viet_Nam/HCM-022/2004_H5N1_//2004'[&!color=#ff0000]
	'AAZ72929_A/chicken/Viet_Nam/DN-045/2004_H5N1_//2004'[&!color=#ff0000]
	'AAZ72931_A/chicken/Viet_Nam/KG-076/2004_H5N1_//2004'[&!color=#ff0000]
	'AAZ72935_A/duck/VietNam/TV-V2/2004_H5N1_//2004'[&!color=#ff0000]
	'AAZ72936_A/duck/Viet_Nam/CM-V7/2004_H5N1_//2004'[&!color=#ff0000]
	'ABB17272_A/grebe/Novosibirsk/29/2005_H5N1_//2005'[&!color=#ff0000]
	'ABB17273_A/duck/Novosibirsk/56/2005_H5N1_//2005'[&!color=#ff0000]
	'ABB18399_A/mallard_duck/ALB/250/1978_H6N2_07/08/1978'
	'ABB18407_A/blue-winged_teal/Alberta/368/1978_H6N8_07/08/1978'
	'ABB18484_A/blue-winged_teal/ALB/48/1978_H6N5_07/08/1978'
	'ABB18959_A/mallard_duck/ALB/280/1978_H6N2_08/08/1978'
	'ABB18992_A/blue-winged_teal/ALB/651/1978_H6N2_22/08/1978'
	'ABB19002_A/mallard_duck/ALB/761/1978_H6N8_25/08/1978'
	'ABB19017_A/mallard_duck/Alberta/205/1978_H6N2_10/08/1978'
	'ABB19040_A/pintail_duck/ALB/1303/1979_H6N2_24/08/1979'
	'ABB19045_A/pintail_duck/ALB/1343/1979_H6N4_25/08/1979'
	'ABB19053_A/knot/Delaware_Bay/526/1988_H6N8_15/05/1988'
	'ABB19063_A/laughing_gull/New_Jersey/276/1989_H6N8_22/04/1989'
	'ABB19080_A/pintail_duck/ALB/628/1979_H6N8_13/08/1979'
	'ABB19091_A/mallard_duck/ALB/1151/1979_H6N9_22/08/1979'
	'ABB19115_A/pintail/Alberta/189/82_H6N6_10/08/1982'
	'ABB19137_A/blue-winged_teal/ALB/266/1982_H6N6_13/08/1982'
	'ABB19148_A/mallard/Alberta/289/82_H6N6_14/08/1982'
	'ABB19170_A/mallard_duck/ALB/10/1985_H6N2_13/08/1985'
	'ABB19181_A/blue-winged_teal/ALB/69/1985_H6N2_13/08/1985'
	'ABB19192_A/mallard_duck/ALB/76/1985_H6N3_13/08/1985'
	'ABB19203_A/pintail_duck/ALB/111/1985_H6N2_13/08/1985'
	'ABB19214_A/shoveler/ALB/114/1985_H6N2_13/08/1985'
	'ABB19236_A/mallard_duck/ALB/191/1990_H6N3_01/08/1990'
	'ABB19247_A/mallard_duck/ALB/253/1990_H6N3_29/08/1990'
	'ABB19379_A/pintail/ALB/179/1993_H6N1_01/12/1993'
	'ABB19390_A/Mallard/Alberta/206/1996_H6N8_/08/1996'
	'ABB19401_A/mallard/Alberta/154/2003_H6N5_03/08/2003'
	'ABB19412_A/shorebird/DE/12/2004_H6N8_15/05/2004'
	'ABB19443_A/mallard_duck/ALB/20/1976_H4N6_11/08/1976'[&!color=#0000ff]
	'ABB19449_A/mallard/Alberta/254/2003_H4N6_08/08/2003'[&!color=#0000ff]
	'ABB19479_A/ruddy_turnstone/NJ/49/1985_H4N9_29/05/1985'[&!color=#0000ff]
	'ABB19593_A/coot/Alberta/134/1987_H6N2_13/08/1987'
	'ABB19604_A/mallard_duck/ALB/294/1987_H6N2_26/08/1987'
	'ABB19782_A/pintail_duck/ALB/159/1977_H4N6_31/08/1977'[&!color=#0000ff]
	'ABB19799_A/mallard_duck/ALB/25/1985_H4N6_13/08/1985'[&!color=#0000ff]
	'ABB19809_A/blue-winged_teal/ALB/562/1985_H4N6_22/08/1985'[&!color=#0000ff]
	'ABB19819_A/knot/DE/541/1988_H4N6_15/05/1988'[&!color=#0000ff]
	'ABB19828_A/herring_gull/DE/665/1988_H4N6_16/05/1988'[&!color=#0000ff]
	'ABB19837_A/ruddy_turnstone/Delaware/2368/1988_H4N9_31/05/1988'[&!color=#0000ff]
	'ABB19844_A/blue-winged_teal/ALB/67/1990_H4N5_01/08/1990'[&!color=#0000ff]
	'ABB19855_A/mallard/ALB/49/1995_H4N6_01/08/1995'[&!color=#0000ff]
	'ABB19875_A/mallard/Alberta/47/98_H4N1_05/08/1998'[&!color=#0000ff]
	'ABB19884_A/pintail/Alberta/207/1999_H4N8_11/08/1999'[&!color=#0000ff]
	'ABB19894_A/mallard/Alberta/30/2001_H4N8_27/07/2001'[&!color=#0000ff]
	'ABB20159_A/sanderling/Delaware/1258/1986_H6N6_09/09/1986'
	'ABB20193_A/duck/Nanchang/1941/1993_H4N4_//1993'[&!color=#0000ff]
	'ABB20198_A/duck/Nanchang/d106/1997_H4N6_15/11/1997'[&!color=#0000ff]
	'ABB20207_A/quail/Nanchang/4-034/2000_H4N6_07/04/2000'[&!color=#0000ff]
	'ABB20291_A/duck/Hong_Kong/d73/1976_H6N1_//1976'
	'ABB20302_A/chicken/Hong_Kong/17/1977_H6N1_//1977'
	'ABB20311_A/duck/Hong_Kong/d134/1977_H6N2_//1977'
	'ABB20359_A/gray_teal/Australia/1/1979_H6N1_01/01/1979'
	'ABB20369_A/gray_teal/Australia/2/1979_H4N4_01/01/1979'[&!color=#0000ff]
	'ABB20395_A/black_duck/AUS/4045/1980_H6N5_27/09/1980'
	'ABB20404_A/red-necked_stint/Australia/4189/1980_H4N8_25/10/1980'[&!color=#0000ff]
	'ABB21791_A/blue-winged_teal/MN/993/1980_H6N6_04/09/1980'
	'ABB21827_A/turkey/Minnesota/833/1980_H4N2_01/09/1979'[&!color=#0000ff]
	'ABB36781_A/bar-headed_goose/Qinghai/0510/05_H5N1_//2005'[&!color=#ff0000]
	'ABB87481_A/canvasback_duck/ALB/274/1977_H4N6_09/08/1977'[&!color=#0000ff]
	'ABB87503_A/redhead_duck/ALB/74/1977_H4N6_08/08/1977'[&!color=#0000ff]
	'ABB87514_A/blue-winged_teal/ALB/243/1977_H4N6_27/08/1977'[&!color=#0000ff]
	'ABB87525_A/mallard_duck/ALB/210/1977_H4N8_30/08/1977'[&!color=#0000ff]
	'ABB87536_A/mallard_duck/ALB/161/1977_H4N6_03/09/1977'[&!color=#0000ff]
	'ABB87547_A/pintail_duck/ALB/220/1977_H4N8_02/09/1977'[&!color=#0000ff]
	'ABB87558_A/mallard_duck/Alberta/354/1978_H4N2_10/08/1978'[&!color=#0000ff]
	'ABB87569_A/mallard_duck/Alberta/106/1979_H4N2_07/08/1979'[&!color=#0000ff]
	'ABB87580_A/blue-winged_teal/Alberta/580/1979_H4N2_11/08/1979'[&!color=#0000ff]
	'ABB87601_A/mallard_duck/Alberta/581/1983_H4N4_17/08/1983'[&!color=#0000ff]
	'ABB87612_A/ruddy_turnstone/New_Jersey/47/1985_H4N6_29/05/1985'[&!color=#0000ff]
	'ABB87623_A/mallard_duck/Alberta/630/1984_H4N2_06/08/1984'[&!color=#0000ff]
	'ABB87634_A/pintail_duck/ALB/623/1985_H4N6_27/08/1985'[&!color=#0000ff]
	'ABB87653_A/blue-winged_teal/ALB/103/1990_H4N5_01/08/1990'[&!color=#0000ff]
	'ABB87664_A/blue-winged_teal/ALB/136/1990_H4N3_22/08/1990'[&!color=#0000ff]
	'ABB87675_A/blue-winged_teal/ALB/293/1994_H4N6_01/07/1994'[&!color=#0000ff]
	'ABB87686_A/pintail/Alberta/269/2001_H4N6_14/08/2001'[&!color=#0000ff]
	'ABB87697_A/blue-winged_teal/Alberta/293/2003_H4N6_13/08/2003'[&!color=#0000ff]
	'ABB87708_A/mallard_duck/Alberta/291/1977_H4N1_28/08/1977'[&!color=#0000ff]
	'ABB88275_A/duck/Hong_Kong/365/1978_H4N6_//1978'[&!color=#0000ff]
	'ABB88306_A/duck/Hong_Kong/24/1976_H4N2_//1976'[&!color=#0000ff]
	'ABB90173_A/mallard/Alberta/300/1977_H4N3_30/08/1977'[&!color=#0000ff]
	'ABB90228_A/duck/Czechoslovakia/1956_H4N6_//1956'[&!color=#0000ff]
	'ABC48791_A/chicken/Kurgan/3/2005_H5N1_//2005'[&!color=#ff0000]
	'ABC66824_A/migratory_duck/Jiangxi/2136/2005_H5N1_//2005'[&!color=#ff0000]
	'ABC66829_A/grey_heron/Hong_Kong/837/2004_H5N1_//2004'[&!color=#ff0000]
	'ABC69214_A/chicken/Thailand/Kanchanaburi/CK-160/2005_H5N1_//2005'[&!color=#ff0000]
	'ABC69222_A/quail/Thailand/Nakhon_Pathom/QA-161/2005_H5N1_//2005'[&!color=#ff0000]
	'ABC69230_A/chicken/Thailand/Nontaburi/CK-162/2005_H5N1_//2005'[&!color=#ff0000]
	'ABC70715_A/Cygnus_olor/Astrakhan/Ast05-2-2/2005_H5N1_26/11/2005'[&!color=#ff0000]
	'ABC74413_A/chicken/Hebei/108/02_H5N1_//2002'[&!color=#ff0000]
	'ABC74414_A/chicken/Hebei/718/2001_H5N1_//2001'[&!color=#ff0000]
	'ABC74415_A/chicken/Hebei/326/2005_H5N1_//2005'[&!color=#ff0000]
	'ABC87318_A/Cygnus_olor/Astrakhan/Ast05-2-3/2005_H5N1_26/11/2005'[&!color=#ff0000]
	'ABC88577_A/Cygnus_olor/Astrakhan/Ast05-2-6/2005_H5N1_26/11/2005'[&!color=#ff0000]
	'ABC88587_A/Cygnus_olor/Astrakhan/Ast05-2-5/2005_H5N1_26/11/2005'[&!color=#ff0000]
	'ABD14796_A/duck/Vietnam/1/2005_H5N1_//2005'[&!color=#ff0000]
	'ABD14797_A/goose/Vietnam/3/05_H5N1_//2005'[&!color=#ff0000]
	'ABD14798_A/duck/Vietnam/8/05_H5N1_//2005'[&!color=#ff0000]
	'ABD14799_A/chicken/Guangxi/12/2004_H5N1_//2004'[&!color=#ff0000]
	'ABD14800_A/duck/Guangxi/13/2004_H5N1_//2004'[&!color=#ff0000]
	'ABD35738_A/duck/Taiwan/0526/72_H6N1_//1972'
	'ABD35739_A/chicken/Taiwan/G2/87_H6N1_//1987'
	'ABD35740_A/chicken/Taiwan/G23/87_H6N1_//1987'
	'ABD35741_A/chicken/Taiwan/0824/97_H6N1_//1997'
	'ABD35742_A/chicken/Taiwan/na3/98_H6N1_//1998'
	'ABD35743_A/chicken/Taiwan/ns2/99_H6N1_//1999'
	'ABD35745_A/partridge/Taiwan/LU1/99_H6N1_//1999'
	'ABD35746_A/chicken/Taiwan/165/99_H6N1_//1999'
	'ABD35747_A/duck/Taiwan/WB29/99_H6N1_//1999'
	'ABD35748_A/chicken/Taiwan/SP1/00_H6N1_//2000'
	'ABD35749_A/duck/Taiwan/29-3/00_H6N1_//2000'
	'ABD35750_A/chicken/Taiwan/0329/01_H6N1_//2001'
	'ABD35751_A/chicken/Taiwan/1205/01_H6N1_//2001'
	'ABD35752_A/chicken/Taiwan/1212/01_H6N1_//2001'
	'ABD35753_A/chicken/Taiwan/1215/01_H6N1_//2001'
	'ABD35754_A/chicken/Taiwan/0222/02_H6N1_//2002'
	'ABD35755_A/chicken/Taiwan/PF1/02_H6N1_//2002'
	'ABD35756_A/chicken/Taiwan/PF2/02_H6N1_//2002'
	'ABD35757_A/chicken/Taiwan/PF3/02_H6N1_//2002'
	'ABD35758_A/chicken/Taiwan/0320/02_H6N1_//2002'
	'ABD35759_A/chicken/Taiwan/A37/02_H6N1_//2002'
	'ABD35760_A/chicken/Taiwan/0107/02_H6N1_//2002'
	'ABD35761_A/chicken/Taiwan/0208/02_H6N1_//2002'
	'ABD35762_A/chicken/Taiwan/0408/02_H6N1_//2002'
	'ABD35763_A/duck/Taiwan/WB239/03_H6N1_//2003'
	'ABD35764_A/chicken/Taiwan/0706/03_H6N1_//2003'
	'ABD35765_A/chicken/Taiwan/1203/03_H6N1_//2003'
	'ABD35766_A/duck/Taiwan/A68/03_H6N1_//2003'
	'ABD35767_A/chicken/Taiwan/0114/04_H6N1_//2004'
	'ABD35768_A/chicken/Taiwan/0305/04_H6N1_//2004'
	'ABD35769_A/chicken/Taiwan/ch1006/04_H6N1_//2004'
	'ABD35770_A/duck/Kingmen/E322/04_H6N2_//2004'
	'ABD35771_A/duck/Taiwan/WB459/04_H6N5_//2004'
	'ABD35772_A/chicken/Taiwan/0204/05_H6N1_//2005'
	'ABD35773_A/chicken/Taiwan/A342/05_H6N1_//2005'
	'ABD46756_A/Cygnus_olor/Astrakhan/Ast05-2-8/2005_H5N1_/11/2005'[&!color=#ff0000]
	'ABD48742_A/little_grebe/Thailand/Phichit-01/2004_H5N1_//2004'[&!color=#ff0000]
	'ABD64049_A/Cygnus_olor/Astrakhan/Ast05-2-10/2005_H5N1_26/11/2005'[&!color=#ff0000]
	'ABD91840_A/crested_eagle/Belgium/01/2004_H5N1_//2004'[&!color=#ff0000]
	'ABD92951_A/chicken/Kurgan/05/2005_H5N1_//2005'[&!color=#ff0000]
	'ABD92959_A/duck/Kurgan/08/2005_H5N1_//2005'[&!color=#ff0000]
	'ABE26836_A/swan/Germany/R65/2006_H5N1_/02/2006'[&!color=#ff0000]
	'ABE97461_A/chicken/Magetan/BBVW/2005_H5N1_//2005'[&!color=#ff0000]
	'ABE97466_A/chicken/Purworejo/BBVW/2005_H5N1_//2005'[&!color=#ff0000]
	'ABE97469_A/chicken/Gunung_Kidal/BBVW/2005_H5N1_//2005'[&!color=#ff0000]
	'ABE97470_A/chicken/Kulon_Progo/BBVW/2005_H5N1_//2005'[&!color=#ff0000]
	'ABE97477_A/duck/Parepare/BBVM/2005_H5N1_//2005'[&!color=#ff0000]
	'ABE97483_A/chicken/Simalanggang/BPPVI/2005_H5N1_//2005'[&!color=#ff0000]
	'ABE97485_A/chicken/Dairi/BPPVI/2005_H5N1_//2005'[&!color=#ff0000]
	'ABE97486_A/chicken/Deli_Serdang/BPPVI/2005_H5N1_//2005'[&!color=#ff0000]
	'ABE97487_A/chicken/Tarutung/BPPVI/2005_H5N1_//2005'[&!color=#ff0000]
	'ABF50997_A/duck/Hubei/3/2005_H5N1_//2005'[&!color=#ff0000]
	'ABG38195_A/chicken/Crimea/08/2005_H5N1_//2005'[&!color=#ff0000]
	'ABG75624_A/grebe/Tyva/Tyv06-2/06_H5N1_24/06/2006'[&!color=#ff0000]
	'ABG88231_A/mallard/Ohio/298/1987_H4N6_19/10/1987'[&!color=#0000ff]
	'ABG88242_A/mallard/Ohio/97/1989_H4N2_19/10/1989'[&!color=#0000ff]
	'ABG88275_A/pintail/Ohio/294/1988_H6N2_13/10/1988'
	'ABH03487_A/Bewick''s_swan/Netherlands/1/2005_H6N2_//2005'
	'ABH03495_A/Bewick''s_swan/Netherlands/2/2005_H6N8_//2005'
	'ABH85398_A/duck/Novosibirsk/02/05_H5N1_//2005'[&!color=#ff0000]
	'ABI20812_A/pintail/Ohio/226/1998_H6N2_17/10/1998'
	'ABI30364_A/green-winged_teal/Ohio/178/1999_H6N2_23/10/1999'
	'ABI33797_A/wild_duck/Shanghai/59/04_H5N1_//2004'[&!color=#ff0000]
	'ABI33798_A/blackbird/Hunan/1/2004_H5N1_//2004'[&!color=#ff0000]
	'ABI33799_A/babbler/Fujian/320/04_H5N1_//2004'[&!color=#ff0000]
	'ABI33800_A/golden_mountain_thrush/Fujian/376/04_H5N1_//2004'[&!color=#ff0000]
	'ABI34126_A/grebe/Tyva/Tyv06-1/2006_H5N1_24/06/2006'[&!color=#ff0000]
	'ABI36020_A/chicken/Indonesia/CDC25/2005_H5N1_04/10/2005'[&!color=#ff0000]
	'ABI36031_A/chicken/Indonesia/CDC24/2005_H5N1_04/10/2005'[&!color=#ff0000]
	'ABI48003_A/mallard/Ohio/657/2002_H4N6_19/08/2002'[&!color=#0000ff]
	'ABI48025_A/mallard/Ohio/275/1987_H4N2_19/10/1987'[&!color=#0000ff]
	'ABI84476_A/gray_teal/Australia/3/1979_H4N6_01/01/1979'[&!color=#0000ff]
	'ABI84606_A/domestic_duck/Minnesota/1086/1980_H4N8_29/09/1980'[&!color=#0000ff]
	'ABI84615_A/duck/Minnesota/1525/1981_H5N1_17/10/1981'[&!color=#ff0000]
	'ABI84648_A/turkey/Minnesota/799/1980_H6N1_04/02/1980'
	'ABI84655_A/turkey/Minnesota/836/1980_H6N2_01/01/1980'
	'ABI84671_A/turkey/Minnesota/957/1980_H6N6_02/09/1980'
	'ABI84681_A/turkey/Minnesota/501/1978_H6N8_01/11/1978'
	'ABI84803_A/mallard_duck/New_York/180/1986_H4N9_04/10/1986'[&!color=#0000ff]
	'ABI84835_A/chicken/New_York/14677-13/1998_H6N2_25/02/1998'
	'ABI84846_A/duck/New_York/16873/1999_H6N2_25/05/1999'
	'ABI84874_A/chicken/New_York/28263/1989_H6N3_02/05/1989'
	'ABI84891_A/blue-winged_teal/New_York/370ac/1979_H4N2_20/11/1979'[&!color=#0000ff]
	'ABI84902_A/mallard_duck/New_York/194/1982_H4N8_01/12/1982'[&!color=#0000ff]
	'ABI84913_A/pintail_duck/New_York/155/1982_H4N3_01/12/1982'[&!color=#0000ff]
	'ABI84924_A/wood_duck/New_York/60/1982_H6N8_01/12/1982'
	'ABI85114_A/chicken/Scotland/1959_H5N1_//1959'[&!color=#ff0000]
	'ABI85169_A/turkey/England/50-92/1991_H5N1_//1991'[&!color=#ff0000]
	'ABI85180_A/ruddy_turnstone/Delaware/105/1998_H6N8_18/05/1998'
	'ABI92200_A/mallard/Ohio/344/1987_H6N2_19/10/1987'
	'ABI92211_A/green-winged_teal/Ohio/344/1986_H4N2_30/10/1986'[&!color=#0000ff]
	'ABI92222_A/mallard/Ohio/83/1986_H4N6_24/10/1986'[&!color=#0000ff]
	'ABI92233_A/mallard/Ohio/338/1986_H4N8_29/10/1986'[&!color=#0000ff]
	'ABI92244_A/mallard/Ohio/249/1998_H6N1_17/10/1998'
	'ABI92255_A/mallard/Ohio/170/1999_H6N5_23/10/1999'
	'ABI94737_A/chicken/Hubei/wf/2002_H5N1_//2002'[&!color=#ff0000]
	'ABI95181_A/gadwall/Ohio/37/1999_H6N2_16/10/1999'
	'ABI95192_A/green-winged_teal/Ohio/86/1986_H6N2_26/10/1986'
	'ABI95203_A/green-winged_teal/Ohio/59/1989_H6N8_19/10/1989'
	'ABI95324_A/chicken/Nigeria/641/2006_H5N1_//2006'[&!color=#ff0000]
	'ABI95335_A/chicken/Nigeria/957-20/2006_H5N1_//2006'[&!color=#ff0000]
	'ABI95346_A/chicken/Sudan/1784-7/2006_H5N1_//2006'[&!color=#ff0000]
	'ABI95357_A/chicken/Sudan/1784-10/2006_H5N1_//2006'[&!color=#ff0000]
	'ABI96727_A/chicken/Hubei/wj/1997_H5N1_//1997'[&!color=#ff0000]
	'ABI96738_A/chicken/Hubei/wk/1997_H5N1_//1997'[&!color=#ff0000]
	'ABI96765_A/chicken/Jiangsu/cz1/2002_H5N1_//2002'[&!color=#ff0000]
	'ABI97322_A/chicken/Jilin/he/2002_H5N1_//2002'[&!color=#ff0000]
	'ABI97340_A/chicken/Jilin/hh/2002_H5N1_//2002'[&!color=#ff0000]
	'ABI97342_A/chicken/Jilin/hj/2003_H5N1_//2003'[&!color=#ff0000]
	'ABI97495_A/mallard/Ohio/94/1989_H4N2_19/10/1989'[&!color=#0000ff]
	'ABI98908_A/chicken/Hubei/wo/2003_H5N1_//2003'[&!color=#ff0000]
	'ABI98912_A/chicken/Jilin/ha/2003_H5N1_//2003'[&!color=#ff0000]
	'ABI98925_A/chicken/Jilin/hd/2002_H5N1_//2002'[&!color=#ff0000]
	'ABI98936_A/chicken/Jilin/xw/2003_H5N1_//2003'[&!color=#ff0000]
	'ABJ09472_A/duck/Guangxi/xa/2001_H5N1_//2001'[&!color=#ff0000]
	'ABJ09482_A/duck/Hubei/wp/2003_H5N1_//2003'[&!color=#ff0000]
	'ABJ09486_A/duck/Shanghai/xj/2002_H5N1_//2002'[&!color=#ff0000]
	'ABJ09504_A/duck/Zhejiang/bj/2002_H5N1_//2002'[&!color=#ff0000]
	'ABJ09509_A/goose/Fujian/bb/2003_H5N1_//2003'[&!color=#ff0000]
	'ABJ09524_A/goose/Guangdong/xb/2001_H5N1_//2001'[&!color=#ff0000]
	'ABJ09534_A/goose/Jilin/hb/2003_H5N1_//2003'[&!color=#ff0000]
	'ABJ16584_A/mallard/Ohio/64/1989_H6N8_19/10/1989'
	'ABJ16804_A/Cygnus_cygnus/Iran/754/2006_H5N1_//2006'[&!color=#ff0000]
	'ABJ16815_A/chicken/Afghanistan/1207/2006_H5N1_//2006'[&!color=#ff0000]
	'ABJ16826_A/mallard/Italy/835/2006_H5N1_//2006'[&!color=#ff0000]
	'ABJ16837_A/cygnus_olor/Croatia/1/2005_H5N1_//2005'[&!color=#ff0000]
	'ABJ16848_A/duck/Egypt/2253-3/2006_H5N1_//2006'[&!color=#ff0000]
	'ABJ16859_A/chicken/Nigeria/1047-8/2006_H5N1_//2006'[&!color=#ff0000]
	'ABJ16870_A/ostrich/Nigeria/1047-25/2006_H5N1_//2006'[&!color=#ff0000]
	'ABJ16881_A/chicken/Nigeria/1047-54/2006_H5N1_//2006'[&!color=#ff0000]
	'ABJ16903_A/chicken/Nigeria/1047-30/2006_H5N1_//2006'[&!color=#ff0000]
	'ABJ16914_A/chicken/Nigeria/1047-34/2006_H5N1_//2006'[&!color=#ff0000]
	'ABJ16925_A/chicken/Cote_d''Ivoire/1787-34/2006_H5N1_//2006'[&!color=#ff0000]
	'ABJ16936_A/duck/Cote_d''Ivoire/1787-18/2006_H5N1_//2006'[&!color=#ff0000]
	'ABJ16947_A/duck/Vietnam/1/2005_H5N1_//2005'[&!color=#ff0000]
	'ABJ51681_A/duck/Viet_Nam/12/2005_H5N1_//2005'[&!color=#ff0000]
	'ABJ51692_A/chicken/Viet_Nam/11/2005_H5N1_//2005'[&!color=#ff0000]
	'ABJ51703_A/chicken/Viet_Nam/9/2005_H5N1_//2005'[&!color=#ff0000]
	'ABJ51736_A/chicken/Viet_Nam/2/2005_H5N1_//2005'[&!color=#ff0000]
	'ABJ51747_A/chicken/Viet_Nam/10/2005_H5N1_//2005'[&!color=#ff0000]
	'ABJ52559_A/chicken/Jilin/hk/2004_H5N1_//2004'[&!color=#ff0000]
	'ABJ53534_A/duck/Niger/914/2006_H5N1_//2006'[&!color=#ff0000]
	'ABJ53545_A/Cygnus_olor/Italy/742/2006_H5N1_//2006'[&!color=#ff0000]
	'ABJ53556_A/swan/Slovenia/760/2006_H5N1_//2006'[&!color=#ff0000]
	'ABJ53567_A/duck/Viet_Nam/18/2005_H5N1_//2005'[&!color=#ff0000]
	'ABJ53591_A/chicken/Viet_Nam/17/2005_H5N1_//2005'[&!color=#ff0000]
	'ABJ53602_A/quail/Viet_Nam/15/2005_H5N1_//2005'[&!color=#ff0000]
	'ABJ98940_A/duck/Hubei/wq/2003_H5N1_//2003'[&!color=#ff0000]
	'ABK00110_A/chicken/Jilin/xv/2002_H5N1_//2002'[&!color=#ff0000]
	'ABK34761_A/chicken/Shanxi/2/2006_H5N1_//2006'[&!color=#ff0000]
	'ABK40102_A/guinea_fowl/Nigeria/957-12/2006_H5N1_//2006'[&!color=#ff0000]
	'ABL07793_A/munia/Hong_Kong/2454/2006_H5N1_//2006'[&!color=#ff0000]
	'ABL07794_A/white-backed_munia/Hong_Kong/2469/2006_H5N1_//2006'[&!color=#ff0000]
	'ABL07795_A/large-billed_crow/Hong_Kong/2512/2006_H5N1_//2006'[&!color=#ff0000]
	'ABL07797_A/house_crow/Hong_Kong/2858/2006_H5N1_//2006'[&!color=#ff0000]
	'ABL07799_A/magpie_robin/Hong_Kong/75/2006_H5N1_//2006'[&!color=#ff0000]
	'ABL07800_A/chicken/Hong_Kong/282/2006_H5N1_//2006'[&!color=#ff0000]
	'ABL07801_A/magpie_robin/Hong_Kong/366/2006_H5N1_//2006'[&!color=#ff0000]
	'ABL07802_A/crested_myna/Hong_Kong/540/2006_H5N1_//2006'[&!color=#ff0000]
	'ABL07803_A/common_magpie/Hong_Kong/645/2006_H5N1_//2006'[&!color=#ff0000]
	'ABL07804_A/little_egret/Hong_Kong/718/2006_H5N1_//2006'[&!color=#ff0000]
	'ABL07809_A/duck/Guangxi/89/2006_H5N1_//2006'[&!color=#ff0000]
	'ABL07819_A/goose/Guangxi/4289/2005_H5N1_//2005'[&!color=#ff0000]
	'ABL07827_A/goose/Guangxi/5414/2005_H5N1_//2005'[&!color=#ff0000]
	'ABL07838_A/chicken/Guiyang/4059/2005_H5N1_//2005'[&!color=#ff0000]
	'ABL07845_A/chicken/Shantou/1233/2006_H5N1_//2006'[&!color=#ff0000]
	'ABL07846_A/goose/Shantou/3265/2006_H5N1_//2006'[&!color=#ff0000]
	'ABL07847_A/goose/Shantou/3295/2006_H5N1_//2006'[&!color=#ff0000]
	'ABL07848_A/chicken/Shantou/3840/2006_H5N1_//2006'[&!color=#ff0000]
	'ABL07855_A/duck/Hunan/856/2006_H5N1_//2006'[&!color=#ff0000]
	'ABL07859_A/chicken/Fujian/9821/2005_H5N1_//2005'[&!color=#ff0000]
	'ABL07860_A/chicken/Fujian/10039/2005_H5N1_//2005'[&!color=#ff0000]
	'ABL07861_A/chicken/Fujian/10313/2005_H5N1_//2005'[&!color=#ff0000]
	'ABL07862_A/chicken/Fujian/10567/2005_H5N1_//2005'[&!color=#ff0000]
	'ABL07864_A/duck/Fujian/11094/2005_H5N1_//2005'[&!color=#ff0000]
	'ABL07866_A/chicken/Fujian/11933/2005_H5N1_//2005'[&!color=#ff0000]
	'ABL07867_A/duck/Fujian/12032/2005_H5N1_//2005'[&!color=#ff0000]
	'ABL07870_A/duck/Fujian/671/2006_H5N1_//2006'[&!color=#ff0000]
	'ABL07871_A/duck/Fujian/720/2006_H5N1_//2006'[&!color=#ff0000]
	'ABL07897_A/duck/Yunnan/5877/2005_H5N1_//2005'[&!color=#ff0000]
	'ABL07909_A/Guinea_fowl/Shantou/1341/2006_H5N1_//2006'[&!color=#ff0000]
	'ABL07912_A/goose/Shantou/2086/2006_H5N1_//2006'[&!color=#ff0000]
	'ABL07913_A/chicken/Guiyang/3923/2005_H5N1_//2005'[&!color=#ff0000]
	'ABL07915_A/duck/Fujian/10160/2005_H5N1_//2005'[&!color=#ff0000]
	'ABL07917_A/goose/Guiyang/1461/2006_H5N1_//2006'[&!color=#ff0000]
	'ABL07919_A/goose/Guiyang/1636/2006_H5N1_//2006'[&!color=#ff0000]
	'ABL07922_A/duck/Hunan/1204/2006_H5N1_//2006'[&!color=#ff0000]
	'ABL07923_A/goose/Guiyang/765/2006_H5N1_//2006'[&!color=#ff0000]
	'ABL07931_A/duck/Guangxi/1258/2006_H5N1_//2006'[&!color=#ff0000]
	'ABL07938_A/chicken/Guangxi/1951/2006_H5N1_//2006'[&!color=#ff0000]
	'ABL07940_A/chicken/Fujian/12239/2005_H5N1_//2005'[&!color=#ff0000]
	'ABL67041_A/mallard/Ohio/324/1988_H4N6_13/10/1988'[&!color=#0000ff]
	'ABL67096_A/pintail/Alaska/310/2005_H4N6_11/08/2005'[&!color=#0000ff]
	'ABL67162_A/snow_goose/Maryland/410/2005_H6N1_13/12/2005'
	'ABL67767_A/open-billed_stork/Nakhonsawan/BBD0104F/2004_H5N1_//2004'[&!color=#ff0000]
	'ABL67778_A/open-billed_stork/Nakhonsawan/BBD0404F/2004_H5N1_//2004'[&!color=#ff0000]
	'ABL67789_A/open-billed_stork/Suphanburi/TSD0912F/2004_H5N1_//2004'[&!color=#ff0000]
	'ABL67802_A/open-billed_stork/Nakhonsawan/BBD1521J/2005_H5N1_//2005'[&!color=#ff0000]
	'ABL67813_A/open-billed_stork/Nakhonsawan/BBD2616F/2005_H5N1_//2005'[&!color=#ff0000]
	'ABL67824_A/open-billed_stork/Nakhonsawan/BBA3011M/2005_H5N1_//2005'[&!color=#ff0000]
	'ABL75582_A/green-winged_teal/Ohio/203/1998_H6N2_17/10/1998'
	'ABM21979_A/black_duck/Ohio/101/1986_H6N2_24/10/1986'
	'ABM22001_A/snow_goose/Maryland/353/2005_H6N1_13/12/2005'
	'ABM22012_A/snow_goose/Maryland/364/2005_H6N1_13/12/2005'
	'ABO31426_A/chicken/Moscow/2/2007_H5N1_13/02/2007'[&!color=#ff0000]
	'ABO33664_A/open-billed_stork/Bangkok/LBD0511F/04_H5N1_//2004'[&!color=#ff0000]
	'ABO33666_A/open-billed_stork/Nakhonsawan/BBD1221J/05_H5N1_//2005'[&!color=#ff0000]
	'ABO33668_A/open-billed_stork/Nakhonsawan/BBD1421J/05_H5N1_//2005'[&!color=#ff0000]
	'ABO33670_A/open-billed_stork/Nakhonsawan/BBD1621J/05_H5N1_//2005'[&!color=#ff0000]
	'ABO33676_A/open-billed_stork/Nakhonsawan/BBD2316F/05_H5N1_//2005'[&!color=#ff0000]
	'ABO33678_A/open-billed_stork/Nakhonsawan/BBD2416F/05_H5N1_//2005'[&!color=#ff0000]
	'ABO33688_A/open-billed_stork/Nakhonsawan/BBA2111M/05_H5N1_//2005'[&!color=#ff0000]
	'ABO33692_A/open-billed_stork/Nakhonsawan/BBA2711M/05_H5N1_//2005'[&!color=#ff0000]
	'ABO33694_A/open-billed_stork/Nakhonsawan/BBA2811M/05_H5N1_//2005'[&!color=#ff0000]
	'ABO33696_A/open-billed_stork/Nakhonsawan/BBA2911M/05_H5N1_//2005'[&!color=#ff0000]
	'ABO33700_A/open-billed_stork/Nakhonsawan/BBD4211M/05_H5N1_//2005'[&!color=#ff0000]
	'ABO33704_A/open-billed_stork/Nakhonsawan/BBD3516M/05_H5N1_//2005'[&!color=#ff0000]
	'ABO33706_A/open-billed_stork/Nakhonsawan/BBD3616M/05_H5N1_//2005'[&!color=#ff0000]
	'ABO38271_A/cygnus_olor/Italy/808/2006_H5N1_//2006'[&!color=#ff0000]
	'ABO44208_A/chicken/Afghanistan/1573-47/2006_H5N1_//2006'[&!color=#ff0000]
	'ABO44219_A/chicken/Afghanistan/1573-65/2006_H5N1_//2006'[&!color=#ff0000]
	'ABO44230_A/chicken/Afghanistan/1573-92/2006_H5N1_//2006'[&!color=#ff0000]
	'ABO44241_A/chicken/Egypt/2253-1/2006_H5N1_//2006'[&!color=#ff0000]
	'ABO44252_A/turkey/Egypt/2253-2/2006_H5N1_//2006'[&!color=#ff0000]
	'ABO44274_A/chicken/Sudan/2115-9/2006_H5N1_//2006'[&!color=#ff0000]
	'ABO44285_A/chicken/Sudan/2115-12/2006_H5N1_//2006'[&!color=#ff0000]
	'ABO44296_A/turkey/Ivory_Coast/4372-2/2006_H5N1_/12/2006'[&!color=#ff0000]
	'ABO51848_A/mallard/Ohio/667/2002_H4N6_19/08/2002'[&!color=#0000ff]
	'ABO51859_A/mallard/Maryland/750/2002_H4N6_27/08/2002'[&!color=#0000ff]
	'ABO51881_A/blue-winged_teal/Ohio/989/2002_H4N6_07/09/2002'[&!color=#0000ff]
	'ABO51903_A/black_duck/Maryland/834/2002_H4N8_28/08/2002'[&!color=#0000ff]
	'ABO51925_A/mallard/Ohio/666/2002_H6N2_19/08/2002'
	'ABO51936_A/mallard/Ohio/668/2002_H4N6_19/08/2002'[&!color=#0000ff]
	'ABO51969_A/mallard/Maryland/470/2002_H6N2_14/08/2002'
	'ABO51980_A/mallard/Maryland/172/2002_H6N2_26/06/2002'
	'ABO51991_A/mallard/Ohio/648/2002_H6N2_19/08/2002'
	'ABO52002_A/mallard/Ohio/653/2002_H6N2_19/08/2002'
	'ABO52013_A/mallard/Maryland/881/2002_H6N2_29/08/2002'
	'ABO52024_A/pintail/Ohio/73/1989_H6N2_19/10/1989'
	'ABO52035_A/mallard/Ohio/664/2002_H6N6_19/08/2002'
	'ABO52057_A/mallard/Ohio/217/1998_H6N8_17/10/1998'
	'ABO52167_A/mallard/Ohio/242/1998_H6N8_//1998'
	'ABO52189_A/mallard/Ohio/115/1989_H6N8_//1989'
	'ABO52200_A/mallard/Ohio/129/1989_H4N6_//1989'[&!color=#0000ff]
	'ABO52211_A/mallard/Ohio/81/1986_H6N2_//1986'
	'ABO52486_A/green-winged_teal/Ohio/80/1993_H6N8_//1993'
	'ABO52497_A/mallard/Ohio/123/1989_H6N8_//1989'
	'ABO52508_A/mallard/Ohio/178/1990_H4N6_//1990'[&!color=#0000ff]
	'ABO52519_A/blue-winged_teal/Ohio/1339/2005_H4N6_//2005'[&!color=#0000ff]
	'ABO52541_A/green-winged_teal/Ohio/1324/2005_H4N6_//2005'[&!color=#0000ff]
	'ABO52673_A/mallard/Maryland/1241/2005_H4N6_//2005'[&!color=#0000ff]
	'ABO52695_A/green-winged_teal/Ohio/1292/2005_H4N6_//2005'[&!color=#0000ff]
	'ABO52750_A/chicken/Sudan/2115-10/2006_H5N1_//2006'[&!color=#ff0000]
	'ABO76694_A/chicken/Suzdalka/06/05_H5N1_//2005'[&!color=#ff0000]
	'ABO76695_A/chicken/Omsk/14/05_H5N1_//2005'[&!color=#ff0000]
	'ABO76696_A/goose/Suzdalka/10/05_H5N1_//2005'[&!color=#ff0000]
	'ABO76697_A/goose/Krasnoozerskoye/627/2005_H5N1_//2005'[&!color=#ff0000]
	'ABO76699_A/chicken/Krasnodar/123/06_H5N1_//2006'[&!color=#ff0000]
	'ABO76700_A/chicken/Tula/4/05_H5N1_//2005'[&!color=#ff0000]
	'ABO76987_A/mallard/Maryland/2022/2005_H6N8_//2005'
	'ABP49291_A/Canada_goose/Ohio/127/1989_H6N8_//1989'
	'ABP64748_A/tree_sparrow/Thailand/VSMU-16-RBR/2005_H5N1_//2005'[&!color=#ff0000]
	'ABP64758_A/golden_pheasant/Thailand/VSMU-21-SPB/2005_H5N1_//2005'[&!color=#ff0000]
	'ABQ01264_A/blue-winged_teal/Ohio/1387/2005_H6N2_//2005'
	'ABQ01308_A/white-winged_scoter/Maryland/301/2005_H4N6_05/12/2005'[&!color=#0000ff]
	'ABQ12380_A/mallard/Manitoba/458/2005_H5N1_//2005'[&!color=#ff0000]
	'ABQ23872_A/mallard/SanJiang/151/2006_H6N2_//2006'
	'ABQ43790_A/mallard/ON/499/2005_H5N1_//2005'[&!color=#ff0000]
	'ABQ43804_A/chicken/Russia_Moscow_oblast_Odintsovo/1/2007_H5N1_//2007'[&!color=#ff0000]
	'ABQ43807_A/chicken/Russia_Krasnodar/2/2007_H5N1_//2007'[&!color=#ff0000]
	'ABQ45858_A/chicken/India/NIV33487/06_H5N1_//2006'[&!color=#ff0000]
	'ABQ81825_A/mallard/Hei_Longjiang/131/2006_H6N2_//2006'
	'ABQ84695_A/wild_duck/Shantou/1737/2000_H6N8_//2000'
	'ABQ84701_A/migratory_duck/Hong_Kong/MPS180/2003_H4N6_//2003'[&!color=#0000ff]
	'ABQ84706_A/migratory_duck/Jiang_Xi/8624/2004_H6N2_//2004'
	'ABR31770_A/chicken/Taiwan/2838N/00_H6N1_//2000'
	'ABR31781_A/chicken/Taiwan/2838V/00_H6N1_//2000'
	'ABR37316_A/green-winged_teal/Ohio/1292/2005_H4N6_//2005'[&!color=#0000ff]
	'ABR53810_A/buzzard/Denmark/6370/06_H5N1_//2006'[&!color=#ff0000]
	'ABR53812_A/grey_lag_goose/Denmark/6692/06_H5N1_//2006'[&!color=#ff0000]
	'ABR53813_A/peacock/Denmark/60295/06_H5N1_//2006'[&!color=#ff0000]
	'ABR53814_A/peregrine/Denmark/6632/06_H5N1_//2006'[&!color=#ff0000]
	'ABR53815_A/tufted_duck/Denmark/6431/06_H5N1_//2006'[&!color=#ff0000]
	'ABR53816_A/tufted_duck/Denmark/6540/06_H5N1_//2006'[&!color=#ff0000]
	'ABR53817_A/whooper_swan/Denmark/7275/06_H5N1_//2006'[&!color=#ff0000]
	'ABR53818_A/whooper_swan/Denmark/7224/06_H5N1_//2006'[&!color=#ff0000]
	'ABS70302_A/mallard/Maryland/887/2002_H6N1_//2002'
	'ABS89384_A/mallard/Maryland/1983/2005_H6N8_//2005'
	'ABU53956_A/mallard/SanJiang/113/2006_H6N2_//2006'
	'ABV53476_A/chicken/Nigeria/1071-1/2007_H5N1_//2007'[&!color=#ff0000]
	'ABV53486_A/chicken/Nigeria/1071-3/2007_H5N1_//2007'[&!color=#ff0000]
	'ABV53516_A/chicken/Nigeria/1071-7/2007_H5N1_//2007'[&!color=#ff0000]
	'ABV53526_A/chicken/Nigeria/1071-9/2007_H5N1_//2007'[&!color=#ff0000]
	'ABV53536_A/chicken/Nigeria/1071-10/2007_H5N1_//2007'[&!color=#ff0000]
	'ABV53556_A/chicken/Nigeria/1071-22/2007_H5N1_//2007'[&!color=#ff0000]
	'ABV53566_A/duck/Nigeria/1071-23/2007_H5N1_//2007'[&!color=#ff0000]
	'ABV53576_A/chicken/Nigeria/1071-29/2007_H5N1_//2007'[&!color=#ff0000]
	'ABV56238_A/gull/Moscow/3100/2006_H6N2_/10/2006'
	'ABV60445_A/chicken/Krasnodar/300/07_H5N1_05/09/2007'[&!color=#ff0000]
	'ABW21645_A/mallard/Huadong/S/2005_H5N1_//2005'[&!color=#ff0000]
	'ABW21655_A/mallard/Huadong/lk/2005_H5N1_//2005'[&!color=#ff0000]
	'ABW21665_A/mallard/Huadong/hn/2005_H5N1_//2005'[&!color=#ff0000]
	'ABW21675_A/mallard/Huadong/Y/2003_H5N1_//2003'[&!color=#ff0000]
	'ABW23594_A/dunlin/Barrow/65/2005_H6N1_//2005'
	'ABW73760_A/quail/Korea/KJ4/2006_H5N1_//2006'[&!color=#ff0000]
	'ABW73782_A/duck/Korea/Asan5/2006_H5N1_//2006'[&!color=#ff0000]
	'ABW73804_A/chicken/Korea/IS2/2006_H5N1_//2006'[&!color=#ff0000]
	'ABW89587_A/chicken/Thailand/ICRC-V143/2007_H5N1_//2007'[&!color=#ff0000]
	'ABW94117_A/chicken/NY/13237-6/98_H6N8_//1998'
	'ABW95935_A/duck/Guangxi/12/2003_H5N1_//2003'[&!color=#ff0000]
	'ABW95946_A/duck/Guangxi/27/2003_H5N1_//2003'[&!color=#ff0000]
	'ABW97446_A/chicken/California/431/2000_H6N2_//2000'
	'ABW97457_A/Japanese_quail/CA/K0401010/2004_H6N2_//2004'
	'ABW97468_A/chicken/CA/S0403106/2004_H6N2_//2004'
	'ABX10490_A/chicken/Hebei/126/2005_H5N1_//2005'[&!color=#ff0000]
	'ABX10503_A/chicken/Hebei/102/2005_H5N1_//2005'[&!color=#ff0000]
	'ABX10510_A/chicken/Hebei/706/2005_H5N1_//2005'[&!color=#ff0000]
	'ABX38822_A/chicken/Burkina_Faso/1347-16/2006_H5N1_//2006'[&!color=#ff0000]
	'ABX38833_A/guinea_fowl/Burkina_Faso/1347-20/2006_H5N1_//2006'[&!color=#ff0000]
	'ABX56054_A/Cygnus_cygnus/Krasnodar/329/07_H5N1_06/09/2007'[&!color=#ff0000]
	'ABX83936_A/wild_duck/Hunan/021/2005_H5N1_//2005'[&!color=#ff0000]
	'ABX83953_A/wild_duck/Hunan/211/2005_H5N1_//2005'[&!color=#ff0000]
	'ABX88818_A/eurasian_coot/Western_Australia/2727/1979_H6N2_//1979'
	'ABX88829_A/duck/Victoria/5384/2002_H4N8_//2002'[&!color=#0000ff]
	'ABX88840_A/red-necked_stint/Australia/2/2004_H4N8_//2004'[&!color=#0000ff]
	'ABY40851_A/whooper_swan/Scotland/1430/2006_H5N1_31/03/2006'[&!color=#ff0000]
	'ABY67927_A/duck/Nong-Khai/Thailand/KU-56/2007_H5N1_//2007'[&!color=#ff0000]
	'ABY76290_A/chicken/Rostov/22-1/2007_H5N1_//2007'[&!color=#ff0000]
	'ABY88902_A/chicken/Malaysia/5223/2007_H5N1_//2007'[&!color=#ff0000]
	'ABZ89818_A/chicken/Rostov-on-Don/35/2007_H5N1_14/12/2007'[&!color=#ff0000]
	'ABZ91688_A/domestic_green-winged_teal/Hunan/79/2005_H5N1_//2005'[&!color=#ff0000]
	'ABZ91695_A/domestic_green-winged_teal/Hunan/67/2005_H5N1_//2005'[&!color=#ff0000]
	'ACA03224_A/turkey/Israel/345/2006_H5N1_//2006'[&!color=#ff0000]
	'ACA03226_A/turkey/Israel/364/2006_H5N1_//2006'[&!color=#ff0000]
	'ACA03228_A/turkey/Israel/446/2006_H5N1_//2006'[&!color=#ff0000]
	'ACA03234_A/chicken/Gaza/714/2006_H5N1_//2006'[&!color=#ff0000]
	'ACA21563_A/chicken/Kuwait/KISR2/2007_H5N1_//2007'[&!color=#ff0000]
	'ACA21585_A/chicken/Kuwait/KISR5/2007_H5N1_//2007'[&!color=#ff0000]
	'ACA21596_A/chicken/Kuwait/KISR6/2007_H5N1_//2007'[&!color=#ff0000]
	'ACA21618_A/chicken/Kuwait/KISR8/2007_H5N1_//2007'[&!color=#ff0000]
	'ACA21629_A/chicken/Kuwait/KISR9/2007_H5N1_//2007'[&!color=#ff0000]
	'ACA23979_A/muscovy_duck/Rostov-on-Don/51/2007_H5N1_15/12/2007'[&!color=#ff0000]
	'ACA23989_A/pigeon/Rostov-on-Don/6/2007_H5N1_14/12/2007'[&!color=#ff0000]
	'ACA47403_A/duck/Shantou/195/2001_H5N1_//2001'[&!color=#ff0000]
	'ACA47425_A/duck/Shantou/1101/2001_H5N1_//2001'[&!color=#ff0000]
	'ACA47436_A/duck/Shantou/1437/2001_H5N1_//2001'[&!color=#ff0000]
	'ACA47469_A/goose/Shantou/4325/2001_H5N1_//2001'[&!color=#ff0000]
	'ACA47491_A/goose/Shantou/4885/2001_H5N1_//2001'[&!color=#ff0000]
	'ACA47502_A/duck/Shantou/4912/2001_H5N1_//2001'[&!color=#ff0000]
	'ACA47524_A/goose/Shantou/5456/2001_H5N1_//2001'[&!color=#ff0000]
	'ACA47557_A/chicken/Shantou/5746/2001_H5N1_//2001'[&!color=#ff0000]
	'ACA47590_A/goose/Shantou/157/2002_H5N1_//2002'[&!color=#ff0000]
	'ACA47601_A/partridge/Shantou/478/2002_H5N1_//2002'[&!color=#ff0000]
	'ACA47612_A/duck/Shantou/700/2002_H5N1_//2002'[&!color=#ff0000]
	'ACA47623_A/goose/Shantou/753/2002_H5N1_//2002'[&!color=#ff0000]
	'ACA47667_A/quail/Shantou/3846/2002_H5N1_//2002'[&!color=#ff0000]
	'ACA47711_A/pheasant/Shantou/4567/2002_H5N1_//2002'[&!color=#ff0000]
	'ACA47733_A/chicken/Shantou/133/2003_H5N1_//2003'[&!color=#ff0000]
	'ACA47766_A/partridge/Shantou/2886/2003_H5N1_//2003'[&!color=#ff0000]
	'ACA47777_A/pheasant/Shantou/3535/2003_H5N1_//2003'[&!color=#ff0000]
	'ACA47788_A/chicken/Shantou/3744/2003_H5N1_//2003'[&!color=#ff0000]
	'ACA47810_A/silky_chicken/Shantou/475/2004_H5N1_//2004'[&!color=#ff0000]
	'ACA47843_A/duck/Hunan/1340/2002_H5N1_//2002'[&!color=#ff0000]
	'ACA47854_A/duck/Hunan/300/2003_H5N1_//2003'[&!color=#ff0000]
	'ACA47865_A/duck/Hunan/378/2003_H5N1_//2003'[&!color=#ff0000]
	'ACA47876_A/duck/Hunan/782/2003_H5N1_//2003'[&!color=#ff0000]
	'ACA47887_A/duck/Hunan/1386/2003_H5N1_//2003'[&!color=#ff0000]
	'ACA47898_A/duck/Hunan/533/2004_H5N1_//2004'[&!color=#ff0000]
	'ACA47909_A/duck/Hunan/733/2004_H5N1_//2004'[&!color=#ff0000]
	'ACA47931_A/duck/Yunnan/971/2002_H5N1_//2002'[&!color=#ff0000]
	'ACA47953_A/duck/Yunnan/119/2003_H5N1_//2003'[&!color=#ff0000]
	'ACA47964_A/duck/Yunnan/215/2003_H5N1_//2003'[&!color=#ff0000]
	'ACA47986_A/duck/Yunnan/662/2003_H5N1_//2003'[&!color=#ff0000]
	'ACA48008_A/chicken/Yunnan/1251/2003_H5N1_//2003'[&!color=#ff0000]
	'ACA48030_A/chicken/Yunnan/1628/2003_H5N1_//2003'[&!color=#ff0000]
	'ACA48041_A/duck/Yunnan/4072/2003_H5N1_//2003'[&!color=#ff0000]
	'ACA48063_A/duck/Yunnan/5090/2003_H5N1_//2003'[&!color=#ff0000]
	'ACA48074_A/duck/Yunnan/5169/2003_H5N1_//2003'[&!color=#ff0000]
	'ACA48085_A/chicken/Yunnan/5686/2003_H5N1_//2003'[&!color=#ff0000]
	'ACA48096_A/duck/Yunnan/5948/2003_H5N1_//2003'[&!color=#ff0000]
	'ACA48118_A/duck/Yunnan/6603/2003_H5N1_//2003'[&!color=#ff0000]
	'ACA48129_A/chicken/Yunnan/6797/2003_H5N1_//2003'[&!color=#ff0000]
	'ACA48151_A/chicken/Yunnan/6957/2003_H5N1_//2003'[&!color=#ff0000]
	'ACA48162_A/chicken/Yunnan/207/2004_H5N1_//2004'[&!color=#ff0000]
	'ACA48173_A/duck/Yunnan/426/2004_H5N1_//2004'[&!color=#ff0000]
	'ACB47235_A/houbara_bustard/Saudi_Arabia/6732-1/2007_H5N1_//2007'[&!color=#ff0000]
	'ACB47243_A/turkey/Saudi_Arabia/6732-6/2007_H5N1_//2007'[&!color=#ff0000]
	'ACB70479_A/duck/Vietnam/1231/2005_H5N1_//2005'[&!color=#ff0000]
	'ACB70490_A/duck/Vietnam/1233/2005_H5N1_//2005'[&!color=#ff0000]
	'ACB70501_A/Muscovy_duck/Vietnam/1455/2006_H5N1_//2006'[&!color=#ff0000]
	'ACB70523_A/duck/Vietnam/1771/2005_H5N1_//2005'[&!color=#ff0000]
	'ACB70534_A/duck/Vietnam/1/2007_H5N1_//2007'[&!color=#ff0000]
	'ACB70545_A/duck/Vietnam/2/2007_H5N1_//2007'[&!color=#ff0000]
	'ACB70556_A/Muscovy_duck/Vietnam/4/2007_H5N1_//2007'[&!color=#ff0000]
	'ACB70567_A/duck/Vietnam/5/2007_H5N1_//2007'[&!color=#ff0000]
	'ACB70589_A/duck/Vietnam/7/2007_H5N1_//2007'[&!color=#ff0000]
	'ACB70710_A/duck/Vietnam/43/2007_H5N1_//2007'[&!color=#ff0000]
	'ACB70721_A/Muscovy_duck/Vietnam/48/2007_H5N1_//2007'[&!color=#ff0000]
	'ACB70732_A/Muscovy_duck/Vietnam/49/2007_H5N1_//2007'[&!color=#ff0000]
	'ACB70743_A/duck/Vietnam/50/2007_H5N1_//2007'[&!color=#ff0000]
	'ACB70754_A/Muscovy_duck/Vietnam/51/2007_H5N1_//2007'[&!color=#ff0000]
	'ACB72450_A/chicken/Israel/1055/2008_H5N1_//2008'[&!color=#ff0000]
	'ACC63249_A/gray_teal/Western_Australia/1855/1979_H4N6_//1979'[&!color=#0000ff]
	'ACC63271_A/duck/Vietnam/7A/2004_H5N1_//2004'[&!color=#ff0000]
	'ACC66054_A/domestic_goose/Pavlodar/1/2005_H5N1_//2005'[&!color=#ff0000]
	'ACD35880_A/chicken/Nigeria/228-10/2006_H5N1_//2006'[&!color=#ff0000]
	'ACD35891_A/chicken/Nigeria/228-6/2006_H5N1_//2006'[&!color=#ff0000]
	'ACD37785_A/saker_falcon/Kuwait/0286/2007_H5N1_//2007'[&!color=#ff0000]
	'ACD62240_A/chicken/Primorje/1/2008_H5N1_10/04/2008'[&!color=#ff0000]
	'ACD62252_A/brown-headed_gull/Thailand/VSMU-28-SPK/2005_H5N1_//2005'[&!color=#ff0000]
	'ACD84808_A/falcon/Saudi_Arabia/D1795/2005_H5N1_//2005'[&!color=#ff0000]
	'ACE73619_A/duck/Thailand/ICRC-V629/2008_H5N1_//2008'[&!color=#ff0000]
	'ACE76545_A/gadwall/California/HKWF100/2007_H6N1_24/10/2007'
	'ACE76589_A/northern_shoveler/California/HKWF268/2007_H6N2_28/10/2007'
	'ACE76600_A/American_wigeon/California/HKWF371/2007_H6N5_07/10/2007'
	'ACE76611_A/northern_shoveler/California/HKWF383/2007_H6N1_03/11/2007'
	'ACE81689_A/northern_shoveler/California/HKWF115/2007_H6N1_24/10/2007'
	'ACE81700_A/bufflehead/California/HKWF205/2007_H4N8_28/10/2007'[&!color=#0000ff]
	'ACE81711_A/American_wigeon/California/HKWF295/2007_H6N5_31/10/2007'
	'ACE81722_A/American_wigeon/California/HKWF450/2007_H4N7_04/11/2007'[&!color=#0000ff]
	'ACE81744_A/ring-necked_duck/California/HKWF662/2007_H6N1_11/11/2007'
	'ACF16398_A/duck/Hubei/Hangmei01/2006_H5N1_//2006'[&!color=#ff0000]
	'ACF17937_A/chicken/Thailand/NS-341/2008_H5N1_//2008'[&!color=#ff0000]
	'ACF17963_A/chicken/Thailand/NS-339/2008_H5N1_//2008'[&!color=#ff0000]
	'ACF17973_A/chicken/Thailand/PC-340/2008_H5N1_//2008'[&!color=#ff0000]
	'ACF22427_A/red-necked_stint/Western_Australia/4126/1980_H4N8_//1980'[&!color=#0000ff]
	'ACF24883_A/duck/PA/486/1969_H6N1_//1969'
	'ACF32592_A/common_gull/Chany/P/2006_H5N1_18/07/2006'[&!color=#ff0000]
	'ACF33681_A/mallard/MN/323/1999_H4N8_//1999'[&!color=#0000ff]
	'ACF33692_A/mallard/Minnesota/269/1999_H4N6_//1999'[&!color=#0000ff]
	'ACF33703_A/mallard/Minnesota/160/1999_H4N6_//1999'[&!color=#0000ff]
	'ACF36752_A/turkey/Ontario/84/1983_H5N1_/01/1983'[&!color=#ff0000]
	'ACF36769_A/turkey/CA/358533/2005_H4N8_//2005'[&!color=#0000ff]
	'ACF36773_A/chicken/Thailand/ICRC-618/2008_H5N1_29/01/2008'[&!color=#ff0000]
	'ACF36833_A/mallard/Yan_chen/2005_H4N6_/10/2005'[&!color=#0000ff]
	'ACF40965_A/turkey/England/50-92/1991_H5N1_//1991'[&!color=#ff0000]
	'ACF47439_A/American_wigeon/California/HKWF1174/2007_H6N1_05/12/2007'
	'ACF47483_A/American_wigeon/California/HKWF296/2007_H6N1_31/10/2007'
	'ACF47505_A/ring_necked_duck/California/HKWF402/2007_H6N1_03/11/2007'
	'ACF47516_A/American_wigeon/California/HKWF41/2007_H6N1_21/10/2007'
	'ACF47527_A/American_wigeon/California/HKWF42/2007_H6N1_21/10/2007'
	'ACF47538_A/ring_necked_duck/California/HKWF515/2007_H6N1_07/11/2007'
	'ACF76198_A/chicken/Vietnam/18/2004_H5N1_//2004'[&!color=#ff0000]
	'ACF76209_A/chicken/Vietnam/890/2004_H5N1_//2004'[&!color=#ff0000]
	'ACF76220_A/chicken/Vietnam/NCVD09/2005_H5N1_//2005'[&!color=#ff0000]
	'ACF76231_A/duck/Vietnam/367/2005_H5N1_//2005'[&!color=#ff0000]
	'ACF76242_A/duck/Vietnam/NCVD05/2005_H5N1_//2005'[&!color=#ff0000]
	'ACG50704_A/chicken/Guangdong/1/2005_H5N1_//2005'[&!color=#ff0000]
	'ACG58458_A/Muscovy_duck/Vietnam/217/2005_H5N1_18/12/2005'[&!color=#ff0000]
	'ACG58469_A/chicken/Vietnam/216/2005_H5N1_18/12/2005'[&!color=#ff0000]
	'ACG58535_A/chicken/Vietnam/209/2005_H5N1_08/12/2005'[&!color=#ff0000]
	'ACG58546_A/duck/Vietnam/208/2005_H5N1_07/12/2005'[&!color=#ff0000]
	'ACG58557_A/duck/Vietnam/207/2005_H5N1_07/12/2005'[&!color=#ff0000]
	'ACG58579_A/duck/Vietnam/205/2005_H5N1_07/12/2005'[&!color=#ff0000]
	'ACG58612_A/chicken/Vietnam/202/2005_H5N1_05/12/2005'[&!color=#ff0000]
	'ACG58623_A/duck/Vietnam/201/2005_H5N1_02/12/2005'[&!color=#ff0000]
	'ACH43178_A/mallard/ON/499/2005_H5N1_/11/2005'[&!color=#ff0000]
	'ACH85374_A/duck/Yunnan/4873/2006_H5N1_//2006'[&!color=#ff0000]
	'ACH85385_A/duck/Yunnan/5310/2006_H5N1_//2006'[&!color=#ff0000]
	'ACH85396_A/duck/Yunnan/6490/2006_H5N1_//2006'[&!color=#ff0000]
	'ACH85407_A/goose/Yunnan/3798/2006_H5N1_//2006'[&!color=#ff0000]
	'ACH85418_A/goose/Yunnan/4371/2006_H5N1_//2006'[&!color=#ff0000]
	'ACH85429_A/goose/Yunnan/4389/2006_H5N1_//2006'[&!color=#ff0000]
	'ACH85440_A/goose/Yunnan/4985/2006_H5N1_//2006'[&!color=#ff0000]
	'ACH85451_A/goose/Yunnan/5141/2006_H5N1_//2006'[&!color=#ff0000]
	'ACH85462_A/goose/Yunnan/5540/2006_H5N1_//2006'[&!color=#ff0000]
	'ACH85473_A/goose/Yunnan/5599/2006_H5N1_//2006'[&!color=#ff0000]
	'ACH85506_A/goose/Yunnan/6193/2006_H5N1_//2006'[&!color=#ff0000]
	'ACH85517_A/goose/Yunnan/6384/2006_H5N1_//2006'[&!color=#ff0000]
	'ACH88857_A/chicken/Laos/P0020/2007_H5N1_//2007'[&!color=#ff0000]
	'ACH88868_A/duck/Laos/P0050/2007_H5N1_//2007'[&!color=#ff0000]
	'ACH88879_A/duck/Laos/P0106/2007_H5N1_//2007'[&!color=#ff0000]
	'ACH88890_A/chicken/Laos/P0169/2007_H5N1_//2007'[&!color=#ff0000]
	'ACH88901_A/chicken/Laos/P0171/2007_H5N1_//2007'[&!color=#ff0000]
	'ACI16683_A/red-necked_stint/Australia/3/2004_H4N8_//2004'[&!color=#0000ff]
	'ACI16716_A/duck/Vietnam/177/2005_H5N1_//2005'[&!color=#ff0000]
	'ACI16727_A/duck/Vietnam/NCVD06/2005_H5N1_//2005'[&!color=#ff0000]
	'ACI40920_A/mallard/ZhaLong/88/2004_H4N6_08/08/2004'[&!color=#0000ff]
	'ACI62843_A/falcon/Saudi_Arabia/D1936/2007_H5N1_//2007'[&!color=#ff0000]
	'ACI90133_A/least_sandpiper/South_Central_Alaska/2/2007_H4N8_09/05/2007'[&!color=#0000ff]
	'ACJ04571_A/least_sandpiper/South_Central_Alaska/1/2007_H4N8_09/05/2007'[&!color=#0000ff]
	'ACJ04595_A/northern_pintail/California/HKWF151/2007_H6N1_24/10/2007'
	'ACJ04606_A/northern_shoveler/California/HKWF216/2007_H6N1_28/10/2007'
	'ACJ09837_A/chicken/Vietnam/NCVD12/2005_H5N1_//2005'[&!color=#ff0000]
	'ACJ10035_A/red-necked_stint/Western_Australia/4094/1984_H4N8_//1984'[&!color=#0000ff]
	'ACJ14848_A/duck/Vietnam/NCVD-1/2007_H5N1_//2007'[&!color=#ff0000]
	'ACJ14859_A/duck/Vietnam/NCVD-2/2007_H5N1_//2007'[&!color=#ff0000]
	'ACJ14870_A/chicken/Vietnam/NCVD-3/2007_H5N1_//2007'[&!color=#ff0000]
	'ACJ14881_A/Muscovy_duck/Vietnam/NCVD-4/2007_H5N1_//2007'[&!color=#ff0000]
	'ACJ14903_A/duck/Vietnam/NCVD-6/2007_H5N1_//2007'[&!color=#ff0000]
	'ACJ14914_A/duck/Vietnam/NCVD-7/2007_H5N1_//2007'[&!color=#ff0000]
	'ACJ14925_A/duck/Vietnam/NCVD-8/2007_H5N1_//2007'[&!color=#ff0000]
	'ACJ14958_A/Muscovy_duck/Vietnam/NCVD-11/2007_H5N1_//2007'[&!color=#ff0000]
	'ACJ14969_A/duck/Vietnam/NCVD-12/2007_H5N1_//2007'[&!color=#ff0000]
	'ACJ15002_A/duck/Vietnam/NCVD-16/2007_H5N1_//2007'[&!color=#ff0000]
	'ACJ15013_A/duck/Vietnam/NCVD-17/2007_H5N1_//2007'[&!color=#ff0000]
	'ACJ15035_A/duck/Vietnam/NCVD-19/2007_H5N1_//2007'[&!color=#ff0000]
	'ACJ15046_A/chicken/Vietnam/NCVD-20/2007_H5N1_//2007'[&!color=#ff0000]
	'ACJ15057_A/chicken/Vietnam/NCVD-21/2007_H5N1_//2007'[&!color=#ff0000]
	'ACJ15068_A/Muscovy_duck/Vietnam/NCVD-22/2007_H5N1_//2007'[&!color=#ff0000]
	'ACJ15079_A/Muscovy_duck/Vietnam/NCVD-23/2007_H5N1_//2007'[&!color=#ff0000]
	'ACJ15112_A/duck/Vietnam/NCVD-26/2007_H5N1_//2007'[&!color=#ff0000]
	'ACJ15123_A/Muscovy_duck/Vietnam/NCVD-29/2007_H5N1_//2007'[&!color=#ff0000]
	'ACJ15145_A/duck/Vietnam/NCVD-31/2007_H5N1_//2007'[&!color=#ff0000]
	'ACJ15156_A/duck/Vietnam/NCVD-34/2007_H5N1_//2007'[&!color=#ff0000]
	'ACJ15166_A/duck/Laos/NCVD-35/2007_H5N1_//2007'[&!color=#ff0000]
	'ACJ15206_A/chicken/Vietnam/NCVD-40/2007_H5N1_//2007'[&!color=#ff0000]
	'ACJ15237_A/duck/Vietnam/NCVD-43/2007_H5N1_//2007'[&!color=#ff0000]
	'ACJ15259_A/chicken/Vietnam/NCVD-45/2007_H5N1_//2007'[&!color=#ff0000]
	'ACJ24948_A/goose/Hungary/14756/2006_H5N1_06/06/2006'[&!color=#ff0000]
	'ACJ24959_A/mute_swan/Hungary/4571/2006_H5N1_16/02/2006'[&!color=#ff0000]
	'ACJ24970_A/mute_swan/Hungary/3472/2006_H5N1_06/02/2006'[&!color=#ff0000]
	'ACJ26129_A/peregrine_falcon/Hong_Kong/1143/2007_H5N1_//2007'[&!color=#ff0000]
	'ACJ26140_A/house_crow/Hong_Kong/1203/2007_H5N1_//2007'[&!color=#ff0000]
	'ACJ26217_A/long-tailed_shrike/Hong_Kong/2762/2007_H5N1_//2007'[&!color=#ff0000]
	'ACJ26250_A/Daurian_starling/Hong_Kong/1532/2007_H5N1_//2007'[&!color=#ff0000]
	'ACJ26272_A/little_egret/Hong_Kong/8550/2007_H5N1_//2007'[&!color=#ff0000]
	'ACJ26294_A/grey_heron/Hong_Kong/3088/2007_H5N1_//2007'[&!color=#ff0000]
	'ACJ26316_A/black-crowned_night_heron/Hong_Kong/659/2008_H5N1_//2008'[&!color=#ff0000]
	'ACJ26327_A/great_egret/Hong_Kong/807/2008_H5N1_//2008'[&!color=#ff0000]
	'ACJ26338_A/grey_heron/Hong_Kong/1046/2008_H5N1_//2008'[&!color=#ff0000]
	'ACJ26349_A/magpie_robin/Hong_Kong/1097/2008_H5N1_//2008'[&!color=#ff0000]
	'ACJ26360_A/magpie_robin/Hong_Kong/1897/2008_H5N1_//2008'[&!color=#ff0000]
	'ACJ26371_A/peregrine_falcon/Hong_Kong/2142/2008_H5N1_//2008'[&!color=#ff0000]
	'ACJ53838_A/mute_swan/Aktau/1460/2006_H5N1_//2006'[&!color=#ff0000]
	'ACK28203_A/northern_pintail/Interior_Alaska/1/2007_H4N6_08/08/2007'[&!color=#0000ff]
	'ACK43347_A/guinea_fowl/NJ/14190-23/1996_H4N8_//1996'[&!color=#0000ff]
	'ACK43358_A/mallard/MN/327/1999_H4N8_//1999'[&!color=#0000ff]
	'ACK43363_A/mallard/Minnesota/348/2000_H4N6_//2000'[&!color=#0000ff]
	'ACK99275_A/chicken/Vietnam/921/2004_H5N1_//2004'[&!color=#ff0000]
	'ACK99286_A/chicken/Vietnam/925/2004_H5N1_//2004'[&!color=#ff0000]
	'ACK99297_A/chicken/Vietnam/933/2004_H5N1_//2004'[&!color=#ff0000]
	'ACK99308_A/chicken/Vietnam/NCVD11/2005_H5N1_//2005'[&!color=#ff0000]
	'ACN37894_A/chicken/Uthaithani/NIAH115067/2008_H5N1_/11/2008'[&!color=#ff0000]
	'ACN37904_A/chicken/Sukhothai/NIAH114843/2008_H5N1_/11/2008'[&!color=#ff0000]
	'ACN39441_A/duck/Hunan/689/2006_H5N1_15/12/2006'[&!color=#ff0000]
	'ACN39452_A/chicken/Hunan/1793/2007_H5N1_23/01/2007'[&!color=#ff0000]
	'ACN39460_A/chicken/Hubei/2856/2007_H5N1_29/01/2007'[&!color=#ff0000]
	'ACN39462_A/duck/Hubei/2911/2007_H5N1_29/01/2007'[&!color=#ff0000]
	'ACN39464_A/chicken/Hubei/3002/2007_H5N1_29/01/2007'[&!color=#ff0000]
	'ACN39466_A/chicken/Hunan/3157/2006_H5N1_30/11/2006'[&!color=#ff0000]
	'ACN39468_A/duck/Hunan/3315/2006_H5N1_30/11/2006'[&!color=#ff0000]
	'ACN39470_A/duck/Hunan/3340/2006_H5N1_30/11/2006'[&!color=#ff0000]
	'ACN41775_A/chicken/Rawalakot/NARC2441A/2006_H5N1_//2006'[&!color=#ff0000]
	'ACN41786_A/chicken/Sihala/NARC3303.4/2006_H5N1_//2006'[&!color=#ff0000]
	'ACN86441_A/ruddy_turnstone/Delaware/Sg-00470/2008_H4N6_21/05/2008'[&!color=#0000ff]
	'ACN86447_A/ruddy_turnstone/Delaware/Sg-00474/2008_H4N7_21/05/2008'[&!color=#0000ff]
	'ACN86459_A/ruddy_turnstone/New_Jersey/Sg-00477/2008_H4N6_17/05/2008'[&!color=#0000ff]
	'ACN86471_A/red_knot/New_Jersey/Sg-00479/2008_H4N6_16/05/2008'[&!color=#0000ff]
	'ACN86537_A/ruddy_turnstone/New_Jersey/Sg-00496/2008_H4N6_10/05/2008'[&!color=#0000ff]
	'ACN86567_A/ruddy_turnstone/New_Jersey/Sg-00506/2008_H4N6_17/05/2008'[&!color=#0000ff]
	'ACN86573_A/ruddy_turnstone/New_Jersey/Sg-00507/2008_H4N6_16/05/2008'[&!color=#0000ff]
	'ACN86621_A/ruddy_turnstone/New_Jersey/Sg-00533/2008_H4N6_30/05/2008'[&!color=#0000ff]
	'ACN86633_A/ruddy_turnstone/Delaware/Sg-00539/2008_H4N6_31/05/2008'[&!color=#0000ff]
	'ACN86639_A/ruddy_turnstone/New_Jersey/Sg-00542/2008_H4N6_01/06/2008'[&!color=#0000ff]
	'ACN86651_A/ruddy_turnstone/New_Jersey/Sg-00551/2008_H6N6_22/05/2008'
	'ACN86657_A/ruddy_turnstone/New_Jersey/Sg-00552/2008_H4N6_04/06/2008'[&!color=#0000ff]
	'ACN86663_A/ruddy_turnstone/New_Jersey/Sg-00556/2008_H4N6_04/06/2008'[&!color=#0000ff]
	'ACN86669_A/ruddy_turnstone/New_Jersey/Sg-00558/2008_H4N6_04/06/2008'[&!color=#0000ff]
	'ACN86705_A/mallard/Minnesota/Sg-00569/2008_H4N6_01/08/2008'[&!color=#0000ff]
	'ACO25319_A/northern_pintail/Interior_Alaska/2/2007_H4N8_07/09/2007'[&!color=#0000ff]
	'ACO53816_A/chicken/Uthaithani/NIAH115067/2008_H5N1_//2008'[&!color=#ff0000]
	'ACO53826_A/chicken/Sukhothai/NIAH114843/2008_H5N1_//2008'[&!color=#ff0000]
	'ACO53843_A/chicken/Thailand/ST-351/2008_H5N1_//2008'[&!color=#ff0000]
	'ACQ71983_A/crow/Assam/142119/2008_H5N1_/12/2008'[&!color=#ff0000]
	'ACQ82855_A/mallard/Interior_Alaska/6/2007_H4N6_06/09/2007'[&!color=#0000ff]
	'ACQ82876_A/mallard/Interior_Alaska/4/2007_H4N6_07/09/2007'[&!color=#0000ff]
	'ACQ82942_A/northern_shoveler/Interior_Alaska/1/2007_H4N6_01/09/2007'[&!color=#0000ff]
	'ACQ82953_A/mallard/Interior_Alaska/1/2007_H4N5_03/09/2007'[&!color=#0000ff]
	'ACQ82975_A/mallard/Interior_Alaska/5/2007_H4N6_08/09/2007'[&!color=#0000ff]
	'ACQ82986_A/mallard/Interior_Alaska/3/2007_H4N6_16/09/2007'[&!color=#0000ff]
	'ACQ83040_A/gadwall/California/AKS-514/2007_H6N1_09/12/2007'
	'ACQ83117_A/northern_pintail/California/HKWF440/2007_H6N1_04/11/2007'
	'ACQ83292_A/mallard/California/7766/2008_H4N6_08/10/2008'[&!color=#0000ff]
	'ACR48939_A/tree_sparrow/Jiangsu/1/2008_H5N1_//2008'[&!color=#ff0000]
	'ACR49086_A/chicken/West_Java/UT1001/2003_H5N1_20/10/2003'[&!color=#ff0000]
	'ACR49090_A/quail/Yogjakarta/UT1023/2004_H5N1_15/01/2004'[&!color=#ff0000]
	'ACR49092_A/chicken/East_Kalimantan/UT1035/2004_H5N1_16/02/2004'[&!color=#ff0000]
	'ACR49094_A/duck/East_Java/UT1046/2004_H5N1_12/03/2004'[&!color=#ff0000]
	'ACR49100_A/chicken/Bali/UT2091/2005_H5N1_//2005'[&!color=#ff0000]
	'ACR49104_A/chicken/Sulawesi_Selatan/UT2093/2005_H5N1_//2005'[&!color=#ff0000]
	'ACR49106_A/chicken/Sulawesi_Selatan/UT2094/2005_H5N1_//2005'[&!color=#ff0000]
	'ACR49108_A/chicken/Central_Java/UT3091/2005_H5N1_//2005'[&!color=#ff0000]
	'ACR49110_A/chicken/East_Java/UT6016/2006_H5N1_/11/2006'[&!color=#ff0000]
	'ACR49116_A/chicken/Banten/UT6025/2006_H5N1_/10/2006'[&!color=#ff0000]
	'ACR49118_A/chicken/South_Kalimantan/UT6029/2006_H5N1_/11/2006'[&!color=#ff0000]
	'ACR49120_A/chicken/East_Java/UT6031/2007_H5N1_/01/2007'[&!color=#ff0000]
	'ACR49122_A/chicken/East_Java/UT6044/2007_H5N1_/03/2007'[&!color=#ff0000]
	'ACR49124_A/chicken/East_Java/UT6045/2007_H5N1_/03/2007'[&!color=#ff0000]
	'ACR49125_A/chicken/East_Java/UT6017/2006_H5N1_/11/2006'[&!color=#ff0000]
	'ACR49131_A/chicken/South_Kalimantan/UT6028/2006_H5N1_/11/2006'[&!color=#ff0000]
	'ACR49346_A/pigeon/Laos/P0022/2007_H5N1_//2007'[&!color=#ff0000]
	'ACR49361_A/duck/Laos/P0127/2007_H5N1_//2007'[&!color=#ff0000]
	'ACR49372_A/duck/Laos/P0117/2007_H5N1_//2007'[&!color=#ff0000]
	'ACR49383_A/duck/Laos/P0161/2007_H5N1_//2007'[&!color=#ff0000]
	'ACR49394_A/duck/Laos/A0301/2007_H5N1_//2007'[&!color=#ff0000]
	'ACR49405_A/chicken/Laos/A0464/2007_H5N1_//2007'[&!color=#ff0000]
	'ACR49416_A/duck/Laos/A0503/2007_H5N1_//2007'[&!color=#ff0000]
	'ACR49427_A/duck/Laos/A0617/2007_H5N1_//2007'[&!color=#ff0000]
	'ACR49449_A/chicken/Laos/P0130/2007_H5N1_//2007'[&!color=#ff0000]
	'ACR49460_A/duck/Laos/P0137/2007_H5N1_//2007'[&!color=#ff0000]
	'ACR49471_A/chicken/Laos/13/2008_H5N1_//2008'[&!color=#ff0000]
	'ACR49482_A/chicken/Laos/16/2008_H5N1_//2008'[&!color=#ff0000]
	'ACR49493_A/chicken/Laos/17/2008_H5N1_//2008'[&!color=#ff0000]
	'ACR49504_A/chicken/Laos/33/2008_H5N1_//2008'[&!color=#ff0000]
	'ACR49515_A/chicken/Laos/35/2008_H5N1_//2008'[&!color=#ff0000]
	'ACR49526_A/chicken/Laos/37/2008_H5N1_//2008'[&!color=#ff0000]
	'ACR49537_A/duck/Laos/25/2006_H5N1_//2006'[&!color=#ff0000]
	'ACR58604_A/mallard/Netherlands/2/2005_H4N2_//2005'[&!color=#0000ff]
	'ACR58637_A/shorebird/Delaware/133/2006_H6N8_22/05/2006'
	'ACR58648_A/chicken/Egypt/0836/2008_H5N1_15/01/2008'[&!color=#ff0000]
	'ACR58659_A/chicken/Egypt/0891/2008_H5N1_26/09/2008'[&!color=#ff0000]
	'ACR58736_A/mallard/Sweden/65/2005_H4N3_//2005'[&!color=#0000ff]
	'ACR58747_A/Eurasian_wigeon/Sweden/1/2004_H6N2_//2004'
	'ACR58758_A/common_teal/Netherlands/2/2005_H6N8_//2005'
	'ACR58994_A/black-headed_gull/Netherlands/1/2005_H6N8_//2005'
	'ACR59529_A/barnacle_goose/Netherlands/1/2005_H6N2_//2005'
	'ACR59540_A/mallard/Netherlands/71/2006_H6N2_//2006'
	'ACR59551_A/mallard/Netherlands/11/2007_H6N5_//2007'
	'ACS92948_A/mallard/Minnesota/Sg-00133/2007_H4N6_29/09/2007'[&!color=#0000ff]
	'ACT20720_A/chicken/Iran/53-3/2008_H5N1_//2008'[&!color=#ff0000]
	'ACT75679_A/grebe/Tyva/3/2009_H5N1_22/06/2009'[&!color=#ff0000]
	'ACT75690_A/bean_goose/Tyva/10/2009_H5N1_22/06/2009'[&!color=#ff0000]
	'ACT84150_A/blue-winged_teal/Minnesota/Sg-00225/2006_H6N5_30/09/2006'
	'ACT84168_A/green-winged_teal/Minnesota/Sg-00228/2006_H6N8_30/09/2006'
	'ACT84174_A/blue-winged_teal/Minnesota/Sg-00229/2006_H4N6_30/09/2006'[&!color=#0000ff]
	'ACT84186_A/American_wigeon/Minnesota/Sg-00231/2007_H4N6_29/09/2007'[&!color=#0000ff]
	'ACT84300_A/blue-winged_teal/Minnesota/Sg-00450/2008_H4N8_20/08/2008'[&!color=#0000ff]
	'ACT84310_A/blue-winged_teal/Minnesota/Sg-00452/2008_H4N2_20/08/2008'[&!color=#0000ff]
	'ACT84320_A/northern_pintail/South_Dakota/Sg-00454/2008_H6N5_22/08/2008'
	'ACT84330_A/northern_pintail/South_Dakota/Sg-00456/2008_H6N1_22/08/2008'
	'ACT84340_A/mallard/South_Dakota/Sg-00458/2008_H4N6_19/08/2008'[&!color=#0000ff]
	'ACT84350_A/mallard/South_Dakota/Sg-00460/2008_H4N6_19/08/2008'[&!color=#0000ff]
	'ACT84360_A/mallard/Minnesota/Sg-00462/2008_H6N1_16/09/2008'
	'ACT84369_A/mallard/Minnesota/Sg-00464/2008_H6N1_16/09/2008'
	'ACT84388_A/ruddy_turnstone/New_Jersey/Sg-00471/2008_H6N8_13/05/2008'
	'ACT84406_A/ruddy_turnstone/New_Jersey/Sg-00482/2008_H6N8_10/05/2008'
	'ACT84441_A/ruddy_turnstone/New_Jersey/Sg-00502/2008_H4N6_17/05/2008'[&!color=#0000ff]
	'ACT84555_A/ruddy_turnstone/Delaware/Sg-00541/2008_H4N6_31/05/2008'[&!color=#0000ff]
	'ACT84613_A/ruddy_turnstone/New_Jersey/Sg-00562/2008_H4N6_18/05/2008'[&!color=#0000ff]
	'ACT84667_A/mallard/Minnesota/Sg-00624/2008_H4N8_29/07/2008'[&!color=#0000ff]
	'ACT84679_A/mallard/Minnesota/Sg-00626/2008_H4N8_29/07/2008'[&!color=#0000ff]
	'ACT84728_A/mallard/Minnesota/Sg-00635/2008_H4N8_29/07/2008'[&!color=#0000ff]
	'ACT84790_A/northern_shoveler/Minnesota/Sg-00647/2008_H4N6_01/08/2008'[&!color=#0000ff]
	'ACT84997_A/blue-winged_teal/Minnesota/Sg-00691/2008_H4N8_03/08/2008'[&!color=#0000ff]
	'ACT85037_A/mallard/Minnesota/Sg-00700/2008_H4N8_03/08/2008'[&!color=#0000ff]
	'ACT85047_A/blue-winged_teal/North_Dakota/Sg-00702/2008_H4N6_02/09/2008'[&!color=#0000ff]
	'ACT85062_A/blue-winged_teal/North_Dakota/Sg-00705/2008_H4N6_02/09/2008'[&!color=#0000ff]
	'ACT85067_A/blue-winged_teal/North_Dakota/Sg-00707/2008_H4N8_02/09/2008'[&!color=#0000ff]
	'ACT85077_A/blue-winged_teal/North_Dakota/Sg-00711/2008_H4N8_03/09/2008'[&!color=#0000ff]
	'ACT85082_A/blue-winged_teal/North_Dakota/Sg-00712/2008_H4N6_03/09/2008'[&!color=#0000ff]
	'ACT85087_A/blue-winged_teal/North_Dakota/Sg-00713/2008_H4N6_08/09/2008'[&!color=#0000ff]
	'ACT85097_A/blue-winged_teal/North_Dakota/Sg-00715/2008_H4N6_08/09/2008'[&!color=#0000ff]
	'ACT85102_A/blue-winged_teal/North_Dakota/Sg-00716/2008_H4N6_08/09/2008'[&!color=#0000ff]
	'ACT85107_A/blue-winged_teal/North_Dakota/Sg-00717/2008_H4N6_08/09/2008'[&!color=#0000ff]
	'ACU15119_A/mallard/Sweden/30/2005_H6N1_//2005'
	'ACU15975_A/shorebird/Delaware/472/2007_H5N1_24/05/2007'[&!color=#ff0000]
	'ACU16676_A/chicken/Egypt/083/2008_H5N1_02/01/2008'[&!color=#ff0000]
	'ACU16737_A/duck/Egypt/0871/2008_H5N1_20/02/2008'[&!color=#ff0000]
	'ACU26256_A/ring-necked_duck/California/K90/2005_H6N8_29/10/2005'
	'ACU26289_A/northern_shoveler/Alaska/7MP1113/2007_H4N6_11/09/2007'[&!color=#0000ff]
	'ACU26311_A/mallard/Alaska/7MP1028/2007_H4N8_07/09/2007'[&!color=#0000ff]
	'ACU26344_A/northern_pintail/Alaska/7MP1393/2007_H4N6_14/08/2007'[&!color=#0000ff]
	'ACU87006_A/duck/Korea/A105/2009_H6N2_/04/2009'
	'ACU87014_A/duck/Korea/A56/2009_H6N2_/03/2009'
	'ACU87016_A/duck/Korea/A65/2009_H6N2_/03/2009'
	'ACU87018_A/duck/Korea/A39/2008_H6N2_/10/2008'
	'ACU87020_A/duck/Korea/276-7/2008_H6N2_/05/2008'
	'ACU87022_A/duck/Korea/522-79/2008_H6N2_/05/2008'
	'ACU87024_A/duck/Korea/A127/2009_H6N2_/04/2009'
	'ACU87026_A/duck/Korea/460-5/2008_H6N2_/05/2008'
	'ACU87028_A/mallard/Korea/L08-8/2008_H6N1_/09/2008'
	'ACU87030_A/spot-billed_duck/Korea/534/2008_H6N1_/09/2008'
	'ACU87032_A/spot-billed_duck/Korea/537/2008_H6N1_/09/2008'
	'ACU87038_A/spot-billed_duck/Korea/527/2008_H6N1_/09/2008'
	'ACU87040_A/spot-billed_duck/Korea/536/2008_H6N1_/09/2008'
	'ACU87042_A/duck/Korea/112-25/2008_H6N1_/04/2008'
	'ACU87044_A/duck/Korea/334-15/2008_H6N1_/05/2008'
	'ACU87046_A/spot-billed_duck/Korea/619/2008_H6N2_/10/2008'
	'ACU87048_A/spot-billed_duck/Korea/528/2008_H6N8_/09/2008'
	'ACU87050_A/duck/Korea/412-4/2008_H6N2_/05/2008'
	'ACU87052_A/spot-billed_duck/Korea/625/2008_H6N1_/10/2008'
	'ACV41446_A/duck/Victoria/D23/1994_H4N2_//1994'[&!color=#0000ff]
	'ACV41468_A/gray_teal/Western_Australia/1840/1979_H4N4_//1979'[&!color=#0000ff]
	'ACV41523_A/American_black_duck/New_Brunswick/19347/2006_H4N6_14/09/2006'[&!color=#0000ff]
	'ACV41556_A/duck/Czechoslovakia/1956_H4N6_11/06/1956'[&!color=#0000ff]
	'ACV41567_A/mallard/California/GL30/2005_H4N6_20/08/2005'[&!color=#0000ff]
	'ACV41578_A/northern_shoveler/California/K138/2005_H6N2_06/11/2005'
	'ACV41589_A/green-winged_teal/California/K218/2005_H4N6_04/12/2005'[&!color=#0000ff]
	'ACV41600_A/mallard/New_Zealand/1615-17/2004_H4N6_//2004'[&!color=#0000ff]
	'ACV41666_A/mallard/Interior_Alaska/7MP0372/2007_H4N6_17/08/2007'[&!color=#0000ff]
	'ACV41726_A/northern_shoveler/Interior_Alaska/7MP1601/2007_H4N6_11/09/2007'[&!color=#0000ff]
	'ACV41748_A/whiskered_tern/Egypt/04/2004_H6N2_05/12/2004'
	'ACV89735_A/ruddy_turnstone/Delaware/291/2006_H6N1_22/05/2006'
	'ACV90504_A/chicken/India/WB-NIV92456/2009_H5N1_10/03/2009'[&!color=#ff0000]
	'ACX55353_A/green-winged_teal/Alberta/11383/2005_H4N6_31/07/2005'[&!color=#0000ff]
	'ACX55364_A/redhead/Alberta/11817/2005_H4N6_06/08/2005'[&!color=#0000ff]
	'ACX55397_A/green-winged_teal/Nova_Scotia/14687/2005_H4N6_22/09/2005'[&!color=#0000ff]
	'ACX55408_A/mallard/Quebec/11102/2006_H4N6_20/08/2006'[&!color=#0000ff]
	'ACX55419_A/mallard/Quebec/11002/2006_H4N6_19/08/2006'[&!color=#0000ff]
	'ACX55463_A/mallard/Quebec/11103/2006_H4N6_20/08/2006'[&!color=#0000ff]
	'ACX55474_A/mallard/Quebec/11106/2006_H4N6_20/08/2006'[&!color=#0000ff]
	'ACX55496_A/mallard/Quebec/11182/2006_H4N6_24/08/2006'[&!color=#0000ff]
	'ACX55551_A/American_green-winged_teal/Manitoba/23884/2007_H4N6_21/08/2007'[&!color=#0000ff]
	'ACX55562_A/mallard/Manitoba/23912/2007_H4N7_24/08/2007'[&!color=#0000ff]
	'ACX55916_A/chicken/Assam/142007/2008_H5N1_07/12/2008'[&!color=#ff0000]
	'ACX61639_A/chicken/Domodedovo/MK/2007_H5N1_14/01/2007'[&!color=#ff0000]
	'ACX61648_A/duck/Omsk/1822/2006_H5N1_/07/2006'[&!color=#ff0000]
	'ACX61659_A/chicken/Reshoty/02/2006_H5N1_/06/2006'[&!color=#ff0000]
	'ACY06581_A/chicken/West_Bengal/170564/2009_H5N1_09/03/2009'[&!color=#ff0000]
	'ACY06583_A/chicken/West_Bengal/162642/2009_H5N1_15/02/2009'[&!color=#ff0000]
	'ACY06585_A/chicken/West_Bengal/82613/2008_H5N1_25/01/2008'[&!color=#ff0000]
	'ACY06587_A/chicken/West_Bengal/100879/2008_H5N1_23/03/2008'[&!color=#ff0000]
	'ACY06589_A/chicken/West_Bengal/106181/2008_H5N1_07/05/2008'[&!color=#ff0000]
	'ACY06591_A/chicken/West_Bengal/81760/2008_H5N1_19/01/2008'[&!color=#ff0000]
	'ACY06593_A/chicken/West_Bengal/81010/2008_H5N1_11/01/2008'[&!color=#ff0000]
	'ACY06595_A/chicken/West_Bengal/80995/2008_H5N1_11/01/2008'[&!color=#ff0000]
	'ACY74421_A/wild_duck/Korea/7-D19/2005_H4N6_04/11/2005'[&!color=#0000ff]
	'ACY79892_A/avian/Hong_Kong/2065/2007_H5N1_//2007'[&!color=#ff0000]
	'ACY79893_A/avian/Hong_Kong/0719/2007_H5N1_//2007'[&!color=#ff0000]
	'ACY79894_A/avian/Hong_Kong/0828/2007_H5N1_//2007'[&!color=#ff0000]
	'ACY79896_A/avian/Hong_Kong/1993/2007_H5N1_//2007'[&!color=#ff0000]
	'ACY79899_A/duck/Vinh_Long/07-26/2007_H5N1_//2007'[&!color=#ff0000]
	'ACY79900_A/duck/Can_Tho/07-28/2007_H5N1_//2007'[&!color=#ff0000]
	'ACY79908_A/duck/Nam_Dinh/07-55/2007_H5N1_//2007'[&!color=#ff0000]
	'ACY79911_A/duck/Ninh_Binh/07-68/2007_H5N1_//2007'[&!color=#ff0000]
	'ACY79912_A/chicken/Bac_Giang/07-74/2007_H5N1_//2007'[&!color=#ff0000]
	'ACY79913_A/chicken/Ha_Nam/07-83/2007_H5N1_//2007'[&!color=#ff0000]
	'ACY79914_A/muscovy_duck/Ha_Nam/07-84/2007_H5N1_//2007'[&!color=#ff0000]
	'ACY79916_A/duck/Thai_Ninh/07-86/2007_H5N1_//2007'[&!color=#ff0000]
	'ACY79917_A/muscovy_duck/Nam_Dinh/07-87/2007_H5N1_//2007'[&!color=#ff0000]
	'ACY79919_A/chicken/Thai_Binh/07-89/2007_H5N1_//2007'[&!color=#ff0000]
	'ACY79921_A/duck/Nam_Dinh/07-91/2007_H5N1_//2007'[&!color=#ff0000]
	'ACY79937_A/ruddy_turnstone/Delaware/649/2002_H6N4_//2002'
	'ACY79938_A/sanderling/Delaware/654/2002_H6N4_//2002'
	'ACZ05917_A/duck/Hunan/8/2008_H5N1_/11/2008'[&!color=#ff0000]
	'ACZ05918_A/chicken/Hunan/8/2008_H5N1_/11/2008'[&!color=#ff0000]
	'ACZ05919_A/duck/Hunan/3/2007_H5N1_/10/2007'[&!color=#ff0000]
	'ACZ05920_A/chicken/Hunan/3/2007_H5N1_/10/2007'[&!color=#ff0000]
	'ACZ36537_A/wild_duck/Ohio/623/2004_H5N1_//2004'[&!color=#ff0000]
	'ACZ36539_A/duck/Hau_Giang/07-12/2007_H5N1_//2007'[&!color=#ff0000]
	'ACZ36543_A/chicken/Indonesia/7/2003_H5N1_20/12/2003'[&!color=#ff0000]
	'ACZ36544_A/chicken/Ninh_Binh/209/2005_H5N1_//2005'[&!color=#ff0000]
	'ACZ36548_A/whooper_swan/Mongolia/244/2005_H5N1_//2005'[&!color=#ff0000]
	'ACZ36549_A/waterfowl/Hong_Kong/378.5/2001_H5N1_//2001'[&!color=#ff0000]
	'ACZ36550_A/Duck/Hong_Kong/380.5/2001_H5N1_//2001'[&!color=#ff0000]
	'ACZ36552_A/chicken/Hong_Kong/409.1/2002_H5N1_//2002'[&!color=#ff0000]
	'ACZ36555_A/duck/Ang_Thong/71/2/2004_H5N1_//2004'[&!color=#ff0000]
	'ACZ36570_A/mallard/PA/454069-9/2006_H5N1_//2006'[&!color=#ff0000]
	'ACZ36571_A/mute_swan/MI/451072-2/2006_H5N1_//2006'[&!color=#ff0000]
	'ACZ36572_A/ruddy_turnstone/DE/509531/2007_H5N1_//2007'[&!color=#ff0000]
	'ACZ36573_A/turkey/VA/505477-18/2007_H5N1_//2007'[&!color=#ff0000]
	'ACZ36580_A/duck/LA/32M/1987_H6N2_//1987'
	'ACZ45679_A/mallard/Minnesota/95/1998_H4N2_//1998'[&!color=#0000ff]
	'ACZ45680_A/mallard/Minnesota/14/2000_H4N3_//2000'[&!color=#0000ff]
	'ACZ45681_A/mallard/Minnesota/33/2000_H4N4_8_//2000'[&!color=#0000ff]
	'ACZ45683_A/mallard/Minnesota/2/1998_H4N6_//1998'[&!color=#0000ff]
	'ACZ45684_A/mallard/Minnesota/140/1999_H4N6_//1999'[&!color=#0000ff]
	'ACZ45685_A/mallard/Minnesota/193/1999_H4N6_//1999'[&!color=#0000ff]
	'ACZ45686_A/mallard/Minnesota/195/1999_H4N6_//1999'[&!color=#0000ff]
	'ACZ45687_A/mallard/Minnesota/313/2000_H4N6_//2000'[&!color=#0000ff]
	'ACZ45688_A/ruddy_turnstone/New_Jersey/1407/2001_H4N6_//2001'[&!color=#0000ff]
	'ACZ45689_A/mallard/Minnesota/114/1998_H4N8_//1998'[&!color=#0000ff]
	'ACZ45690_A/mallard/Minnesota/168/1999_H4N8_//1999'[&!color=#0000ff]
	'ACZ45691_A/mallard/Minnesota/188/1999_H4N8_//1999'[&!color=#0000ff]
	'ACZ45692_A/mallard/Minnesota/210/1999_H4N8_//1999'[&!color=#0000ff]
	'ACZ45695_A/mallard/Minnesota/271/1999_H4N8_//1999'[&!color=#0000ff]
	'ACZ45697_A/mallard/Minnesota/263/1999_H4N9_//1999'[&!color=#0000ff]
	'ACZ45699_A/mallard/Minnesota/24/2000_H5N1_//2000'[&!color=#ff0000]
	'ACZ45710_A/mallard/Minnesota/319/1998_H6_//1998'
	'ACZ45711_A/mallard/Minnesota/401/1999_H6_//1999'
	'ACZ45712_A/ruddy_turnstone/Delaware/69/2001_H6N2_//2001'
	'ACZ45713_A/northern_pintail/Texas/161/2002_H6N2_//2002'
	'ACZ45714_A/mallard/Minnesota/38/2000_H6N3_//2000'
	'ACZ45715_A/laughing_gull/New_York/470/2000_H6N4_//2000'
	'ACZ45716_A/mallard/Minnesota/313/1999_H6N4_//1999'
	'ACZ45717_A/ring-billed_gull/Georgia/124/2001_H6N4_//2001'
	'ACZ45718_A/northern_pintail/Texas/183/2002_H6N4_//2002'
	'ACZ45719_A/northern_pintail/Texas/184/2002_H6N4_//2002'
	'ACZ45720_A/northern_pintail/Texas/282/2002_H6N1_//2002'
	'ACZ45721_A/ruddy_turnstone/Delaware/335/2004_H6N_//2004'
	'ACZ45722_A/mallard/Minnesota/66/1998_H6N5_//1998'
	'ACZ45723_A/mallard/Minnesota/253/1999_H6N5_//1999'
	'ACZ45724_A/mallard/Minnesota/329/1999_H6N5_//1999'
	'ACZ45725_A/red_knot/New_Jersey/1988/2001_H6N5_//2001'
	'ACZ45726_A/mallard/Minnesota/179/1998_H6N6_//1998'
	'ACZ45728_A/mallard/Minnesota/63/1998_H6N8_//1998'
	'ACZ45729_A/mallard/Minnesota/353/1998_H6N8_//1998'
	'ACZ45730_A/mallard/Minnesota/173/1999_H6N8_//1999'
	'ACZ45731_A/mallard/Minnesota/175/1999_H6N8_//1999'
	'ACZ45732_A/mallard/Minnesota/204/1999_H6N8_//1999'
	'ACZ45733_A/pintail/Minnesota/410/1999_H6N8_//1999'
	'ACZ45734_A/ruddy_turnstone/Delaware/119/2004_H6N8_//2004'
	'ACZ45736_A/ruddy_turnstone/Delaware/460/2004_H6N8_//2004'
	'ACZ45737_A/ruddy_turnstone/New_Jersey/2/2004_H6N8_//2004'
	'ACZ45804_A/chicken/Alabama/1975_H4N8_//1975'[&!color=#0000ff]
	'ACZ45805_A/duck/New_Jersey/5406-27/1994_H4N8_//1994'[&!color=#0000ff]
	'ACZ45811_A/turkey/Virginia/505477-17/2007_H5N1_//2007'[&!color=#ff0000]
	'ACZ45818_A/mallard/Wisconsin/428/1975_H5N1_//1975'[&!color=#ff0000]
	'ACZ45821_A/goose/Hong_Kong/437-6/1999_H5N1_//1999'[&!color=#ff0000]
	'ACZ45822_A/goose/Hong_Kong/437-8/1999_H5N1_//1999'[&!color=#ff0000]
	'ACZ45824_A/goose/Hong_Kong/485.3/2000_H5N1_//2000'[&!color=#ff0000]
	'ACZ45825_A/goose/Hong_Kong/1032.6/2000_H5N1_//2000'[&!color=#ff0000]
	'ACZ45827_A/duck/Hong_Kong/2986.1-2/2000_H5N1_//2000'[&!color=#ff0000]
	'ACZ45828_A/Goose/Hong_Kong/3014.5/2000_H5N1_//2000'[&!color=#ff0000]
	'ACZ45829_A/Chicken/Hong_Kong/317.5/2001_H5N1_//2001'[&!color=#ff0000]
	'ACZ45832_A/goose/Viet_Nam/113/2001_H5N1_//2001'[&!color=#ff0000]
	'ACZ45835_A/chicken/Hong_Kong/786-2/1997_H5N1_//1997'[&!color=#ff0000]
	'ACZ45838_A/chicken/Indonesia/9/2003_H5N1_//2003'[&!color=#ff0000]
	'ACZ45864_A/pochard/Buryatiya/1941/2000_H4N6_//2000'[&!color=#0000ff]
	'ACZ45867_A/pochard/Buryatiya/1903/2000_H4N6_//2000'[&!color=#0000ff]
	'ACZ45868_A/duck/Czechoslovakia/1956_H4N6_//1956'[&!color=#0000ff]
	'ACZ45869_A/duck/Alberta/286/1978_H4N8_//1978'[&!color=#0000ff]
	'ACZ45872_A/chicken/Indonesia/11/2003_H5N1_//2003'[&!color=#ff0000]
	'ACZ45874_A/chicken/Legok/2003_H5N1_//2003'[&!color=#ff0000]
	'ACZ45875_A/pigeon/Thailand/1B/2004_H5N1_//2004'[&!color=#ff0000]
	'ACZ45876_A/duck/Viet_Nam/NCVDCDC14/2005_H5N1_//2005'[&!color=#ff0000]
	'ACZ45877_A/magpie/Korea/Y_S-M1/2004_H5N1_//2004'[&!color=#ff0000]
	'ACZ45879_A/goose/Hong_Kong/668.1/2001_H5N1_//2001'[&!color=#ff0000]
	'ACZ45880_A/avian/Italy/1485/1997_H5N1_//1997'[&!color=#ff0000]
	'ACZ45881_A/duck/Hong_Kong/140/1998_H5N1_//1998'[&!color=#ff0000]
	'ACZ45884_A/duck/Hai_Phong_/208/2006_H5N1_//2006'[&!color=#ff0000]
	'ACZ45885_A/turkey/England/50-92/1991_H5N1_//1991'[&!color=#ff0000]
	'ACZ45886_A/chicken/Scotland/1959_H5N1_//1959'[&!color=#ff0000]
	'ACZ45888_A/duck/Phu_Tho/07-92/2007_H5N1_//2007'[&!color=#ff0000]
	'ACZ45932_A/turkey/Canada/1963_H6N8_//1963'
	'ACZ45979_A/mallard/Ohio/657/2002_H4N6_//2002'[&!color=#0000ff]
	'ACZ45982_A/mallard/Ohio/664/2002_H6N6_//2002'
	'ACZ46010_A/mallard/Ohio/684/2002_H4N6_//2002'[&!color=#0000ff]
	'ACZ53997_A/duck/Yangzhou/013/2008_H6N5_15/12/2008'
	'ACZ54012_A/lesser_kestrel/Heilongjiang/194/2007_H5N1_10/01/2007'[&!color=#ff0000]
	'ACZ58088_A/chicken/India/WB-NIV2653/2008_H5N1_21/01/2008'[&!color=#ff0000]
	'ACZ58123_A/duck/India/TR-NIV4396/2008_H5N1_03/04/2008'[&!color=#ff0000]
	'ACZ81488_A/goose/Tripura/103596/2008_H5N1_01/04/2008'[&!color=#ff0000]
	'ACZ81510_A/chicken/Assam/140203/2008_H5N1_20/11/2008'[&!color=#ff0000]
	'ACZ81579_A/chicken/West_Bengal/155505/2009_H5N1_/01/2009'[&!color=#ff0000]
	'ACZ81590_A/chicken/West_Bengal/193936/2009_H5N1_/05/2009'[&!color=#ff0000]
	'ADA00382_A/wood_duck/Ohio/623/2004_H5N1_//2004'[&!color=#ff0000]
	'ADA69364_A/duck/France/05066b/2005_H5N1_//2005'[&!color=#ff0000]
	'ADA69426_A/duck/France/080036/2008_H5N1_/01/2008'[&!color=#ff0000]
	'ADA82131_A/pekin_duck/California/P30/2006_H4N2_06/03/2006'[&!color=#0000ff]
	'ADA82164_A/mallard/Ohio/660/2002_H4N6_19/08/2002'[&!color=#0000ff]
	'ADA82208_A/mallard/Maryland/802/2007_H5N1_//2007'[&!color=#ff0000]
	'ADB12382_A/duck/Jiangsu/022/2009_H6N6_15/01/2009'
	'ADB25380_A/chicken/Nigeria/08VIR4337-380/2006_H5N1_21/02/2006'[&!color=#ff0000]
	'ADB25424_A/chicken/Nigeria/08VIR4337-434/2006_H5N1_12/05/2006'[&!color=#ff0000]
	'ADB25435_A/chicken/Nigeria/08VIR4337-438/2006_H5N1_19/05/2006'[&!color=#ff0000]
	'ADB25446_A/chicken/Nigeria/08VIR4337-446/2006_H5N1_08/06/2006'[&!color=#ff0000]
	'ADB25490_A/guinea_fowl/Nigeria/08RS848-10/2006_H5N1_04/04/2006'[&!color=#ff0000]
	'ADB25512_A/chicken/Nigeria/08RS848-102/2007_H5N1_02/08/2007'[&!color=#ff0000]
	'ADB25523_A/chicken/Nigeria/08RS848-104/2007_H5N1_10/08/2007'[&!color=#ff0000]
	'ADB25545_A/chicken/Nigeria/08RS848-110/2007_H5N1_01/09/2007'[&!color=#ff0000]
	'ADB25556_A/chicken/Nigeria/08RS848-111/2007_H5N1_03/09/2007'[&!color=#ff0000]
	'ADB25567_A/chicken/Nigeria/08RS848-115/2007_H5N1_06/09/2007'[&!color=#ff0000]
	'ADB25589_A/chicken/Nigeria/08RS848-118/2007_H5N1_01/10/2007'[&!color=#ff0000]
	'ADB25633_A/chicken/Nigeria/08RS848-122/2007_H5N1_18/10/2007'[&!color=#ff0000]
	'ADB25655_A/chicken/Nigeria/08RS848-15/2006_H5N1_07/06/2006'[&!color=#ff0000]
	'ADB25677_A/duck/chicken/Nigeria/08RS848-20/2006_H5N1_25/06/2006'[&!color=#ff0000]
	'ADB25688_A/chicken/Nigeria/08RS848-21/2006_H5N1_28/06/2006'[&!color=#ff0000]
	'ADB25710_A/chicken/Nigeria/08RS848-24/2006_H5N1_08/07/2006'[&!color=#ff0000]
	'ADB25721_A/chicken/Nigeria/08RS848-26/2006_H5N1_08/07/2006'[&!color=#ff0000]
	'ADB25743_A/chicken/Nigeria/08RS848-33/2006_H5N1_19/07/2006'[&!color=#ff0000]
	'ADB25754_A/chicken/Nigeria/08RS848-35/2006_H5N1_09/08/2006'[&!color=#ff0000]
	'ADB25787_A/chicken/Nigeria/08RS848-4/2006_H5N1_17/02/2006'[&!color=#ff0000]
	'ADB25809_A/chicken/Nigeria/08RS848-41/2006_H5N1_10/10/2006'[&!color=#ff0000]
	'ADB25820_A/chicken/Nigeria/08RS848-42/2006_H5N1_10/11/2006'[&!color=#ff0000]
	'ADB25831_A/chicken/Nigeria/08RS848-44/2006_H5N1_28/11/2006'[&!color=#ff0000]
	'ADB25842_A/chicken/Nigeria/08RS848-45/2006_H5N1_02/12/2006'[&!color=#ff0000]
	'ADB25875_A/chicken/Nigeria/08RS848-50/2006_H5N1_13/12/2006'[&!color=#ff0000]
	'ADB25897_A/chicken/Nigeria/08RS848-54/2006_H5N1_31/12/2006'[&!color=#ff0000]
	'ADB25908_A/goose/Nigeria/08RS848-56/2007_H5N1_11/01/2007'[&!color=#ff0000]
	'ADB26007_A/chicken/Nigeria/08RS848-7/2006_H5N1_10/03/2006'[&!color=#ff0000]
	'ADB26040_A/guinea_fowl/Nigeria/08RS848-72/2007_H5N1_20/02/2007'[&!color=#ff0000]
	'ADB26062_A/chicken/Nigeria/08RS848-75/2007_H5N1_09/03/2007'[&!color=#ff0000]
	'ADB26073_A/chicken/Nigeria/08RS848-76/2007_H5N1_09/03/2007'[&!color=#ff0000]
	'ADB26106_A/chicken/Nigeria/08RS848-8/2006_H5N1_10/03/2006'[&!color=#ff0000]
	'ADB26117_A/chicken/Nigeria/08RS848-82/2007_H5N1_21/03/2007'[&!color=#ff0000]
	'ADB26161_A/chicken/Nigeria/08RS848-9/2006_H5N1_04/04/2006'[&!color=#ff0000]
	'ADB26172_A/chicken/Nigeria/08RS848-90/2007_H5N1_17/07/2007'[&!color=#ff0000]
	'ADB26183_A/chicken/Nigeria/08RS848-91/2007_H5N1_24/07/2007'[&!color=#ff0000]
	'ADB26205_A/chicken/Nigeria/08RS848-93/2007_H5N1_21/07/2007'[&!color=#ff0000]
	'ADB26238_A/chicken/Nigeria/08RS848-97/2007_H5N1_03/08/2007'[&!color=#ff0000]
	'ADB92066_A/chicken/Nandurbar/7972/2006_H5N1_/02/2006'[&!color=#ff0000]
	'ADB92070_A/chicken/Nandurbar/7966/2006_H5N1_/02/2006'[&!color=#ff0000]
	'ADB93851_A/chicken/Nandurbar/7979/2006_H5N1_/02/2006'[&!color=#ff0000]
	'ADB93853_A/chicken/West_Bengal/142121/2008_H5N1_/12/2008'[&!color=#ff0000]
	'ADB93855_A/chicken/Sikkim/151464/2009_H5N1_/01/2009'[&!color=#ff0000]
	'ADC29444_A/chicken/West_Bengal/148713/2009_H5N1_/01/2009'[&!color=#ff0000]
	'ADC34531_A/great_black-headed_gull/Qinghai/8/2009_H5N1_/06/2009'[&!color=#ff0000]
	'ADC34533_A/brown-headed_gull/Qinghai/9/2009_H5N1_/06/2009'[&!color=#ff0000]
	'ADC34535_A/brown-headed_gull/Qinghai/19/2009_H5N1_/06/2009'[&!color=#ff0000]
	'ADC97012_A/duck/Shandong/009/2008_H5N1_15/12/2008'[&!color=#ff0000]
	'ADC97079_A/duck/Fujian/01/2002_H5N1_//2002'[&!color=#ff0000]
	'ADD10539_A/duck/Tuva/01/2006_H5N1_/06/2006'[&!color=#ff0000]
	'ADD10545_A/duck/Eastern_China/909/2009_H5N1_15/01/2009'[&!color=#ff0000]
	'ADD10555_A/duck/Eastern_China/108/2008_H5N1_15/12/2008'[&!color=#ff0000]
	'ADD97081_A/Chicken/Laos/Xaythiani_26/2006_H5N1_//2006'[&!color=#ff0000]
	'ADE75050_A/greylag_goose/Netherlands/4/1999_H6N1_01/03/1999'
	'ADE75079_A/mallard/Netherlands/12/2001_H4N2_03/12/2001'[&!color=#0000ff]
	'ADE75099_A/mallard/Netherlands/1/2002_H4N6_07/01/2002'[&!color=#0000ff]
	'ADE75108_A/mallard/Netherlands/1/1999_H4N6_04/10/1999'[&!color=#0000ff]
	'ADE75172_A/mallard/Sweden/46/2002_H4N3_14/11/2002'[&!color=#0000ff]
	'ADE75211_A/mallard/Sweden/52/2003_H6N2_30/10/2003'
	'ADE75302_A/mallard/Sweden/81/2002_H6N1_03/12/2002'
	'ADF29685_A/Muscovy_duck/Fujian/FZ01/2008_H6N6_17/03/2008'
	'ADF29859_A/glaucous_gull/Alaska/44198-119/2006_H6N1_10/09/2006'
	'ADF65088_A/teal/Germany/WV632/2005_H5N1_25/11/2005'[&!color=#ff0000]
	'ADG28019_A/muscovy_duck/Thailand/CU-LM1973/2009_H4N6_/06/2009'[&!color=#0000ff]
	'ADG43510_A/mallard/Jiangxi/13228/2005_H6N1_//2005'
	'ADG43511_A/mallard/Jiangxi/10668/2005_H6N1_//2005'
	'ADG43512_A/mallard/Jiangxi/10071/2005_H6N1_//2005'
	'ADG43513_A/duck/Hunan/177/2005_H6N1_//2005'
	'ADG43514_A/duck/Shantou/1275/2004_H6N1_//2004'
	'ADG43515_A/mallard/Jiangxi/7787/2003_H6N1_//2003'
	'ADG43516_A/mallard/Jiangxi/6845/2003_H6N1_//2003'
	'ADG43517_A/mallard/Jiangxi/227/2003_H6N1_//2003'
	'ADG43518_A/duck/Fujian/12371/2005_H6N2_//2005'
	'ADG43519_A/duck/Fujian/11339/2005_H6N2_//2005'
	'ADG43520_A/duck/Fujian/8719/2005_H6N2_//2005'
	'ADG43521_A/duck/Fujian/7033/2005_H6N2_//2005'
	'ADG43522_A/duck/Fujian/5643/2005_H6N2_//2005'
	'ADG43523_A/duck/Fujian/5426/2005_H6N2_//2005'
	'ADG43524_A/duck/Fujian/5117/2005_H6N2_//2005'
	'ADG43525_A/duck/Fujian/4125/2005_H6N2_//2005'
	'ADG43526_A/duck/Fujian/3937/2005_H6N2_//2005'
	'ADG43527_A/duck/Fujian/3701/2005_H6N2_//2005'
	'ADG43528_A/duck/Fujian/3193/2005_H6N2_//2005'
	'ADG43529_A/duck/Fujian/2546/2005_H6N2_//2005'
	'ADG43530_A/duck/Fujian/1695/2005_H6N2_//2005'
	'ADG43531_A/duck/Fujian/629/2005_H6N2_//2005'
	'ADG43532_A/duck/Fujian/420/2005_H6N2_//2005'
	'ADG43533_A/mallard/Jiangxi/12147/2005_H6N2_//2005'
	'ADG43534_A/chicken/Hunan/989/2005_H6N2_//2005'
	'ADG43535_A/duck/Hunan/908/2005_H6N2_//2005'
	'ADG43536_A/duck/Hunan/491/2005_H6N2_//2005'
	'ADG43537_A/duck/Guangxi/3459/2005_H6N2_//2005'
	'ADG43538_A/duck/Guangxi/1598/2005_H6N2_//2005'
	'ADG43539_A/duck/Guangxi/141/2005_H6N2_//2005'
	'ADG43540_A/duck/Shantou/22596/2005_H6N2_//2005'
	'ADG43541_A/duck/Shantou/17887/2005_H6N2_//2005'
	'ADG43542_A/duck/Shantou/17232/2005_H6N2_//2005'
	'ADG43543_A/duck/Shantou/16432/2005_H6N2_//2005'
	'ADG43544_A/duck/Shantou/14966/2005_H6N2_//2005'
	'ADG43545_A/duck/Shantou/14062/2005_H6N2_//2005'
	'ADG43546_A/duck/Shantou/13468/2005_H6N2_//2005'
	'ADG43547_A/duck/Shantou/13145/2005_H6N2_//2005'
	'ADG43548_A/duck/Shantou/10196/2005_H6N2_//2005'
	'ADG43549_A/duck/Shantou/8379/2005_H6N2_//2005'
	'ADG43550_A/duck/Shantou/7568/2005_H6N2_//2005'
	'ADG43551_A/duck/Shantou/6698/2005_H6N2_//2005'
	'ADG43552_A/duck/Shantou/5808/2005_H6N2_//2005'
	'ADG43553_A/duck/Shantou/5480/2005_H6N2_//2005'
	'ADG43554_A/duck/Shantou/4617/2005_H6N2_//2005'
	'ADG43555_A/duck/Shantou/3324/2005_H6N2_//2005'
	'ADG43556_A/duck/Shantou/2472/2005_H6N2_//2005'
	'ADG43557_A/duck/Shantou/924/2005_H6N2_//2005'
	'ADG43558_A/mallard/Shantou/198/2005_H6N2_//2005'
	'ADG43561_A/wild_duck/Shantou/7900/2004_H6N2_//2004'
	'ADG43562_A/duck/Shantou/7880/2004_H6N2_//2004'
	'ADG43563_A/wild_duck/Shantou/7307/2004_H6N2_//2004'
	'ADG43564_A/duck/Shantou/6847/2004_H6N2_//2004'
	'ADG43565_A/wild_duck/Shantou/5769/2004_H6N2_//2004'
	'ADG43566_A/duck/Shantou/5104/2004_H6N2_//2004'
	'ADG43567_A/wild_duck/Shantou/4086/2004_H6N2_//2004'
	'ADG43568_A/duck/Shantou/3667/2004_H6N2_//2004'
	'ADG43569_A/duck/Shantou/887/2004_H6N2_//2004'
	'ADG43570_A/duck/Shantou/171/2004_H6N2_//2004'
	'ADG43571_A/mallard/Jiangxi/7376/2003_H6N2_//2003'
	'ADG43572_A/duck/Shantou/3654/2003_H6N2_//2003'
	'ADG43573_A/duck/Shantou/3550/2003_H6N2_//2003'
	'ADG43574_A/wild_duck/Shantou/3433/2003_H6N2_//2003'
	'ADG43575_A/duck/Shantou/3274/2003_H6N2_//2003'
	'ADG43576_A/wild_duck/Shantou/3155/2003_H6N2_//2003'
	'ADG43577_A/wild_duck/Shantou/2853/2003_H6N2_//2003'
	'ADG43578_A/duck/Shantou/2834/2003_H6N2_//2003'
	'ADG43579_A/duck/Shantou/2195/2003_H6N2_//2003'
	'ADG43580_A/duck/Shantou/1838/2003_H6N2_//2003'
	'ADG43581_A/duck/Shantou/1658/2003_H6N2_//2003'
	'ADG43582_A/duck/Shantou/925/2003_H6N2_//2003'
	'ADG43583_A/wild_duck/Shantou/853/2003_H6N2_//2003'
	'ADG43585_A/duck/Shantou/689/2003_H6N2_//2003'
	'ADG43586_A/duck/Shantou/487/2003_H6N2_//2003'
	'ADG43588_A/duck/Hunan/573/2002_H6N2_//2002'
	'ADG43589_A/duck/Shantou/3656/2002_H6N2_//2002'
	'ADG43590_A/duck/Shantou/2471/2002_H6N2_//2002'
	'ADG43591_A/duck/Shantou/2450/2002_H6N2_//2002'
	'ADG43592_A/duck/Shantou/2446/2002_H6N2_//2002'
	'ADG43594_A/duck/Shantou/2045/2002_H6N2_//2002'
	'ADG43597_A/duck/Shantou/1648/2002_H6N2_//2002'
	'ADG43598_A/duck/Shantou/1646/2002_H6N2_//2002'
	'ADG43599_A/wild_duck/Shantou/1494/2002_H6N2_//2002'
	'ADG43600_A/goose/Shantou/1321/2002_H6N2_//2002'
	'ADG43601_A/duck/Shantou/1249/2002_H6N2_//2002'
	'ADG43602_A/duck/Shantou/1233/2002_H6N2_//2002'
	'ADG43603_A/duck/Shantou/1217/2002_H6N2_//2002'
	'ADG43604_A/duck/Shantou/1215/2002_H6N2_//2002'
	'ADG43606_A/wild_duck/Shantou/1068/2002_H6N2_//2002'
	'ADG43608_A/wild_duck/Shantou/867/2002_H6N2_//2002'
	'ADG43609_A/wild_duck/Shantou/865/2002_H6N2_//2002'
	'ADG43610_A/goose/Shantou/756/2002_H6N2_//2002'
	'ADG43612_A/wild_duck/Shantou/641/2002_H6N2_//2002'
	'ADG43613_A/duck/Shantou/494/2002_H6N2_//2002'
	'ADG43614_A/wild_duck/Shantou/488/2002_H6N2_//2002'
	'ADG43615_A/duck/Shantou/313/2002_H6N2_//2002'
	'ADG43616_A/duck/Shantou/266/2002_H6N2_//2002'
	'ADG43619_A/wild_duck/Shantou/41/2002_H6N2_//2002'
	'ADG43620_A/duck/Shantou/5579/2001_H6N2_//2001'
	'ADG43625_A/duck/Shantou/4534/2001_H6N2_//2001'
	'ADG43626_A/duck/Shantou/4439/2001_H6N2_//2001'
	'ADG43627_A/duck/Shantou/4380/2001_H6N2_//2001'
	'ADG43629_A/duck/Shantou/4267/2001_H6N2_//2001'
	'ADG43630_A/duck/Shantou/4002/2001_H6N2_//2001'
	'ADG43631_A/duck/Shantou/3976/2001_H6N2_//2001'
	'ADG43632_A/duck/Shantou/3939/2001_H6N2_//2001'
	'ADG43633_A/duck/Shantou/3655/2001_H6N2_//2001'
	'ADG43634_A/duck/Shantou/2542/2001_H6N2_//2001'
	'ADG43635_A/duck/Shantou/2444/2001_H6N2_//2001'
	'ADG43636_A/wild_duck/Shantou/2395/2001_H6N2_//2001'
	'ADG43637_A/duck/Shantou/2167/2001_H6N2_//2001'
	'ADG43638_A/wild_duck/Shantou/2026/2001_H6N2_//2001'
	'ADG43639_A/duck/Shantou/1586/2001_H6N2_//2001'
	'ADG43640_A/duck/Shantou/1522/2001_H6N2_//2001'
	'ADG43641_A/wild_duck/Shantou/1381/2001_H6N2_//2001'
	'ADG43642_A/duck/Shantou/1286/2001_H6N2_//2001'
	'ADG43643_A/duck/Shantou/1197/2001_H6N2_//2001'
	'ADG43644_A/duck/Shantou/1090/2001_H6N2_//2001'
	'ADG43645_A/duck/Shantou/728/2001_H6N2_//2001'
	'ADG43646_A/wild_duck/Shantou/261/2001_H6N2_//2001'
	'ADG43647_A/duck/Shantou/1840/2000_H6N2_//2000'
	'ADG43648_A/duck/Shantou/1655/2000_H6N2_//2000'
	'ADG43649_A/wild_duck/Shantou/1651/2000_H6N2_//2000'
	'ADG43650_A/duck/Shantou/1252/2000_H6N2_//2000'
	'ADG43651_A/duck/Shantou/339/2000_H6N2_//2000'
	'ADG43652_A/duck/Shantou/259/2000_H6N2_//2000'
	'ADG43653_A/duck/Shantou/83/2000_H6N2_//2000'
	'ADG43654_A/duck/Hunan/748/2005_H6N5_//2005'
	'ADG43655_A/duck/Guangxi/585/2005_H6N5_//2005'
	'ADG43656_A/mallard/Jiangxi/8346/2004_H6N5_//2004'
	'ADG43657_A/mallard/Jiangxi/8341/2004_H6N5_//2004'
	'ADG43658_A/duck/Guangxi/1455/2004_H6N5_//2004'
	'ADG43659_A/duck/Hunan/5613/2003_H6N5_//2003'
	'ADG43660_A/duck/Shantou/20313/2005_H6N6_//2005'
	'ADG43661_A/goose/Shantou/18647/2005_H6N6_//2005'
	'ADG43662_A/duck/Fujian/12035/2005_H6N6_//2005'
	'ADG43663_A/duck/Fujian/11661/2005_H6N6_//2005'
	'ADG43665_A/duck/Shantou/8365/2005_H6N6_//2005'
	'ADG43666_A/mallard/Shantou/972/2005_H6N6_//2005'
	'ADG43667_A/wild_duck/Shantou/47/2005_H6N6_//2005'
	'ADG43669_A/duck/Shantou/6233/2004_H6N6_//2004'
	'ADG43670_A/mallard/Jiangxi/413/2004_H6N6_//2004'
	'ADG43671_A/wild_duck/Shantou/192/2004_H6N6_//2004'
	'ADG43672_A/duck/Shantou/4893/2001_H6N6_//2001'
	'ADG43673_A/mallard/Jiangxi/4408/2005_H6N8_//2005'
	'ADG43674_A/mallard/Jiangxi/6285/2004_H6N8_//2004'
	'ADG43675_A/duck/Hunan/3748/2004_H6N8_//2004'
	'ADG43676_A/duck/Shantou/2954/2003_H6N8_//2003'
	'ADG43677_A/duck/Hunan/1469/2002_H6N8_//2002'
	'ADG43678_A/wild_duck/Shantou/311/2001_H6N9_//2001'
	'ADG44985_A/great_crested-grebe/Qinghai/1/2009_H5N1_15/05/2009'[&!color=#ff0000]
	'ADG59429_A/chicken/Sichuan/81/2005_H5N1_//2005'[&!color=#ff0000]
	'ADG59430_A/goose/Hubei/65/2005_H5N1_//2005'[&!color=#ff0000]
	'ADG59432_A/duck/Hubei/49/2005_H5N1_//2005'[&!color=#ff0000]
	'ADG59433_A/chicken/Shanxi/10/2006_H5N1_//2006'[&!color=#ff0000]
	'ADG59435_A/chicken/Shandong/A-1/2009_H5N1_//2009'[&!color=#ff0000]
	'ADG59436_A/shrike/Tibet/13/2006_H5N1_//2006'[&!color=#ff0000]
	'ADG59437_A/bar-headed_goose/Qinghai/1-HVRI/2006_H5N1_//2006'[&!color=#ff0000]
	'ADG59438_A/chicken/Hebei/A-8/2009_H5N1_//2009'[&!color=#ff0000]
	'ADG59439_A/chicken/Hunan/1/2009_H5N1_//2009'[&!color=#ff0000]
	'ADG59440_A/chicken/Jiangsu/18/2008_H5N1_//2008'[&!color=#ff0000]
	'ADG59442_A/chicken/Guizhou/7/2008_H5N1_//2008'[&!color=#ff0000]
	'ADG59443_A/chicken/Liaoning/A-1/2007_H5N1_//2007'[&!color=#ff0000]
	'ADG59444_A/bar-headed_goose/Tibet/8/2006_H5N1_//2006'[&!color=#ff0000]
	'ADG59445_A/chicken/Fujian/1/2007_H5N1_//2007'[&!color=#ff0000]
	'ADG59446_A/chicken/Henan/A-7/2006_H5N1_//2006'[&!color=#ff0000]
	'ADG59447_A/chicken/Ningxia/24/2006_H5N1_//2006'[&!color=#ff0000]
	'ADG59448_A/chicken/Shandong/A-10/2006_H5N1_//2006'[&!color=#ff0000]
	'ADG59449_A/goose/Guangdong/72/2004_H5N1_//2004'[&!color=#ff0000]
	'ADG59450_A/great_cormorant/Tibet/12/2006_H5N1_//2006'[&!color=#ff0000]
	'ADG59451_A/duck/Hunan/29/2006_H5N1_//2006'[&!color=#ff0000]
	'ADG59452_A/chicken/Tibet/6/2008_H5N1_//2008'[&!color=#ff0000]
	'ADG59453_A/duck/Hunan/11/2007_H5N1_//2007'[&!color=#ff0000]
	'ADG59454_A/chicken/Shandong/A-5/2006_H5N1_//2006'[&!color=#ff0000]
	'ADG59455_A/chicken/Xinjiang/16/2005_H5N1_//2005'[&!color=#ff0000]
	'ADG59456_A/duck/Hunan/69/2004_H5N1_//2004'[&!color=#ff0000]
	'ADG59457_A/duck/Yunnan/47/2006_H5N1_//2006'[&!color=#ff0000]
	'ADG59458_A/chicken/Xinjiang/28/2006_H5N1_//2006'[&!color=#ff0000]
	'ADG59459_A/duck/Guangdong/23/2004_H5N1_//2004'[&!color=#ff0000]
	'ADG59460_A/chicken/Gansu/44/2004_H5N1_//2004'[&!color=#ff0000]
	'ADG59461_A/duck/Hunan/70/2004_H5N1_//2004'[&!color=#ff0000]
	'ADG59462_A/chicken/Anhui/39/2004_H5N1_//2004'[&!color=#ff0000]
	'ADG59463_A/duck/Jiangxi/80/2005_H5N1_//2005'[&!color=#ff0000]
	'ADG59464_A/chicken/Xinjiang/68/2005_H5N1_//2005'[&!color=#ff0000]
	'ADG59465_A/chicken/Hunan/21/2005_H5N1_//2005'[&!color=#ff0000]
	'ADG59467_A/chicken/Xinjiang/53/2005_H5N1_//2005'[&!color=#ff0000]
	'ADG59468_A/chicken/Xinjiang/27/2006_H5N1_//2006'[&!color=#ff0000]
	'ADG59469_A/chicken/Xinjiang/78/2005_H5N1_//2005'[&!color=#ff0000]
	'ADG59470_A/chicken/Xinjiang/67/2005_H5N1_//2005'[&!color=#ff0000]
	'ADG59471_A/chicken/Xinjiang/17/2005_H5N1_//2005'[&!color=#ff0000]
	'ADG59472_A/chicken/Xinjiang/54/2005_H5N1_//2005'[&!color=#ff0000]
	'ADG59473_A/duck/Anhui/1/06_H5N1_//2006'[&!color=#ff0000]
	'ADG59474_A/duck/Anhui/56/2005_H5N1_//2005'[&!color=#ff0000]
	'ADG59475_A/wild_duck/Liaoning/8/2006_H5N1_//2006'[&!color=#ff0000]
	'ADG59476_A/chicken/Hunan/41/2004_H5N1_//2004'[&!color=#ff0000]
	'ADG59557_A/bar-headed_goose/Qinghai/3/2005_H5N1_//2005'[&!color=#ff0000]
	'ADG59558_A/chicken/Liaoning/23/2005_H5N1_//2005'[&!color=#ff0000]
	'ADG59559_A/chicken/Jiangxi/25/2004_H5N1_//2004'[&!color=#ff0000]
	'ADG59560_A/pied_magpie/Liaoning/7/2006_H5N1_//2006'[&!color=#ff0000]
	'ADG85809_A/chicken/Lahore/NARC-3320/2006_H5N1_18/04/2006'[&!color=#ff0000]
	'ADG85856_A/mallard/Alaska/44354-831/2007_H4N6_02/10/2007'[&!color=#0000ff]
	'ADG85857_A/mallard/Alaska/44430-193/2008_H4N6_01/09/2008'[&!color=#0000ff]
	'ADG85858_A/mallard/Alaska/44244-158/2006_H4N6_01/09/2006'[&!color=#0000ff]
	'ADG85859_A/mallard/Alaska/44243-025/2006_H4N6_02/09/2006'[&!color=#0000ff]
	'ADG85860_A/mallard/Alaska/44243-016/2006_H4N6_03/09/2006'[&!color=#0000ff]
	'ADG85861_A/mallard/Alaska/44354-830/2007_H4N6_01/09/2007'[&!color=#0000ff]
	'ADG85862_A/mallard/Alaska/44244-010/2006_H4N6_01/09/2006'[&!color=#0000ff]
	'ADG85863_A/mallard/Alaska/44430-148/2008_H4N6_03/10/2008'[&!color=#0000ff]
	'ADG85864_A/mallard/Alaska/44430-040/2008_H4N6_03/10/2008'[&!color=#0000ff]
	'ADG85865_A/mallard/Alaska/44430-031/2008_H4N6_03/10/2008'[&!color=#0000ff]
	'ADG85868_A/mallard/Alaska/44244-130/2006_H4N6_01/09/2006'[&!color=#0000ff]
	'ADG85869_A/mallard/Alaska/44243-071/2006_H4N6_03/09/2006'[&!color=#0000ff]
	'ADH95754_A/blue-winged_teal/Minnesota/Sg-00028/2007_H4N6_02/08/2007'[&!color=#0000ff]
	'ADH95765_A/blue-winged_teal/Minnesota/Sg-00029/2007_H4N6_03/08/2007'[&!color=#0000ff]
	'ADH95776_A/blue-winged_teal/Minnesota/Sg-00030/2007_H4N6_03/08/2007'[&!color=#0000ff]
	'ADH95798_A/blue-winged_teal/Minnesota/Sg-00032/2007_H4N6_03/08/2007'[&!color=#0000ff]
	'ADH95820_A/blue-winged_teal/Minnesota/Sg-00034/2007_H4N6_03/08/2007'[&!color=#0000ff]
	'ADH95842_A/blue-winged_teal/Minnesota/Sg-00036/2007_H4N6_03/08/2007'[&!color=#0000ff]
	'ADH95864_A/blue-winged_teal/Minnesota/Sg-00038/2007_H4N6_03/08/2007'[&!color=#0000ff]
	'ADH95886_A/blue-winged_teal/Minnesota/Sg-00040/2007_H4N6_03/08/2007'[&!color=#0000ff]
	'ADH95897_A/blue-winged_teal/Minnesota/Sg-00041/2007_H4N6_03/08/2007'[&!color=#0000ff]
	'ADH95908_A/blue-winged_teal/Minnesota/Sg-00042/2007_H4N6_03/08/2007'[&!color=#0000ff]
	'ADH95941_A/mallard/Minnesota/Sg-00045/2007_H4N6_03/08/2007'[&!color=#0000ff]
	'ADH96125_A/mallard/Minnesota/Sg-00052/2007_H4N6_03/08/2007'[&!color=#0000ff]
	'ADH96136_A/mallard/Minnesota/Sg-00053/2007_H4N6_03/08/2007'[&!color=#0000ff]
	'ADH96235_A/mallard/Minnesota/Sg-00063/2007_H4N6_03/08/2007'[&!color=#0000ff]
	'ADH96279_A/ring-necked_duck/Minnesota/Sg-00067/2007_H4N6_03/08/2007'[&!color=#0000ff]
	'ADH96334_A/blue-winged_teal/Texas/Sg-00076/2007_H4N6_16/09/2007'[&!color=#0000ff]
	'ADH96345_A/blue-winged_teal/Texas/Sg-00077/2007_H4N6_15/09/2007'[&!color=#0000ff]
	'ADH96378_A/blue-winged_teal/Texas/Sg-00080/2007_H4N6_15/09/2007'[&!color=#0000ff]
	'ADH96389_A/blue-winged_teal/Texas/Sg-00081/2007_H4N6_15/09/2007'[&!color=#0000ff]
	'ADK22466_A/openbill_stork/Thailand/VSMU-8-BKK/2004_H5N1_12/02/2004'[&!color=#ff0000]
	'ADK22468_A/openbill_stork/Thailand/VSMU-6-BKK/2004_H5N1_13/02/2004'[&!color=#ff0000]
	'ADK22472_A/openbill_stork/Thailand/VSMU-4-NSN/2004_H5N1_05/02/2004'[&!color=#ff0000]
	'ADK70133_A/mallard/PT/35910-2/2006_H4N6_30/10/2006'[&!color=#0000ff]
	'ADK78182_A/rosy-billed_pochard/Argentina/CIP051-557/2007_H6N2_/05/2007'
	'ADK78193_A/rosy-billed_pochard/Argentina/CIP051-575/2007_H6N8_/05/2007'
	'ADK78204_A/rosy-billed_pochard/Argentina/CIP051-925/2008_H6N2_/02/2008'
	'ADL57393_A/chicken/Egypt/9402-CLEVB213/2007_H5N1_//2007'[&!color=#ff0000]
	'ADL57403_A/chicken/Egypt/08124S-NLQP/2008_H5N1_10/01/2008'[&!color=#ff0000]
	'ADM31432_A/great_crested_grebe/Tyva/22/2010_H5N1_/06/2010'[&!color=#ff0000]
	'ADM33968_A/chicken/Bangladesh/1151-11/2010_H5N1_//2010'[&!color=#ff0000]
	'ADM95274_A/chicken/Cambodia/LC3AL/2007_H5N1_04/09/2007'[&!color=#ff0000]
	'ADM95282_A/duck/Cambodia/D3KP/2006_H5N1_24/03/2006'[&!color=#ff0000]
	'ADM95290_A/duck/Cambodia/D14AL/2006_H5N1_04/02/2006'[&!color=#ff0000]
	'ADM95291_A/chicken/Cambodia/LC/2006_H5N1_24/03/2006'[&!color=#ff0000]
	'ADN34704_A/mallard/Czech_Republic/15902-17K/2009_H6N2_30/09/2009'
	'ADN34715_A/mallard/Czech_Republic/12652/2007_H4N6_06/08/2007'[&!color=#0000ff]
	'ADN78258_A/duck/Hunan/8-19/2009_H4N2_/01/2009'[&!color=#0000ff]
	'ADO65937_A/chicken/West_Bengal/239020/2010_H5N1_12/01/2010'[&!color=#ff0000]
	'ADO65948_A/chicken/West_Bengal/239022/2010_H5N1_12/01/2010'[&!color=#ff0000]
	'ADP06912_A/mallard/California/19524-001/2005_H6N8_14/08/2005'
	'ADP07054_A/mallard/Washington/44338-013/2007_H4N6_29/08/2007'[&!color=#0000ff]
	'ADP07084_A/greater_white-fronted_goose/California/44358-077/2007_H6N1_27/10/2007'
	'ADP07237_A/mallard/Washington/44242-144/2006_H4N6_14/08/2006'[&!color=#0000ff]
	'ADP07270_A/mallard/Washington/44242-288/2006_H4N6_18/08/2006'[&!color=#0000ff]
	'ADP07281_A/mallard/Washington/44242-290/2006_H4N6_16/08/2006'[&!color=#0000ff]
	'ADP07314_A/northern_shoveler/Washington/44249-603/2006_H6N1_26/10/2006'
	'ADP07622_A/northern_shoveler/Oregon/44336-179/2007_H4N6_10/09/2007'[&!color=#0000ff]
	'ADP07644_A/mallard/Washington/44338-009/2007_H6N1_29/08/2007'
	'ADP07655_A/mallard/Washington/44338-012/2007_H4N6_29/08/2007'[&!color=#0000ff]
	'ADP07666_A/mallard/Washington/44338-014/2007_H4N6_29/08/2007'[&!color=#0000ff]
	'ADP07677_A/mallard/Washington/44338-015/2007_H4N6_29/08/2007'[&!color=#0000ff]
	'ADP07688_A/mallard/Washington/44338-016/2007_H4N6_29/08/2007'[&!color=#0000ff]
	'ADP07721_A/mallard/Washington/44338-019/2007_H6N1_29/08/2007'
	'ADP07825_A/mallard/Washington/44338-112/2007_H6N2_10/09/2007'
	'ADP07880_A/greater_white-fronted_goose/California/44358-095/2007_H6N1_27/10/2007'
	'ADP07891_A/greater_white-fronted_goose/California/44358-112/2007_H6N1_04/11/2007'
	'ADP09047_A/mallard/Washington/44338-011/2007_H4N6_29/08/2007'[&!color=#0000ff]
	'ADQ20542_A/common_eider/Netherlands2/2006_H4N8_//2006'[&!color=#0000ff]
	'ADQ20621_A/dunlin/Sweden/1/2005_H4N6_//2005'[&!color=#0000ff]
	'ADQ20632_A/black-headed_gull/Netherlands/1/2006_H4N5_//2006'[&!color=#0000ff]
	'ADQ74941_A/grebe/Tyva/2/2010_H5N1_22/06/2010'[&!color=#ff0000]
	'ADQ92590_A/ruddy_turnstone/Delaware/103/2007_H5N1_22/05/2007'[&!color=#ff0000]
	'ADQ92601_A/shorebird/Delaware_Bay/255/2006_H6N1_22/05/2006'
	'ADQ92612_A/ruddy_turnstone/Delaware/293/2006_H6N2_22/05/2006'
	'ADR00703_A/northern_pintail/Interior_Alaska/7MP1246/2007_H4N6_08/08/2007'[&!color=#0000ff]
	'ADR00765_A/mallard/Interior_Alaska/7MP0512/2007_H4N6_07/09/2007'[&!color=#0000ff]
	'ADR00931_A/northern_pintail/Interior_Alaska/7MP1067R1/2007_H4N5_15/09/2007'[&!color=#0000ff]
	'ADR65102_A/duck/Victoria/2001_H4N6_//2001'[&!color=#0000ff]
	'ADR66442_A/mallard/New_Zealand/1365-350/2005_H6N9_//2005'
	'ADT64813_A/duck/Victoria/2853/2003_H4N8_//2003'[&!color=#0000ff]
	'ADT64827_A/shearwater/Australia/1/1972_H6N5_//1972'
	'ADT64843_A/Pacific_black_duck/Western_Australia/4045/1980_H6N5_//1980'
	'ADT70710_A/blue-winged_teal/Texas/Sg-00074/2007_H4N8_15/09/2007'[&!color=#0000ff]
	'ADT79368_A/blue-winged_teal/Texas/Sg-00155/2007_H4N8_15/09/2007'[&!color=#0000ff]
	'ADT79377_A/blue-winged_teal/Texas/Sg-00157/2007_H4N6_15/09/2007'[&!color=#0000ff]
	'ADT79387_A/blue-winged_teal/Texas/Sg-00159/2007_H4N8_16/09/2007'[&!color=#0000ff]
	'ADT79461_A/blue-winged_teal/Texas/Sg-00204/2007_H4N6_16/09/2007'[&!color=#0000ff]
	'ADT79476_A/blue-winged_teal/Texas/Sg-00207/2007_H4N6_15/09/2007'[&!color=#0000ff]
	'ADT79565_A/mallard/Minnesota/Sg-00106/2007_H6N2_16/09/2007'
	'ADT79576_A/blue-winged_teal/Texas/Sg-00158/2007_H4N6_15/09/2007'[&!color=#0000ff]
	'ADT79587_A/mallard/Minnesota/Sg-00166/2007_H6N2_22/09/2007'
	'ADT79598_A/green-winged_teal/Minnesota/Sg-00180/2007_H6N2_14/09/2007'
	'ADT79609_A/blue-winged_teal/Texas/Sg-00188/2007_H4N8_15/09/2007'[&!color=#0000ff]
	'ADT79620_A/green-winged_teal/Minnesota/Sg-00199/2007_H6N2_14/09/2007'
	'ADT79631_A/blue-winged_teal/Minnesota/Sg-00201/2007_H4N6_29/09/2007'[&!color=#0000ff]
	'ADT79642_A/blue-winged_teal/Texas/Sg-00206/2007_H4N6_15/09/2007'[&!color=#0000ff]
	'ADT79653_A/mallard/Minnesota/Sg-00220/2007_H6N1_14/09/2007'
	'ADT79664_A/green-winged_teal/Minnesota/Sg-00222/2007_H6N2_16/09/2007'
	'ADT80603_A/mallard/Korea/1195/2010_H5N1_07/12/2010'[&!color=#ff0000]
	'ADU16015_A/mallard/Interior_Alaska/6MP0745/2006_H4N6_08/08/2006'[&!color=#0000ff]
	'ADU16540_A/mallard/Interior_Alaska/6MP0891/2006_H4N6_16/08/2006'[&!color=#0000ff]
	'ADU16628_A/mallard/Interior_Alaska/6MP0956R1/2006_H4N6_18/08/2006'[&!color=#0000ff]
	'ADU16694_A/northern_pintail/Interior_Alaska/6MP0741R2/2006_H4N6_08/08/2006'[&!color=#0000ff]
	'ADU16705_A/mallard/Interior_Alaska/9BM1812/2009_H4N6_02/07/2009'[&!color=#0000ff]
	'ADU16748_A/mallard/Interior_Alaska/9BM1949/2009_H4N6_04/07/2009'[&!color=#0000ff]
	'ADU16836_A/mallard/Interior_Alaska/9BM2077/2009_H4N6_09/07/2009'[&!color=#0000ff]
	'ADU16924_A/mallard/Interior_Alaska/7MP1771R1/2007_H4N6_05/09/2007'[&!color=#0000ff]
	'ADU17034_A/duck/Interior_Alaska/7MP1570/2007_H4N6_01/09/2007'[&!color=#0000ff]
	'ADU17352_A/northern_pintail/Interior_Alaska/8BM3658/2008_H4N6_24/09/2008'[&!color=#0000ff]
	'ADU17478_A/avian/Japan/8KI0195/2008_H6N8_08/10/2008'
	'ADU17489_A/avian/Japan/8KI0185/2008_H4N6_08/10/2008'[&!color=#0000ff]
	'ADU17522_A/avian/Japan/8KI0135/2008_H6N5_08/10/2008'
	'ADU17587_A/slaty-backed_gull/Japan/6KS0185/2006_H4N8_26/07/2006'[&!color=#0000ff]
	'ADU17597_A/mallard/Interior_Alaska/7MP0901R1/2007_H4N6_08/09/2007'[&!color=#0000ff]
	'ADU17624_A/mallard/Wisconsin/08OS2261/2008_H4N6_19/10/2008'[&!color=#0000ff]
	'ADU20347_A/gadwall/Wisconsin/08OS2296/2008_H6N2_20/10/2008'
	'ADU20358_A/mallard/Illinois/08OS2315/2008_H4N6_25/10/2008'[&!color=#0000ff]
	'ADU20483_A/northern_shoveler/Illinois/08OS3331/2008_H4N8_15/11/2008'[&!color=#0000ff]
	'ADU25031_A/mallard/Interior_Alaska/9BM1869/2009_H4N6_01/07/2009'[&!color=#0000ff]
	'ADU53019_A/mallard/Interior_Alaska/9BM1964/2009_H4N6_06/07/2009'[&!color=#0000ff]
	'ADU53030_A/mallard/Interior_Alaska/9BM2259/2009_H4N6_11/07/2009'[&!color=#0000ff]
	'ADU53096_A/northern_pintail/Interior_Alaska/8BM3608/2008_H4N6_15/09/2008'[&!color=#0000ff]
	'ADU53107_A/northern_pintail/Interior_Alaska/8BM3723/2008_H4N1_27/09/2008'[&!color=#0000ff]
	'ADU53298_A/mallard/Interior_Alaska/9BM2164/2009_H4N6_10/07/2009'[&!color=#0000ff]
	'ADU53491_A/northern_pintail/Interior_Alaska/8BM3669/2008_H4N6_25/09/2008'[&!color=#0000ff]
	'ADU53684_A/duck/Interior_Alaska/7MP1550/2007_H4N6_01/09/2007'[&!color=#0000ff]
	'ADU56688_A/mallard/Interior_Alaska/9BM1809/2009_H4N6_02/07/2009'[&!color=#0000ff]
	'ADU56699_A/mallard/Interior_Alaska/9BM1864/2009_H4N6_01/07/2009'[&!color=#0000ff]
	'ADV16325_A/mallard/Interior_Alaska/6MP1096R2/2006_H4N6_02/09/2006'[&!color=#0000ff]
	'ADW80434_A/blue-winged_teal/Ohio/1386/2005_H6N2_27/06/2005'
	'ADX99726_A/Steller''s_eider/Alaska/44354-187/2007_H6N1_13/09/2007'
	'ADZ54079_A/wild_duck/Korea/CSM4-12/2009_H5N1_/09/2009'[&!color=#ff0000]
	'AEA04320_A/turkey/Massachusetts/3740/1965_H6N2_11/06/1965'
	'AEA29084_A/aquatic_bird/Korea/CN5/2009_H6N5_/11/2009'
	'AEA30215_A/avian/Japan/8KI0148/2008_H4N2_08/10/2008'[&!color=#0000ff]
	'AEA35541_A/duck/Guangxi/912/2008_H4N2_/03/2008'[&!color=#0000ff]
	'AEB26725_A/ostrich/Suzhou/097/2003_H5N1_16/04/2003'[&!color=#ff0000]
	'AEB39695_A/rufous-necked_stint/Japan/6KS0279/2006_H4N8_02/09/2006'[&!color=#0000ff]
	'AEB39728_A/blue-winged_teal/Ohio/1850/2006_H4N6_//2006'[&!color=#0000ff]
	'AEB41014_A/mallard/Maryland/965/2006_H4N6_//2006'[&!color=#0000ff]
	'AEB41027_A/mallard/Ohio/1501/2006_H4N6_//2006'[&!color=#0000ff]
	'AEB53838_A/quail/Guangxi/11/2002_H5N1_/07/2002'[&!color=#ff0000]
	'AEB53849_A/quail/Guangxi/12/2002_H5N1_/07/2002'[&!color=#ff0000]
	'AEB53860_A/quail/Guangxi/13/2002_H5N1_/07/2002'[&!color=#ff0000]
	'AEB66858_A/mallard/Maryland/802/2007_H5N1_18/08/2007'[&!color=#ff0000]
	'AEB66860_A/wood_duck/Ohio/623/2004_H5N1_//2004'[&!color=#ff0000]
	'AEB89873_A/mallard/Czech_Republic/13579-84K/2010_H4N6_13/09/2010'[&!color=#0000ff]
	'AEB89884_A/mallard/Czech_Republic/14924-1/2007_H6N5_24/09/2007'
	'AEF29979_A/chicken/Bhutan/248009/2010_H5N1_20/02/2010'[&!color=#ff0000]
	'AEF59407_A/duck/Eastern_China/4/2009_H6N6_/01/2009'
	'AEF59408_A/duck/Eastern_China/5/2009_H6N6_/01/2009'
	'AEF59409_A/duck/Eastern_China/6/2009_H6N6_/03/2009'
	'AEF59410_A/duck/Eastern_China/7/2009_H6N6_/03/2009'
	'AEF59411_A/duck/Eastern_China/8/2009_H6N6_/04/2009'
	'AEF59412_A/duck/Eastern_China/9/2009_H6N6_/04/2009'
	'AEF59413_A/duck/Eastern_China/10/2009_H6N6_/06/2009'
	'AEF59414_A/duck/Eastern_China/11/2009_H6N6_/06/2009'
	'AEF59415_A/duck/Eastern_China/13/2010_H6N6_/03/2010'
	'AEF59416_A/duck/Eastern_China/16/2010_H6N6_/04/2010'
	'AEF59417_A/duck/Eastern_China/29/2004_H6N2_/11/2004'
	'AEF59418_A/duck/Eastern_China/31/2004_H6N2_/11/2004'
	'AEF59419_A/duck/Eastern_China/34/2005_H6N1_/04/2005'
	'AEF59420_A/duck/Eastern_China/38/2007_H6N2_/03/2007'
	'AEF59421_A/duck/Eastern_China/39/2007_H6N2_/03/2007'
	'AEF59422_A/duck/Eastern_China/40/2007_H6N2_/05/2007'
	'AEF59423_A/duck/Eastern_China/41/2007_H6N2_/05/2007'
	'AEF59424_A/duck/Eastern_China/46/2008_H6N2_/04/2008'
	'AEF59425_A/duck/Eastern_China/47/2008_H6N2_/04/2008'
	'AEF59426_A/duck/Eastern_China/50/2002_H6N8_/08/2002'
	'AEF59427_A/duck/Eastern_China/52/2002_H6N2_/10/2002'
	'AEF59428_A/duck/Eastern_China/53/2002_H6N2_/11/2002'
	'AEF59429_A/duck/Eastern_China/54/2002_H6N2_/12/2002'
	'AEF59432_A/duck/Eastern_China/58/2003_H6N2_/10/2003'
	'AEF59434_A/chicken/Eastern_China/42/2007_H6N2_/06/2007'
	'AEF59436_A/chicken/Eastern_China/45/2007_H6N2_/06/2007'
	'AEF59437_A/duck/Eastern_China/2/2008_H6N2_/12/2008'
	'AEF59438_A/duck/Eastern_China/14/2010_H6N6_/04/2010'
	'AEF59439_A/goose/Eastern_China/17/2010_H6N6_/04/2010'
	'AEF59440_A/duck/Eastern_China/3/2009_H6N6_/01/2009'
	'AEF59441_A/chicken/Eastern_China/49/2010_H6N6_/08/2010'
	'AEF59444_A/duck/Eastern_China/51/2002_H6N2_/09/2002'
	'AEF59445_A/chicken/Eastern_China/43/2007_H6N2_/06/2007'
	'AEF59446_A/duck/Eastern_China/1/2008_H6N1_/11/2008'
	'AEG20977_A/swan/Shanghai/10/2009_H5N1_/01/2009'[&!color=#ff0000]
	'AEG64781_A/blue-winged_teal/Texas/Sg-00173/2007_H4N8_16/09/2007'[&!color=#0000ff]
	'AEI29185_A/duck/Victoria/5385/2002_H4N8_//2002'[&!color=#0000ff]
	'AEI29194_A/duck/Western_Australia/8108/1984_H4N6_//1984'[&!color=#0000ff]
	'AEI29212_A/duck/Western_Australia/8346/1987_H4N6_//1987'[&!color=#0000ff]
	'AEI98750_A/red-necked_stint/Western_Australia/4188/1984_H4N8_//1984'[&!color=#0000ff]
	'AEJ90172_A/Mallard_duck/Korea/W401/2011_H5N1_/01/2011'[&!color=#ff0000]
	'AEK49375_A/mallard/California/8457/2008_H6N2_22/10/2008'
	'AEK49501_A/northern_shoveler/California/8355/2008_H6N1_19/10/2008'
	'AEK49512_A/northern_shoveler/California/8673/2008_H6N1_29/10/2008'
	'AEK49532_A/northern_shoveler/California/9079/2008_H4N4_15/11/2008'[&!color=#0000ff]
	'AEK49565_A/northern_shoveler/California/9680/2008_H6N2_07/12/2008'
	'AEK49587_A/American_wigeon/California/6588/2008_H6N1_08/11/2008'
	'AEK49609_A/American_wigeon/California/8121/2008_H6N1_19/10/2008'
	'AEK49619_A/American_wigeon/California/8141/2008_H6N1_22/10/2008'
	'AEK49630_A/American_wigeon/California/8529/2008_H6N1_25/10/2008'
	'AEK49641_A/American_wigeon/California/8547/2008_H6N1_25/10/2008'
	'AEK49652_A/American_wigeon/California/8670/2008_H6N1_29/10/2008'
	'AEK49663_A/American_wigeon/California/8763/2008_H6N1_01/11/2008'
	'AEK49685_A/bufflehead/California/8522/2008_H4N8_25/10/2008'[&!color=#0000ff]
	'AEK49696_A/green-winged_teal/California/6990/2008_H6N1_23/11/2008'
	'AEK49707_A/green-winged_teal/California/7972/2008_H6N2_25/10/2008'
	'AEK49762_A/gadwall/California/8504/2008_H6N1_25/10/2008'
	'AEK49771_A/gadwall/California/8648/2008_H6N1_29/10/2008'
	'AEK49800_A/greater_white-fronted_goose/California/6461/2008_H6N1_02/11/2008'
	'AEK49811_A/greater_white-fronted_goose/California/6548/2008_H6N1_05/11/2008'
	'AEK49831_A/northern_pintail/California/6495/2008_H6N1_02/11/2008'
	'AEK49842_A/northern_pintail/California/6763/2008_H6N1_15/11/2008'
	'AEK49864_A/northern_pintail/California/HKWF440C/2007_H6N1_04/11/2007'
	'AEK49974_A/mallard/California/6404/2008_H6N1_01/11/2008'
	'AEK49985_A/mallard/California/6420/2008_H6N2_01/11/2008'
	'AEK50040_A/mallard/California/6772/2008_H4N6_15/11/2008'[&!color=#0000ff]
	'AEK50084_A/mallard/California/8212/2008_H6N1_18/10/2008'
	'AEK50095_A/mallard/California/8293/2008_H6N1_18/10/2008'
	'AEK50117_A/mallard/California/8416/2008_H6N1_22/10/2008'
	'AEK50128_A/mallard/California/8427/2008_H6N1_22/10/2008'
	'AEK50139_A/mallard/California/8429/2008_H6N1_22/10/2008'
	'AEK50150_A/mallard/California/8432/2008_H6N1_22/10/2008'
	'AEK50161_A/mallard/California/8518/2008_H6N1_25/10/2008'
	'AEK50172_A/mallard/California/9573/2008_H4N6_30/11/2008'[&!color=#0000ff]
	'AEK50194_A/mallard/California/11095/2008_H4N6_06/12/2008'[&!color=#0000ff]
	'AEK50282_A/northern_shoveler/California/9187/2008_H6N2_22/11/2008'
	'AEK50293_A/northern_shoveler/California/9228/2008_H4N6_22/11/2008'[&!color=#0000ff]
	'AEK50304_A/northern_shoveler/California/9267/2008_H4N6_23/11/2008'[&!color=#0000ff]
	'AEK50383_A/northern_shoveler/California/10024/2008_H4N4_21/12/2008'[&!color=#0000ff]
	'AEK50460_A/American_wigeon/California/8658/2008_H6N1_29/10/2008'
	'AEK50482_A/American_wigeon/California/9044/2008_H6N1_15/11/2008'
	'AEK50504_A/American_wigeon/California/HKWF541C/2007_H6N5_04/11/2007'
	'AEK50537_A/green-winged_teal/California/8612/2008_H6N1_29/10/2008'
	'AEK50581_A/gadwall/California/8708/2008_H6N1_01/11/2008'
	'AEK50592_A/greater_white-fronted_goose/California/6365/2008_H6N1_29/10/2008'
	'AEK50625_A/northern_pintail/California/8152/2008_H6N1_22/10/2008'
	'AEK50636_A/northern_pintail/California/8470/2008_H6N1_22/10/2008'
	'AEK50647_A/northern_pintail/California/8764/2008_H6N1_01/11/2008'
	'AEK50658_A/mallard/California/6744/2009_H6N1_25/10/2009'
	'AEK50691_A/mallard/California/6695/2009_H6N1_25/10/2009'
	'AEK50746_A/mallard/California/5271/2009_H4N6_29/07/2009'[&!color=#0000ff]
	'AEK50790_A/mallard/California/5495/2009_H4N2_23/07/2009'[&!color=#0000ff]
	'AEK50834_A/mallard/California/5192/2009_H4N2_27/07/2009'[&!color=#0000ff]
	'AEK50944_A/mallard/California/1156/2010_H4N6_27/07/2010'[&!color=#0000ff]
	'AEK50955_A/mallard/California/1210/2010_H4N6_29/07/2010'[&!color=#0000ff]
	'AEK50977_A/mallard/California/1188/2010_H4N6_29/07/2010'[&!color=#0000ff]
	'AEK50988_A/mallard/California/1289/2010_H4N6_30/07/2010'[&!color=#0000ff]
	'AEK65133_A/chicken/Vietnam/945/2004_H5N1_//2004'[&!color=#ff0000]
	'AEK65144_A/chicken/Vietnam/949B/2004_H5N1_//2004'[&!color=#ff0000]
	'AEK65155_A/chicken/Vietnam/NCVD10/2005_H5N1_//2005'[&!color=#ff0000]
	'AEK65197_A/quail/Vietnam/7B/2004_H5N1_//2004'[&!color=#ff0000]
	'AEK65227_A/Pacific_black_duck/Western_Australia/2708/1979_H6N1_//1979'
	'AEK65257_A/duck/Western_Australia/8057/1984_H4N6_//1984'[&!color=#0000ff]
	'AEK65277_A/duck/Victoria/4/1980_H4N6_//1980'[&!color=#0000ff]
	'AEK65716_A/duck/Egypt/053/2005_H6N2_05/02/2005'
	'AEK65749_A/mallard/Ontario/15915/2005_H6N5_28/08/2005'
	'AEK65771_A/green-winged_teal/Nova_Scotia/14917/2005_H6N1_14/09/2005'
	'AEK65793_A/mallard/Quebec/11189/2006_H4N6_24/08/2006'[&!color=#0000ff]
	'AEK65857_A/American_black_duck/New_Brunswick/19389/2006_H4N8_17/09/2006'[&!color=#0000ff]
	'AEK65993_A/mallard/Italy/3401/2005_H5N1_19/09/2005'[&!color=#ff0000]
	'AEK66042_A/blue-winged_teal/Ohio/1918/2006_H6N5_//2006'
	'AEK66053_A/mallard/Ohio/1491/2006_H6N5_//2006'
	'AEK70408_A/duck/Victoria/3/1980_H4N6_//1980'[&!color=#0000ff]
	'AEK70469_A/mallard/Ontario/15882/2005_H4N2_22/08/2005'[&!color=#0000ff]
	'AEK70480_A/mallard/Ontario/15741/2005_H5N1_18/09/2005'[&!color=#ff0000]
	'AEK70491_A/mallard/Ontario/15914/2005_H6N2_28/08/2005'
	'AEK70686_A/American_black_duck/New_Brunswick/19392/2006_H4N8_17/09/2006'[&!color=#0000ff]
	'AEK70717_A/American_black_duck/Prince_Edward_Island/14235/2006_H4N6_16/08/2006'[&!color=#0000ff]
	'AEK70728_A/mallard/Ontario/26078/2007_H5N1_06/09/2007'[&!color=#ff0000]
	'AEL22834_A/rosy-billed_pochard/Argentina/CIP051-1977/2010_H6N2_29/06/2010'
	'AEL22845_A/rosy-billed_pochard/Argentina/CIP051-269/2007_H6N8_13/05/2007'
	'AEM00329_A/duck/Victoria/5383/2002_H4N8_//2002'[&!color=#0000ff]
	'AEM00331_A/Pacific_black_duck/Western_Australia/2741/1979_H6N1_//1979'
	'AEM75203_A/bufflehead/Illinois/4016/2009_H4N8_28/11/2009'[&!color=#0000ff]
	'AEM75214_A/American_black_duck/Wisconsin/2542/2009_H4N2_05/10/2009'[&!color=#0000ff]
	'AEM75258_A/mallard/Wisconsin/2653/2009_H4N6_17/10/2009'[&!color=#0000ff]
	'AEM75269_A/blue-winged_teal/Wisconsin/2713/2009_H4N2_17/10/2009'[&!color=#0000ff]
	'AEM75280_A/blue-winged_teal/Wisconsin/2741/2009_H4N6_17/10/2009'[&!color=#0000ff]
	'AEM75302_A/blue-winged_teal/Wisconsin/2753/2009_H4N6_24/10/2009'[&!color=#0000ff]
	'AEM75382_A/mallard/Ohio/1686/2009_H6N9_10/08/2009'
	'AEM75404_A/mallard/Ohio/2033/2009_H4N9_03/08/2009'[&!color=#0000ff]
	'AEM75428_A/mallard/Ohio/2043/2009_H6N1_03/08/2009'
	'AEM75555_A/mallard/Illinois/3747/2009_H6N1_14/11/2009'
	'AEM75621_A/mallard/Wisconsin/1534/2009_H6N8_18/08/2009'
	'AEM75632_A/mallard/Wisconsin/1538/2009_H4N6_18/08/2009'[&!color=#0000ff]
	'AEM75721_A/mallard/Wisconsin/2576/2009_H5N1_06/10/2009'[&!color=#ff0000]
	'AEM75831_A/northern_shoveler/Wisconsin/2508/2009_H4N2_03/10/2009'[&!color=#0000ff]
	'AEM75853_A/mallard/Wisconsin/2530/2009_H4N2_04/10/2009'[&!color=#0000ff]
	'AEM75864_A/American_green-winged_teal/Wisconsin/2530/2009_H6N2_17/10/2009'
	'AEM75875_A/blue-winged_teal/Wisconsin/2649/2009_H6N1_17/10/2009'
	'AEM75886_A/blue-winged_teal/Wisconsin/2665/2009_H4N2_17/10/2009'[&!color=#0000ff]
	'AEM75897_A/mallard/Wisconsin/2719/2009_H4N2_17/10/2009'[&!color=#0000ff]
	'AEM75952_A/gadwall/Illinois/3860/2009_H6N1_15/11/2009'
	'AEM75985_A/mallard/Illinois/4124/2009_H4N8_29/11/2009'[&!color=#0000ff]
	'AEM76029_A/mallard/Illinois/4180/2009_H6N1_30/11/2009'
	'AEM76051_A/mallard/Missouri/129/2009_H6N2_07/12/2009'
	'AEM76525_A/mallard/Ohio/1695/2009_H4N6_25/08/2009'[&!color=#0000ff]
	'AEN68846_A/chicken/Cambodia/TLC1/2009_H5N1_18/12/2009'[&!color=#ff0000]
	'AEN68848_A/chicken/Cambodia/TLC2/2009_H5N1_18/12/2009'[&!color=#ff0000]
	'AEN68850_A/duck/Cambodia/TK05D8T/2010_H5N1_12/02/2010'[&!color=#ff0000]
	'AEN68852_A/chicken/Cambodia/TKCMB5T/2010_H5N1_28/01/2010'[&!color=#ff0000]
	'AEN68854_A/chicken/Cambodia/TKCMB8F/2010_H5N1_28/01/2010'[&!color=#ff0000]
	'AEN68858_A/duck/Cambodia/PV027D1/2010_H5N1_30/04/2010'[&!color=#ff0000]
	'AEN74793_A/aquatic_bird/Korea/CN17/2009_H6N2_/11/2009'
	'AEN74804_A/aquatic_bird/Korea/CN20/2009_H6N1_/11/2009'
	'AEN74815_A/aquatic_bird/Korea/CN9/2009_H6N8_/11/2009'
	'AEN94585_A/chicken/Lao/LH1/2010_H5N1_/05/2010'[&!color=#ff0000]
	'AEN94600_A/duck/Lao/6/2010_H5N1_/03/2010'[&!color=#ff0000]
	'AEN94611_A/duck/Lao/7/2010_H5N1_/03/2010'[&!color=#ff0000]
	'AEN94622_A/duck/Lao/9/2010_H5N1_/03/2010'[&!color=#ff0000]
	'AEN94658_A/duck/Lao/471/2010_H5N1_/03/2010'[&!color=#ff0000]
	'AEN94677_A/duck/Lao/670/2010_H5N1_/03/2010'[&!color=#ff0000]
	'AEN94688_A/duck/Lao/959/2010_H5N1_/03/2010'[&!color=#ff0000]
	'AEN94699_A/duck/Lao/961/2010_H5N1_/03/2010'[&!color=#ff0000]
	'AEN94710_A/duck/Lao/962/2010_H5N1_/03/2010'[&!color=#ff0000]
	'AEN94732_A/duck/Lao/968/2010_H5N1_/03/2010'[&!color=#ff0000]
	'AEN94740_A/duck/Lao/975/2010_H5N1_/03/2010'[&!color=#ff0000]
	'AEN94773_A/duck/Lao/980/2010_H5N1_/03/2010'[&!color=#ff0000]
	'AEN94806_A/duck/Lao/987/2010_H5N1_/03/2010'[&!color=#ff0000]
	'AEO00205_A/chicken/Bhutan/248006/2010_H5N1_17/02/2010'[&!color=#ff0000]
	'AEO52308_A/duck/Zhejiang/2248/2011_H5N1_/02/2011'[&!color=#ff0000]
	'AEO52318_A/duck/Zhejiang/2245/2011_H5N1_/02/2011'[&!color=#ff0000]
	'AEO52368_A/duck/Zhejiang/213/2011_H5N1_/02/2011'[&!color=#ff0000]
	'AEO52594_A/avian/Israel/320/2001_H6N2_/03/2001'
	'AEO52598_A/avian/Israel/289/2001_H6N2_/03/2001'
	'AEQ33505_A/Khaki_Campbell_duck/Karachi/NARC-23963/2010_H4N6_09/12/2010'[&!color=#0000ff]
	'AEQ54717_A/aquatic_bird/Korea/W69/2005_H6N5_/11/2005'
	'AER09481_A/chicken/Korea/Iksan/2010_H5N1_/12/2010'[&!color=#ff0000]
	'AER09503_A/duck/Korea/NJ83/2011_H5N1_/01/2011'[&!color=#ff0000]
	'AER09514_A/common_kestrel/Korea/Q197/2011_H5N1_/02/2011'[&!color=#ff0000]
	'AER09525_A/eurasian_eagle_owl/Korea/Q133/2011_H5N1_/01/2011'[&!color=#ff0000]
	'AER09569_A/chicken/Korea/PT412/2011_H5N1_/01/2011'[&!color=#ff0000]
	'AER09580_A/duck/Korea/Cheonan/2010_H5N1_/12/2010'[&!color=#ff0000]
	'AER09591_A/pheasant/Korea/PT411/2011_H5N1_/01/2011'[&!color=#ff0000]
	'AER09624_A/turkey/Korea/DDC518/2011_H5N1_/02/2011'[&!color=#ff0000]
	'AER09646_A/duck/Korea/YA54/2011_H5N1_/01/2011'[&!color=#ff0000]
	'AER09668_A/mandarin_duck/Korea/Q2/2011_H5N1_/01/2011'[&!color=#ff0000]
	'AER09679_A/mandarin_duck/Korea/Q525/2010_H5N1_/12/2010'[&!color=#ff0000]
	'AER09690_A/eurasian_eagle_owl/Korea/Q182/2011_H5N1_/02/2011'[&!color=#ff0000]
	'AER09701_A/chicken/Korea/SJ378/2011_H5N1_/01/2011'[&!color=#ff0000]
	'AER09712_A/eurasian_eagle_owl/Korea/Q178/2011_H5N1_/02/2011'[&!color=#ff0000]
	'AER09756_A/baikal_teal/Korea/Q34/2011_H5N1_/01/2011'[&!color=#ff0000]
	'AER09767_A/baikal_teal/Korea/Q524/2010_H5N1_/12/2010'[&!color=#ff0000]
	'AER57948_A/turkey/France/09010-1/2009_H6N1_/03/2009'
	'AET74654_A/mallard/Alberta/38/2001_H4N6_07/08/2001'[&!color=#0000ff]
	'AET74903_A/red_knot/Delaware/546/1988_H4N6_15/05/1988'[&!color=#0000ff]
	'AET74937_A/ruddy_turnstone/Delaware/2354/1988_H4N6_31/05/1988'[&!color=#0000ff]
	'AET75014_A/blue-winged_teal/Alberta/427/1986_H4N6_15/08/1986'[&!color=#0000ff]
	'AET75025_A/mallard/Alberta/575/1986_H4N6_20/08/1986'[&!color=#0000ff]
	'AET75177_A/blue-winged_teal/Alberta/121/1990_H4N6_27/08/1990'[&!color=#0000ff]
	'AET75199_A/ruddy_turnstone/Delaware_Bay/231/1991_H6N8_24/05/1991'
	'AET75210_A/mallard/Alberta/12/1991_H4N6_09/08/1991'[&!color=#0000ff]
	'AET75221_A/mallard/Alberta/18/1991_H4N6_09/08/1991'[&!color=#0000ff]
	'AET75975_A/mallard/Alberta/43/1995_H4N6_05/08/1995'[&!color=#0000ff]
	'AET76456_A/pintail/Alberta/275/1996_H4N6_26/08/1996'[&!color=#0000ff]
	'AET76467_A/mallard/Alberta/296/1996_H4N6_26/08/1996'[&!color=#0000ff]
	'AET76988_A/shorebird/Delaware_Bay/287/1999_H6N2_24/05/1999'
	'AET77021_A/mallard/Alberta/235/1999_H4N6_11/08/1999'[&!color=#0000ff]
	'AET77043_A/shorebird/Delaware_Bay/77/2001_H6N2_17/05/2001'
	'AET77096_A/mallard/Alberta/35/2001_H4N6_28/07/2001'[&!color=#0000ff]
	'AET77206_A/mallard/Alberta/233/2003_H4N6_08/08/2003'[&!color=#0000ff]
	'AET77217_A/mallard/Alberta/237/2003_H4N6_08/08/2003'[&!color=#0000ff]
	'AET77239_A/mallard/Alberta/226/2004_H4N6_15/08/2004'[&!color=#0000ff]
	'AET77261_A/mallard/Alberta/251/2004_H4N6_15/08/2004'[&!color=#0000ff]
	'AET77457_A/mallard/Alberta/66/2005_H4N6_27/07/2005'[&!color=#0000ff]
	'AET77685_A/mallard/Alberta/246/2006_H4N6_09/08/2006'[&!color=#0000ff]
	'AET77846_A/mallard/Alberta/114/2007_H4N6_22/08/2007'[&!color=#0000ff]
	'AET77941_A/mallard/Alberta/145/2007_H4N6_22/08/2007'[&!color=#0000ff]
	'AET77987_A/northern_pintail/Alberta/265/2007_H4N6_04/08/2007'[&!color=#0000ff]
	'AET78036_A/mallard/Alberta/330/2007_H4N6_28/08/2007'[&!color=#0000ff]
	'AET78061_A/blue-winged_teal/Alberta/346/2007_H4N3_28/08/2007'[&!color=#0000ff]
	'AET78160_A/mallard/Alberta/121/2008_H4N6_06/08/2008'[&!color=#0000ff]
	'AEX30608_A/chicken/Sheny/0606/2008_H5N1_06/06/2008'[&!color=#ff0000]
	'AEX40622_A/chicken/Sikkim/151466/2009_H5N1_15/01/2009'[&!color=#ff0000]
	'AFB18644_A/whooper_swan/Hamanaka/2011_H5N1_30/01/2011'[&!color=#ff0000]
	'AFC98314_A/chicken/Jiangsu/k0402/2010_H5N1_10/02/2010'[&!color=#ff0000]
	'AFC98315_A/goose/Jiangsu/k0403/2010_H5N1_10/02/2010'[&!color=#ff0000]
	'AFD62849_A/duck/Hubei/10/2010_H6N6_22/05/2010'
	'AFD62860_A/duck/Hubei/2/2010_H6N6_22/05/2010'
	'AFD62893_A/duck/Hubei/5/2010_H6N6_22/05/2010'
	'AFE03053_A/Eurasian_eagle_owl/Korea/23/2010_H5N1_26/11/2010'[&!color=#ff0000]
	'AFE03152_A/marabou_stork/Cambodia/TM068/2011_H5N1_14/07/2011'[&!color=#ff0000]
	'AFE03163_A/heron/Cambodia/TM068/2011_H5N1_14/07/2011'[&!color=#ff0000]
	'AFE03174_A/duck/Cambodia/072D1/2011_H5N1_23/07/2011'[&!color=#ff0000]
	'AFF23252_A/duck/Guangxi/1074/2006_H6N2_/03/2006'
	'AFF23263_A/duck/Guangxi/1157/2006_H6N2_/04/2006'
	'AFF25539_A/duck/Guangxi/1248/2006_H6N2_/04/2006'
	'AFF25550_A/duck/Guangxi/2140/2006_H6N2_/06/2006'
	'AFF25561_A/duck/Guangxi/2736/2006_H6N8_/07/2006'
	'AFF25572_A/duck/Guangxi/3333/2006_H6N1_/09/2006'
	'AFF25583_A/duck/Guangxi/3574/2006_H6N2_/09/2006'
	'AFF25594_A/duck/Guizhou/888/2006_H6N5_/02/2006'
	'AFF25605_A/duck/Guizhou/1084/2006_H6N2_/02/2006'
	'AFF25616_A/duck/Guizhou/1426/2006_H6N1_/03/2006'
	'AFF25627_A/duck/Guizhou/2773/2006_H6N2_/05/2006'
	'AFF25638_A/duck/Hunan/2110/2006_H6N2_/04/2006'
	'AFF25649_A/duck/Hunan/4056/2006_H6N8_/08/2006'
	'AFF25660_A/duck/Jiangxi/5748/2006_H6N2_/08/2006'
	'AFF25671_A/wild_duck/Jiangxi/8462/2006_H6N1_/11/2006'
	'AFF25682_A/duck/Yunnan/3136/2006_H6N2_/06/2006'
	'AFF25693_A/duck/Shantou/8/2006_H6N2_/01/2006'
	'AFF25704_A/duck/Shantou/1165/2006_H6N6_/01/2006'
	'AFF25715_A/wild_duck/Shantou/2441/2006_H6N6_/02/2006'
	'AFF25726_A/mallard_duck/Shantou/2459/2006_H6N2_/02/2006'
	'AFF25737_A/duck/Shantou/2765/2006_H6N2_/02/2006'
	'AFF25748_A/duck/Shantou/4026/2006_H6N2_/02/2006'
	'AFF25759_A/duck/Shantou/4636/2006_H6N6_/03/2006'
	'AFF25770_A/duck/Shantou/14167/2006_H6N2_/07/2006'
	'AFF25781_A/duck/Shantou/15808/2006_H6N2_/08/2006'
	'AFF25792_A/duck/Shantou/7904/2006_H6N2_/04/2006'
	'AFF25803_A/wild_duck/Shantou/9466/2006_H6N6_/05/2006'
	'AFF25814_A/duck/Shantou/10776/2006_H6N2_/06/2006'
	'AFF25825_A/duck/Shantou/14841/2006_H6N6_/08/2006'
	'AFF25836_A/duck/Shantou/17058/2006_H6N6_/09/2006'
	'AFF25858_A/duck/Shantou/19597/2006_H6N6_/11/2006'
	'AFF25869_A/duck/Fujian/416/2006_H6N2_/01/2006'
	'AFF25880_A/duck/Fujian/958/2006_H6N6_/01/2006'
	'AFF25891_A/duck/Fujian/1651/2006_H6N6_/02/2006'
	'AFF25913_A/duck/Fujian/2854/2006_H6N6_/03/2006'
	'AFF25924_A/duck/Fujian/3354/2006_H6N6_/04/2006'
	'AFF25935_A/duck/Fujian/3796/2006_H6N6_/04/2006'
	'AFF25946_A/duck/Fujian/4276/2006_H6N2_/05/2006'
	'AFF25957_A/duck/Fujian/5498/2006_H6N6_/06/2006'
	'AFF25968_A/duck/Fujian/6708/2006_H6N6_/07/2006'
	'AFF25979_A/duck/Fujian/7574/2006_H6N2_/08/2006'
	'AFF25990_A/duck/Fujian/9062/2006_H6N6_/09/2006'
	'AFF26001_A/duck/Fujian/10774/2006_H6N6_/11/2006'
	'AFF26012_A/duck/Fujian/11224/2006_H6N2_/11/2006'
	'AFF26023_A/duck/Fujian/11418/2006_H6N6_/12/2006'
	'AFF26034_A/duck/Guangxi/890/2007_H6N8_/03/2007'
	'AFF26045_A/duck/Guangxi/1330/2007_H6N8_/04/2007'
	'AFF26056_A/duck/Guangxi/1533/2007_H6N2_/04/2007'
	'AFF26067_A/duck/Guangxi/2281/2007_H6N6_/06/2007'
	'AFF26078_A/duck/Guizhou/1073/2007_H6N8_/02/2007'
	'AFF26089_A/duck/Guizhou/1088/2007_H6N2_/02/2007'
	'AFF26100_A/duck/Guizhou/1560/2007_H6N8_/03/2007'
	'AFF26111_A/duck/Guizhou/2492/2007_H6N1_/05/2007'
	'AFF26122_A/duck/Guizhou/5302/2007_H6N2_/09/2007'
	'AFF26144_A/duck/Hunan/1590/2007_H6N9_/07/2007'
	'AFF26155_A/duck/Jiangxi/4981/2007_H6N2_/11/2007'
	'AFF26166_A/duck/Jiangxi/5178/2007_H6N2_/11/2007'
	'AFF26177_A/duck/Jiangxi/7348/2007_H6N2_/12/2007'
	'AFF26188_A/duck/Yunnan/1330/2007_H6N6_/03/2007'
	'AFF26199_A/duck/Shantou/168/2007_H6N8_/05/2007'
	'AFF26210_A/duck/Shantou/358/2007_H6N6_/05/2007'
	'AFF26221_A/duck/Shantou/494/2007_H6N6_/05/2007'
	'AFF26232_A/duck/Shantou/1080/2007_H6N2_/06/2007'
	'AFF26243_A/duck/Shantou/1240/2007_H6N6_/07/2007'
	'AFF26254_A/duck/Shantou/1984/2007_H6N6_/08/2007'
	'AFF26265_A/duck/Shantou/2962/2007_H6N6_/09/2007'
	'AFF26276_A/duck/Fujian/378/2007_H6N6_/05/2007'
	'AFF26287_A/duck/Fujian/603/2007_H6N6_/05/2007'
	'AFF26298_A/duck/Fujian/1565/2007_H6N6_/06/2007'
	'AFF26309_A/duck/Fujian/1804/2007_H6N6_/06/2007'
	'AFF26320_A/duck/Fujian/2018/2007_H6N6_/07/2007'
	'AFF26331_A/duck/Fujian/2060/2007_H6N6_/07/2007'
	'AFF26342_A/duck/Fujian/2321/2007_H6N6_/07/2007'
	'AFF26353_A/duck/Fujian/3264/2007_H6N6_/08/2007'
	'AFF26375_A/duck/Fujian/4652/2007_H6N6_/09/2007'
	'AFF26386_A/duck/Fujian/4936/2007_H6N6_/09/2007'
	'AFF26397_A/duck/Fujian/5474/2007_H6N6_/10/2007'
	'AFF26408_A/duck/Fujian/5744/2007_H6N2_/10/2007'
	'AFF26430_A/duck/Fujian/7130/2007_H6N6_/11/2007'
	'AFF26452_A/duck/Fujian/7818/2007_H6N6_/12/2007'
	'AFF26714_A/duck/Shantou/2785/2006_H6N2_/02/2006'
	'AFF26725_A/duck/Shantou/2798/2006_H6N6_/02/2006'
	'AFF26736_A/duck/Shantou/2823/2006_H6N2_/02/2006'
	'AFF26747_A/duck/Shantou/3371/2006_H6N2_/02/2006'
	'AFF26758_A/duck/Shantou/4110/2006_H6N2_/02/2006'
	'AFF26769_A/duck/Shantou/4129/2006_H6N6_/02/2006'
	'AFF26780_A/duck/Shantou/4138/2006_H6N2_/02/2006'
	'AFF26791_A/duck/Shantou/4376/2006_H6N2_/03/2006'
	'AFF26813_A/duck/Shantou/5030/2006_H6N2_/03/2006'
	'AFF26824_A/duck/Shantou/5041/2006_H6N6_/03/2006'
	'AFF26835_A/duck/Shantou/5051/2006_H6N6_/03/2006'
	'AFF26848_A/duck/Shantou/5091/2006_H6N2_/03/2006'
	'AFF26859_A/duck/Shantou/6089/2006_H6N2_/03/2006'
	'AFF26892_A/duck/Shantou/6295/2006_H6N2_/03/2006'
	'AFF26903_A/duck/Shantou/7386/2006_H6N2_/04/2006'
	'AFF26914_A/duck/Shantou/7429/2006_H6N6_/04/2006'
	'AFF26927_A/duck/Shantou/9395/2006_H6N2_/05/2006'
	'AFF26938_A/duck/Shantou/9414/2006_H6N2_/05/2006'
	'AFF26949_A/duck/Shantou/9689/2006_H6N2_/05/2006'
	'AFF26960_A/duck/Shantou/10124/2006_H6N2_/05/2006'
	'AFF26971_A/duck/Shantou/10143/2006_H6N6_/05/2006'
	'AFF26982_A/duck/Shantou/10162/2006_H6N2_/05/2006'
	'AFF26997_A/duck/Shantou/14543/2006_H6N6_/08/2006'
	'AFF27008_A/duck/Shantou/14587/2006_H6N2_/08/2006'
	'AFF27086_A/duck/Shantou/19073/2006_H6N2_/11/2006'
	'AFF27097_A/duck/Fujian/2984/2007_H6N6_/07/2007'
	'AFF27108_A/duck/Fujian/4224/2007_H6N6_/09/2007'
	'AFF27119_A/duck/Fujian/6567/2007_H6N6_/11/2007'
	'AFF27130_A/duck/Fujian/7119/2007_H6N6_/11/2007'
	'AFF27143_A/duck/Fujian/3059/2007_H6N6_/07/2007'
	'AFF27154_A/duck/Fujian/3076/2007_H6N6_/07/2007'
	'AFF27165_A/duck/Fujian/4676/2007_H6N6_/09/2007'
	'AFF27176_A/duck/Fujian/4952/2007_H6N6_/09/2007'
	'AFF27189_A/duck/Fujian/5429/2007_H6N6_/10/2007'
	'AFF27202_A/duck/Fujian/5784/2007_H6N6_/10/2007'
	'AFF27213_A/duck/Fujian/5813/2007_H6N6_/10/2007'
	'AFF27226_A/duck/Fujian/6841/2007_H6N6_/11/2007'
	'AFF27237_A/duck/Fujian/7093/2007_H6N6_/11/2007'
	'AFF27252_A/duck/Fujian/7585/2007_H6N6_/10/2007'
	'AFF27265_A/duck/Fujian/7844/2007_H6N6_/12/2007'
	'AFF27276_A/duck/Fujian/8349/2007_H6N6_/12/2007'
	'AFF27289_A/duck/Fujian/1641/2006_H6N6_/02/2006'
	'AFF27300_A/duck/Fujian/1674/2006_H6N6_/02/2006'
	'AFF27311_A/duck/Fujian/2281/2006_H6N6_/03/2006'
	'AFF27322_A/duck/Fujian/2606/2006_H6N6_/03/2006'
	'AFF27333_A/duck/Fujian/6605/2006_H6N6_/07/2006'
	'AFF27344_A/duck/Fujian/6955/2006_H6N6_/07/2006'
	'AFF27355_A/duck/Fujian/8807/2006_H6N6_/09/2006'
	'AFF27366_A/duck/Fujian/10950/2006_H6N6_/11/2006'
	'AFF27379_A/duck/Fujian/331/2007_H6N6_/05/2007'
	'AFF27392_A/duck/Fujian/679/2007_H6N6_/05/2007'
	'AFF27411_A/duck/Fujian/1879/2007_H6N6_/06/2007'
	'AFF27422_A/duck/Fujian/2087/2007_H6N6_/07/2007'
	'AFF27433_A/duck/Fujian/2278/2007_H6N6_/07/2007'
	'AFF27444_A/duck/Fujian/2356/2007_H6N6_/07/2007'
	'AFF27477_A/duck/Fujian/2787/2007_H6N6_/07/2007'
	'AFF59162_A/chicken/Cambodia/083LC/2011_H5N1_08/09/2011'[&!color=#ff0000]
	'AFH77038_A/pigeon/Thailand/TS01/2007_H5N1_//2007'[&!color=#ff0000]
	'AFH77047_A/duck/Thailand/TS04/2006_H5N1_//2006'[&!color=#ff0000]
	'AFH77069_A/chicken/Thailand/TS02/2006_H5N1_//2006'[&!color=#ff0000]
	'AFH77080_A/duck/Thailand/TS01/2006_H5N1_//2006'[&!color=#ff0000]
	'AFJ18991_A/chicken/Yangon/182/2010_H5N1_/02/2010'[&!color=#ff0000]
	'AFJ19011_A/chicken/Yangon/254/2010_H5N1_/02/2010'[&!color=#ff0000]
	'AFJ19044_A/chicken/Guangdong/C273/2011_H6N2_29/11/2011'
	'AFK10231_A/chicken/India/241272/2010_H5N1_18/01/2010'[&!color=#ff0000]
	'AFK10242_A/chicken/India/81766/2008_H5N1_19/01/2008'[&!color=#ff0000]
	'AFK73127_A/parrot/Guangdong/C99/2005_H5N1_01/02/2005'[&!color=#ff0000]
	'AFK73135_A/turkey/France/10-040/2010_H6N1_/04/2010'
	'AFK75133_A/mallard/California/1505/2010_H4N3_10/08/2010'[&!color=#0000ff]
	'AFK75218_A/mallard/California/1492/2010_H6N4_10/08/2010'
	'AFK75251_A/mallard/California/2444/2010_H6N1_27/10/2010'
	'AFK75262_A/northern_shoveler/California/3046/2010_H4N3_24/11/2010'[&!color=#0000ff]
	'AFK75317_A/mallard/California/3188/2010_H6N8_27/11/2010'
	'AFK75372_A/mallard/California/1297/2010_H4N6_30/07/2010'[&!color=#0000ff]
	'AFM08927_A/chicken/Egypt/1052s/2010_H5N1_/02/2010'[&!color=#ff0000]
	'AFM08999_A/king_eider/Alaska/44068-066/2006_H4N7_01/05/2006'[&!color=#0000ff]
	'AFM09115_A/northern_pintail/Alaska/44500-134/2009_H4N6_13/08/2009'[&!color=#0000ff]
	'AFM09126_A/northern_pintail/Alaska/44500-126/2009_H4N6_11/08/2009'[&!color=#0000ff]
	'AFM09137_A/northern_pintail/Alaska/44500-095/2009_H4N6_12/08/2009'[&!color=#0000ff]
	'AFM09147_A/northern_pintail/Alaska/44500-090/2009_H4N6_13/08/2009'[&!color=#0000ff]
	'AFM09169_A/northern_pintail/Alaska/44500-076/2009_H4N6_12/08/2009'[&!color=#0000ff]
	'AFM09191_A/northern_pintail/Alaska/44500-067/2009_H4N6_10/08/2009'[&!color=#0000ff]
	'AFM09224_A/northern_pintail/Alaska/44161-087/2006_H4N6_15/08/2006'[&!color=#0000ff]
	'AFM09257_A/king_eider/Alaska/44479-841/2009_H4N7_30/04/2009'[&!color=#0000ff]
	'AFM09289_A/king_eider/Alaska/44045-055/2006_H4N7_01/05/2006'[&!color=#0000ff]
	'AFM09452_A/emperor_goose/Alaska/44063-049/2006_H4N6_27/05/2006'[&!color=#0000ff]
	'AFM09474_A/emperor_goose/Alaska/44045-125/2006_H4N6_16/05/2006'[&!color=#0000ff]
	'AFM09485_A/Canada_goose/Alaska/44308-044/2007_H4N6_19/05/2007'[&!color=#0000ff]
	'AFM09617_A/American_green-winged_teal/Alaska/44419-241/2008_H4N6_08/08/2008'[&!color=#0000ff]
	'AFM09650_A/American_green-winged_teal/Alaska/44493-555/2009_H4N6_16/08/2009'[&!color=#0000ff]
	'AFM09661_A/American_green-winged_teal/Alaska/44493-485/2009_H4N6_10/08/2009'[&!color=#0000ff]
	'AFM09672_A/American_green-winged_teal/Alaska/44493-412/2009_H4N6_17/08/2009'[&!color=#0000ff]
	'AFM09683_A/American_green-winged_teal/Alaska/44161-082/2006_H4N6_11/08/2006'[&!color=#0000ff]
	'AFO38726_A/duck/Vietnam/TY114/2007_H5N1_//2007'[&!color=#ff0000]
	'AFO82810_A/chicken/India/03CL488/2011_H5N1_05/03/2011'[&!color=#ff0000]
	'AFO83388_A/duck/Guangxi/GXd-1/2009_H6N5_27/11/2009'
	'AFO83407_A/duck/Guangxi/GXd-3/2009_H6N2_20/08/2009'
	'AFO83409_A/duck/Guangxi/GXd-2/2010_H6N2_02/04/2010'
	'AFO83445_A/duck/Guangxi/GXd-4/2009_H6N6_14/11/2009'
	'AFO83447_A/duck/Guangxi/GXd-5/2010_H6N1_08/05/2010'
	'AFO83449_A/duck/Guangxi/GXd-6/2010_H6N8_11/11/2010'
	'AFO83451_A/duck/Guangxi/GXd-7/2011_H6N6_14/01/2011'
	'AFP20889_A/green-winged_teal/New_Brunswick/02600/2007_H4N6_21/09/2007'[&!color=#0000ff]
	'AFP20901_A/green-winged_teal/New_Brunswick/02601/2007_H4N6_21/09/2007'[&!color=#0000ff]
	'AFP21132_A/green-winged_teal/New_Brunswick/02630/2007_H4N6_22/09/2007'[&!color=#0000ff]
	'AFP21352_A/green-winged_teal/New_Brunswick/02426/2007_H4N6_27/08/2007'[&!color=#0000ff]
	'AFP21374_A/blue-winged_teal/Prince_Edward_Island/03910/2009_H4N9_19/08/2009'[&!color=#0000ff]
	'AFP21385_A/blue-winged_teal/New_Brunswick/03756/2009_H4N2_14/09/2009'[&!color=#0000ff]
	'AFP21452_A/American_black_duck/Prince_Edward_Island/02708/2007_H4N6_23/08/2007'[&!color=#0000ff]
	'AFP21463_A/American_black_duck/Prince_Edward_Island/02662/2007_H4N6_16/08/2007'[&!color=#0000ff]
	'AFP21474_A/mallard-black_duck_hybrid/Nova_Scotia/02330/2007_H4N6_26/08/2007'[&!color=#0000ff]
	'AFP21485_A/American_black_duck/Nova_Scotia/02317/2007_H4N6_25/08/2007'[&!color=#0000ff]
	'AFQ60272_A/wild_bird/Korea/YS109/2007_H4N6_/01/2007'[&!color=#0000ff]
	'AFQ60283_A/wild_bird/Korea/YJ117/2007_H4N6_/02/2007'[&!color=#0000ff]
	'AFQ60294_A/wild_duck/Korea/SH5-60/2008_H4N6_/10/2008'[&!color=#0000ff]
	'AFQ60305_A/wild_duck/Korea/SH5-26/2008_H4N6_/10/2008'[&!color=#0000ff]
	'AFQ60316_A/wild_duck/Korea/PSC6-1/2009_H4N6_/10/2009'[&!color=#0000ff]
	'AFQ60327_A/wild_bird/Korea/GS26/2006_H4N6_/02/2006'[&!color=#0000ff]
	'AFQ60338_A/wild_bird/Korea/GD42/2005_H4N6_/11/2005'[&!color=#0000ff]
	'AFQ60349_A/duck/Korea/DY104/2007_H4N6_/12/2007'[&!color=#0000ff]
	'AFQ60359_A/duck/Korea/DY97/2007_H4N3_/12/2007'[&!color=#0000ff]
	'AFQ60370_A/wild_duck/Korea/CSM20-5/2009_H4N6_/11/2009'[&!color=#0000ff]
	'AFQ60381_A/wild_duck/Korea/CSM4-28/2010_H4N6_/09/2010'[&!color=#0000ff]
	'AFQ90357_A/Muscovy_duck/Ca_Mau/1159/2006_H5N1_27/12/2006'[&!color=#ff0000]
	'AFQ90368_A/Muscovy_duck/Hai_Duong/46/2007_H5N1_//2007'[&!color=#ff0000]
	'AFQ90379_A/Muscovy_duck/Ca_Mau/1185/2006_H5N1_28/12/2006'[&!color=#ff0000]
	'AFQ90390_A/duck/Bac_Lieu/1213/2007_H5N1_06/01/2007'[&!color=#ff0000]
	'AFQ90401_A/chicken/Ca_Mau/1180/2006_H5N1_27/12/2006'[&!color=#ff0000]
	'AFQ90412_A/duck/Cao_Bang/43/2007_H5N1_//2007'[&!color=#ff0000]
	'AFQ90423_A/Muscovy_duck/Ca_Mau/22/2007_H5N1_//2007'[&!color=#ff0000]
	'AFQ90434_A/chicken/Cao_Bang/20/2007_H5N1_//2007'[&!color=#ff0000]
	'AFQ90445_A/chicken/Ha_Tay/44/2007_H5N1_//2007'[&!color=#ff0000]
	'AFQ90456_A/chicken/Hai_Duong/41/2007_H5N1_//2007'[&!color=#ff0000]
	'AFQ90467_A/chicken/Bac_Lieu/1214/2007_H5N1_06/01/2007'[&!color=#ff0000]
	'AFQ90478_A/duck/Son_La/34/2007_H5N1_//2007'[&!color=#ff0000]
	'AFQ90489_A/chicken/Hanoi/45/2007_H5N1_//2007'[&!color=#ff0000]
	'AFQ90500_A/Muscovy_duck/Ca_Mau/1181/2006_H5N1_29/12/2006'[&!color=#ff0000]
	'AFQ90511_A/duck/Soc_Trang/31/2007_H5N1_//2007'[&!color=#ff0000]
	'AFQ90550_A/duck/Shanghai/28-1/2009_H4N2_01/03/2009'[&!color=#0000ff]
	'AFR11209_A/wild_duck/Korea/SNU50-5/2009_H5N1_27/09/2009'[&!color=#ff0000]
	'AFR53947_A/chicken/Huadong/4/2008_H5N1_/12/2008'[&!color=#ff0000]
	'AFR60923_A/wild_duck/Fujian/2/2011_H5N1_11/03/2011'[&!color=#ff0000]
	'AFR60934_A/wild_duck/Fujian/1/2011_H5N1_10/03/2011'[&!color=#ff0000]
	'AFR60945_A/wild_duck/Jilin/ZF/2011_H5N1_26/04/2011'[&!color=#ff0000]
	'AFR60956_A/wild_duck/Jilin/HF/2011_H5N1_25/04/2011'[&!color=#ff0000]
	'AFR60967_A/wild_duck/Shandong/628/2011_H5N1_14/04/2011'[&!color=#ff0000]
	'AFR60978_A/wild_duck/Shandong/2/2011_H5N1_13/04/2011'[&!color=#ff0000]
	'AFR60989_A/wild_duck/Shandong/1/2011_H5N1_12/04/2011'[&!color=#ff0000]
	'AFV80694_A/mallard/California/1154/2010_H4N6_27/07/2010'[&!color=#0000ff]
	'AFW17330_A/chicken/Sharkia/CAI16/2009_H5N1_01/06/2009'[&!color=#ff0000]
	'AFW17340_A/chicken/Qalubia/CAI18/2008_H5N1_30/06/2008'[&!color=#ff0000]
	'AFW17386_A/chicken/Menofia/CAI29/2009_H5N1_01/10/2009'[&!color=#ff0000]
	'AFW17429_A/chicken/Giza/CAI37/2009_H5N1_20/05/2009'[&!color=#ff0000]
	'AFW18191_A/chicken/Menofia/CAI42/2009_H5N1_25/05/2009'[&!color=#ff0000]
	'AFW18223_A/duck/El_Fayoum/CAI1/2010_H5N1_01/03/2010'[&!color=#ff0000]
	'AFW18234_A/chicken/Sharkia/CAI3/2009_H5N1_01/09/2009'[&!color=#ff0000]
	'AFW18256_A/chicken/Giza/CAI6/2008_H5N1_01/07/2008'[&!color=#ff0000]
	'AFW18267_A/chicken/Giza/CAI7/2008_H5N1_01/03/2008'[&!color=#ff0000]
	'AFW18322_A/chicken/Giza/CAI15/2008_H5N1_01/06/2008'[&!color=#ff0000]
	'AFW18333_A/chicken/Giza/CAI17/2009_H5N1_01/07/2009'[&!color=#ff0000]
	'AFW18377_A/chicken/Giza/CAI22/2008_H5N1_30/06/2008'[&!color=#ff0000]
	'AFW18421_A/chicken/Menofia/CAI35/2010_H5N1_21/04/2010'[&!color=#ff0000]
	'AFW18432_A/chicken/Menofia/CAI36/2010_H5N1_21/04/2010'[&!color=#ff0000]
	'AFW18443_A/chicken/Sharkia/CAI38/2009_H5N1_20/05/2009'[&!color=#ff0000]
	'AFW18454_A/chicken/Menofia/CAI39/2010_H5N1_03/03/2010'[&!color=#ff0000]
	'AFX84015_A/mallard/Alberta/264/1986_H6N2_11/08/1986'
	'AFX84044_A/mallard/Alberta/311/1986_H6N2_12/08/1986'
	'AFX84075_A/mallard/Alberta/196/1989_H6N8_03/09/1989'
	'AFX84087_A/mallard/Alberta/57/1994_H6N8_09/08/1994'
	'AFX84201_A/shorebird/Delaware_Bay/296/2008_H4N6_16/05/2008'[&!color=#0000ff]
	'AFX84212_A/shorebird/Delaware_Bay/309/2008_H4N6_16/05/2008'[&!color=#0000ff]
	'AFX84223_A/shorebird/Delaware_Bay/395/2008_H4N6_17/05/2008'[&!color=#0000ff]
	'AFX84436_A/herring_gull/New_Jersey/413/1989_H6N3_23/05/1989'
	'AFX84447_A/mallard/Alberta/270/1986_H6N2_11/08/1986'
	'AFX84458_A/mallard/Alberta/298/1986_H6N2_12/08/1986'
	'AFX84480_A/mallard/Alberta/549/1986_H6N2_19/08/1986'
	'AFX84491_A/blue-winged_teal/Alberta/599/1986_H6N2_20/08/1986'
	'AFX84624_A/pintail/Alberta/144/1989_H6N8_22/08/1989'
	'AFX84667_A/mallard/Alberta/167/1989_H6N8_03/09/1989'
	'AFX84700_A/mallard/Alberta/174/1989_H6N8_03/09/1989'
	'AFX84733_A/mallard/Alberta/199/1989_H6N8_03/09/1989'
	'AFX84744_A/laughing_gull/Delaware_Bay/4/1990_H6N8_18/04/1990'
	'AFX84755_A/laughing_gull/New_Jersey/177/1990_H6N8_26/05/1990'
	'AFX84799_A/mallard/Alberta/257/1990_H6N3_29/08/1990'
	'AFX84810_A/ruddy_turnstone/Delaware_Bay/255/1991_H6N2_24/05/1991'
	'AFX84821_A/laughing_gull/Delaware_Bay/261/1991_H6N8_25/05/1991'
	'AFX84865_A/green-winged_teal/Alberta/107/1992_H6N8_13/08/1992'
	'AFX84898_A/mallard/Alberta/152/1992_H6N8_16/08/1992'
	'AFX84909_A/mallard/Alberta/203/1992_H6N5_24/08/1992'
	'AFX84931_A/ruddy_turnstone/Delaware_Bay/37/1993_H6N8_01/05/1993'
	'AFX84942_A/shorebird/Delaware_Bay/222/1993_H6N8_01/05/1993'
	'AFX84953_A/pintail/Alberta/87/1993_H6N8_17/08/1993'
	'AFX84964_A/shorebird/Delaware_Bay/29/1994_H6N8_01/05/1994'
	'AFX84986_A/herring_gull/Delaware_Bay/77/1994_H6N8_01/05/1994'
	'AFX84997_A/ruddy_turnstone/Delaware_Bay/162/1994_H6N2_01/05/1994'
	'AFX85008_A/laughing_gull/Delaware_Bay/208/1994_H6N3_01/05/1994'
	'AFX85019_A/mallard/Alberta/4/1994_H6N8_09/08/1994'
	'AFX85030_A/mallard/Alberta/6/1994_H6N8_09/08/1994'
	'AFX85041_A/mallard/Alberta/19/1994_H6N8_09/08/1994'
	'AFX85063_A/mallard/Alberta/68/1994_H6N8_09/08/1994'
	'AFX85085_A/mallard/Alberta/232/1994_H6N8_15/08/1994'
	'AFX85096_A/redhead/Alberta/291/1994_H6N8_15/08/1994'
	'AFX85455_A/ruddy_turnstone/Delaware_Bay/203/1996_H6N2_15/05/1996'
	'AFX85477_A/ruddy_turnstone/Delaware_Bay/46/1998_H6N8_18/05/1998'
	'AFX85488_A/ruddy_turnstone/Delaware_Bay/69/1998_H6N8_18/05/1998'
	'AFX85499_A/ruddy_turnstone/Delaware_Bay/113/1998_H6N8_18/05/1998'
	'AFX85521_A/shorebird/Delaware_Bay/194/1998_H6N8_19/05/1998'
	'AFX85543_A/shorebird/Delaware_Bay/75/1999_H6N2_24/05/1999'
	'AFX85763_A/gull/Delaware_Bay/18/2000_H6N1_14/05/2000'
	'AFX85774_A/shorebird/Delaware_Bay/259/2000_H6N1_15/05/2000'
	'AFX85818_A/shorebird/Delaware_Bay/124/2001_H6N2_17/05/2001'
	'AFX85829_A/shorebird/Delaware_Bay/208/2001_H6N2_18/05/2001'
	'AFX85895_A/shorebird/Delaware_Bay/184/2002_H6N1_21/05/2002'
	'AFX85928_A/shorebird/Delaware_Bay/65/2004_H6N8_17/05/2004'
	'AFX85995_A/ruddy_turnstone/Delaware_Bay/136/2007_H6N1_22/05/2007'
	'AFX86006_A/ruddy_turnstone/Delaware_Bay/173/2007_H6N2_23/05/2007'
	'AFX86028_A/shorebird/Delaware_Bay/340/2008_H6N8_17/05/2008'
	'AFX86039_A/shorebird/Delaware_Bay/375/2008_H6N8_17/05/2008'
	'AFX86061_A/shorebird/Delaware_Bay/604/2008_H6N2_18/05/2008'
	'AFX86072_A/shorebird/Delaware_Bay/181/2009_H6N8_20/05/2009'
	'AFX86083_A/shorebird/Delaware_Bay/230/2009_H6N1_20/05/2009'
	'AFX86094_A/shorebird/Delaware_Bay/231/2009_H6N1_20/05/2009'
	'AFX86127_A/shorebird/Delaware_Bay/478/2009_H6N1_21/05/2009'
	'AFX86149_A/shorebird/Delaware_Bay/707/2009_H6N2_04/06/2009'
	'AFX86173_A/Canada_goose/Delaware_Bay/34/2010_H6N1_19/05/2010'
	'AFX86195_A/shorebird/Delaware_Bay/293/2008_H4N6_16/05/2008'[&!color=#0000ff]
	'AFX86206_A/shorebird/Delaware_Bay/312/2008_H4N6_16/05/2008'[&!color=#0000ff]
	'AFX86228_A/shorebird/Delaware_Bay/329/2008_H4N6_17/05/2008'[&!color=#0000ff]
	'AFX86239_A/shorebird/Delaware_Bay/382/2008_H4N6_17/05/2008'[&!color=#0000ff]
	'AFX86280_A/shorebird/Delaware_Bay/446/2008_H4N6_17/05/2008'[&!color=#0000ff]
	'AFX86313_A/shorebird/Delaware_Bay/588/2008_H4N6_18/05/2008'[&!color=#0000ff]
	'AFX88537_A/pintail/Alberta/314/1986_H6N2_12/08/1986'
	'AFX88574_A/pintail/Alberta/480/1986_H6N2_16/08/1986'
	'AFX88587_A/mallard/Alberta/542/1986_H6N2_19/08/1986'
	'AFX88624_A/mallard/Alberta/59/1994_H6N8_09/08/1994'
	'AFY05672_A/American_black_duck/New_Brunswick/03530/2009_H4N6_10/09/2009'[&!color=#0000ff]
	'AFY05683_A/American_black_duck/New_Brunswick/03551/2009_H4N6_11/09/2009'[&!color=#0000ff]
	'AFY05694_A/American_black_duck/New_Brunswick/03534/2009_H4N6_10/09/2009'[&!color=#0000ff]
	'AFY05705_A/American_black_duck/New_Brunswick/03531/2009_H4N6_10/09/2009'[&!color=#0000ff]
	'AFY05716_A/American_black_duck/New_Brunswick/03532/2009_H4N6_10/09/2009'[&!color=#0000ff]
	'AFY05727_A/American_black_duck/New_Brunswick/03556/2009_H4N6_11/09/2009'[&!color=#0000ff]
	'AFY05738_A/American_black_duck/New_Brunswick/03554/2009_H4N6_11/09/2009'[&!color=#0000ff]
	'AFY05972_A/American_black_duck/New_Brunswick/02531/2007_H4N6_25/09/2007'[&!color=#0000ff]
	'AFY05983_A/American_black_duck/New_Brunswick/02375/2007_H4N8_05/08/2007'[&!color=#0000ff]
	'AFY05994_A/American_black_duck/New_Brunswick/02396/2007_H4N6_11/08/2007'[&!color=#0000ff]
	'AFY06005_A/American_black_duck/New_Brunswick/02646/2007_H4N6_23/09/2007'[&!color=#0000ff]
	'AFY06058_A/mallard/Nova_Scotia/02446/2007_H4N6_28/08/2007'[&!color=#0000ff]
	'AFY06069_A/mallard-black_duck_hybrid/Nova_Scotia/02318/2007_H4N6_25/08/2007'[&!color=#0000ff]
[truncated: 1,058 more rows]
