# Supplementary material for: Avian influenza virus exhibits distinct evolutionary dynamics in wild birds and poultry
Source: BMC Evol Biol. 2015 Jun 26;15:120. doi: 10.1186/s12862-015-0410-5 (PMC4481119; doi:10.1186/s12862-015-0410-5)
Supplement: Additional file 7: — Neighbour-joining tree of the PB2 gene segment complete data set. Neighbour-joining tree in newick format containing the H4, H6, and H5N1 viruses analysed in this study. This file should be opened with FigTree (free at: http://tree.bio.ed.ac.uk/software/figtree/). Taxa are colour-coded by subtype (H5N1: red, H4: blue, H6: black). [file 12862_2015_410_MOESM7_ESM.zip]

#NEXUS
begin taxa;
	dimensions ntax=2813;
	taxlabels
	'AAA43134_A/turkey/Minnesota/833/1980_H4N2_//1980'[&!color=#0000ff]
	'AAA43136_A/ruddy_turnstone/New_Jersey/47/1985_H4N6_//1985'[&!color=#0000ff]
	'AAA43137_A/budgerigar/Hokkaido/1/1977_H4N6_//1977'[&!color=#0000ff]
	'AAD51922_A/goose/Guangdong/1/1996_H5N1_//1996'[&!color=#ff0000]
	'AAF87504_A/Teal/Hong_Kong/W312/97_H6N1_//1997'
	'AAG09038_A/chicken/Taiwan/7-5/99_H6N1_//1999'
	'AAK72397_A/goose/Guangdong/3/1997_H5N1_//1997'[&!color=#ff0000]
	'AAM69953_A/chicken/California/905/01_H6N2_//2001'
	'AAM69964_A/chicken/California/6643/2001_H6N2_//2001'
	'AAM69974_A/chicken/California/465/2000_H6N2_//2000'
	'AAM69984_A/chicken/California/431/2000_H6N2_//2000'
	'AAM69994_A/chicken/California/0139/2001_H6N2_//2001'
	'AAM70006_A/chicken/California/1002a/00_H6N2_//2000'
	'AAR99633_A/duck/China/E319-2/03_H5N1_//2003'[&!color=#ff0000]
	'AAT12001_A/duck/Fujian/01/2002_H5N1_//2002'[&!color=#ff0000]
	'AAT12002_A/duck/Fujian/13/2002_H5N1_//2002'[&!color=#ff0000]
	'AAT12003_A/duck/Fujian/17/2001_H5N1_//2001'[&!color=#ff0000]
	'AAT12004_A/duck/Fujian/19/2000_H5N1_//2000'[&!color=#ff0000]
	'AAT12005_A/duck/Guangdong/01/2001_H5N1_//2001'[&!color=#ff0000]
	'AAT12006_A/duck/Guangdong/07/2000_H5N1_//2000'[&!color=#ff0000]
	'AAT12007_A/duck/Guangdong/12/2000_H5N1_//2000'[&!color=#ff0000]
	'AAT12008_A/duck/Guangdong/22/2002_H5N1_//2002'[&!color=#ff0000]
	'AAT12009_A/duck/Guangdong/40/2000_H5N1_//2000'[&!color=#ff0000]
	'AAT12010_A/duck/Guangxi/07/1999_H5N1_//1999'[&!color=#ff0000]
	'AAT12011_A/duck/Guangxi/22/2001_H5N1_//2001'[&!color=#ff0000]
	'AAT12012_A/duck/Guangxi/35/2001_H5N1_//2001'[&!color=#ff0000]
	'AAT12013_A/duck/Guangxi/50/2001_H5N1_//2001'[&!color=#ff0000]
	'AAT12014_A/duck/Guangxi/53/2002_H5N1_//2002'[&!color=#ff0000]
	'AAT12015_A/duck/Shanghai/08/2001_H5N1_//2001'[&!color=#ff0000]
	'AAT12016_A/duck/Shanghai/13/2001_H5N1_//2001'[&!color=#ff0000]
	'AAT12017_A/duck/Shanghai/35/2002_H5N1_//2002'[&!color=#ff0000]
	'AAT12018_A/duck/Shanghai/37/2002_H5N1_//2002'[&!color=#ff0000]
	'AAT12019_A/duck/Shanghai/38/2001_H5N1_//2001'[&!color=#ff0000]
	'AAT12020_A/duck/Zhejiang/11/2000_H5N1_//2000'[&!color=#ff0000]
	'AAT12021_A/duck/Zhejiang/52/2000_H5N1_//2000'[&!color=#ff0000]
	'AAT37560_A/chicken/Guangdong/174/04_H5N1_//2004'[&!color=#ff0000]
	'AAT65236_A/mallard_duck/ALB/98/1985_H6N2_//1985'
	'AAT73536_A/Ck/Indonesia/PA/2003_H5N1_//2003'[&!color=#ff0000]
	'AAT73538_A/Ck/Indonesia/BL/2003_H5N1_//2003'[&!color=#ff0000]
	'AAT73544_A/Ck/Thailand/9.1/2004_H5N1_//2004'[&!color=#ff0000]
	'AAT73545_A/Qa/Thailand/57/2004_H5N1_//2004'[&!color=#ff0000]
	'AAT73546_A/bird/Thailand/3.1/2004_H5N1_//2004'[&!color=#ff0000]
	'AAT73547_A/Dk/Thailand/71.1/2004_H5N1_//2004'[&!color=#ff0000]
	'AAT73553_A/chicken/Viet_Nam/33/2004_H5N1_//2004'[&!color=#ff0000]
	'AAT73554_A/Ck/Viet_Nam/35/2004_H5N1_//2004'[&!color=#ff0000]
	'AAT73555_A/Ck/Viet_Nam/36/2004_H5N1_//2004'[&!color=#ff0000]
	'AAT73556_A/Ck/Viet_Nam/37/2004_H5N1_//2004'[&!color=#ff0000]
	'AAT73557_A/Ck/Viet_Nam/38/2004_H5N1_//2004'[&!color=#ff0000]
	'AAT73559_A/Ck/Viet_Nam/C57/2004_H5N1_//2004'[&!color=#ff0000]
	'AAT73560_A/Dk/Viet_Nam/11/2004_H5N1_//2004'[&!color=#ff0000]
	'AAT73565_A/Ck/HK/YU22/2002_H5N1_//2002'[&!color=#ff0000]
	'AAT73578_A/teal/China/2978.1/2002_H5N1_//2002'[&!color=#ff0000]
	'AAT73579_A/peregrine_falcon/HK/D0028/2004_H5N1_//2004'[&!color=#ff0000]
	'AAT90829_A/chicken/Hubei/327/2004_H5N1_//2004'[&!color=#ff0000]
	'AAV48551_A/chicken/Hubei/489/2004_H5N1_//2004'[&!color=#ff0000]
	'AAV97605_A/duck/Hong_Kong/821/2002_H5N1_//2002'[&!color=#ff0000]
	'AAV97607_A/chicken/Korea/es/2003_H5N1_//2003'[&!color=#ff0000]
	'AAV97608_A/duck/Korea/ESD1/03_H5N1_//2003'[&!color=#ff0000]
	'AAW59387_A/chicken/Guangdong/191/04_H5N1_//2004'[&!color=#ff0000]
	'AAW59395_A/chicken/Guangdong/178/04_H5N1_//2004'[&!color=#ff0000]
	'AAW59405_A/duck/Guangdong/173/04_H5N1_//2004'[&!color=#ff0000]
	'AAW72228_A/duck/Shandong/093/2004_H5N1_//2004'[&!color=#ff0000]
	'AAW80710_A/quail/Vietnam/36/04_H5N1_//2004'[&!color=#ff0000]
	'AAX53565_A/chicken/Henan/01/2004_H5N1_//2004'[&!color=#ff0000]
	'AAX53566_A/chicken/Henan/12/2004_H5N1_//2004'[&!color=#ff0000]
	'AAX53567_A/chicken/Henan/13/2004_H5N1_//2004'[&!color=#ff0000]
	'AAX53568_A/chicken/Henan/16/2004_H5N1_//2004'[&!color=#ff0000]
	'AAX53569_A/wild_duck/Guangdong/314/2004_H5N1_//2004'[&!color=#ff0000]
	'AAX53570_A/swan/Guangxi/307/2004_H5N1_//2004'[&!color=#ff0000]
	'AAZ14134_A/Brown-headed_Gull/Qinghai/3/05_H5N1_//2005'[&!color=#ff0000]
	'AAZ14139_A/Bar-headed_Goose/Qinghai/12/05_H5N1_//2005'[&!color=#ff0000]
	'AAZ14140_A/Bar-headed_Goose/Qinghai/65/05_H5N1_//2005'[&!color=#ff0000]
	'AAZ14141_A/Bar-headed_Goose/Qinghai/67/05_H5N1_//2005'[&!color=#ff0000]
	'AAZ29574_A/tree_sparrow/Henan/1/2004_H5N1_//2004'[&!color=#ff0000]
	'AAZ29575_A/tree_sparrow/Henan/2/2004_H5N1_//2004'[&!color=#ff0000]
	'AAZ29576_A/tree_sparrow/Henan/3/2004_H5N1_//2004'[&!color=#ff0000]
	'AAZ29577_A/tree_sparrow/Henan/4/2004_H5N1_//2004'[&!color=#ff0000]
	'AAZ72940_A/chicken/Viet_Nam/TN-025/2004_H5N1_//2004'[&!color=#ff0000]
	'AAZ72941_A/duck/Viet_Nam/TG-007A/2004_H5N1_//2004'[&!color=#ff0000]
	'AAZ72945_A/chicken/Viet_Nam/DT-015/2004_H5N1_//2004'[&!color=#ff0000]
	'AAZ72946_A/chicken/Viet_Nam/CT-018/2004_H5N1_//2004'[&!color=#ff0000]
	'AAZ72951_A/chicken/Vietnam/DT171/2004_H5N1_//2004'[&!color=#ff0000]
	'AAZ72952_A/chicken/Viet_Nam/LD-080/2004_H5N1_//2004'[&!color=#ff0000]
	'AAZ72953_A/duck/VietNam/TV-V2/2004_H5N1_//2004'[&!color=#ff0000]
	'AAZ72954_A/duck/Viet_Nam/CM-V7/2004_H5N1_//2004'[&!color=#ff0000]
	'ABB17274_A/grebe/Novosibirsk/29/2005_H5N1_//2005'[&!color=#ff0000]
	'ABB17275_A/duck/Novosibirsk/56/2005_H5N1_//2005'[&!color=#ff0000]
	'ABB18401_A/mallard_duck/ALB/250/1978_H6N2_07/08/1978'
	'ABB18409_A/blue-winged_teal/Alberta/368/1978_H6N8_07/08/1978'
	'ABB18486_A/blue-winged_teal/ALB/48/1978_H6N5_07/08/1978'
	'ABB18961_A/mallard_duck/ALB/280/1978_H6N2_08/08/1978'
	'ABB18972_A/mallard_duck/ALB/290/1978_H6N2_09/08/1978'
	'ABB18977_A/pintail_duck/ALB/133/1978_H6N2_09/08/1978'
	'ABB19004_A/mallard_duck/ALB/761/1978_H6N8_25/08/1978'
	'ABB19010_A/pintail_duck/ALB/647/1978_H6N2_26/08/1978'
	'ABB19019_A/mallard_duck/Alberta/205/1978_H6N2_10/08/1978'
	'ABB19065_A/laughing_gull/New_Jersey/276/1989_H6N8_22/04/1989'
	'ABB19071_A/pintail_duck/Alberta/1360/1979_H6N2_25/08/1979'
	'ABB19082_A/pintail_duck/ALB/628/1979_H6N8_13/08/1979'
	'ABB19117_A/pintail/Alberta/189/82_H6N6_10/08/1982'
	'ABB19139_A/blue-winged_teal/ALB/266/1982_H6N6_13/08/1982'
	'ABB19150_A/mallard/Alberta/289/82_H6N6_14/08/1982'
	'ABB19161_A/blue-winged_teal/ALB/685/1982_H6N4_20/08/1982'
	'ABB19172_A/mallard_duck/ALB/10/1985_H6N2_13/08/1985'
	'ABB19194_A/mallard_duck/ALB/76/1985_H6N3_13/08/1985'
	'ABB19205_A/pintail_duck/ALB/111/1985_H6N2_13/08/1985'
	'ABB19216_A/shoveler/ALB/114/1985_H6N2_13/08/1985'
	'ABB19238_A/mallard_duck/ALB/191/1990_H6N3_01/08/1990'
	'ABB19249_A/mallard_duck/ALB/253/1990_H6N3_29/08/1990'
	'ABB19370_A/mallard/ALB/199/1992_H6N5_01/12/1992'
	'ABB19381_A/pintail/ALB/179/1993_H6N1_01/12/1993'
	'ABB19392_A/Mallard/Alberta/206/1996_H6N8_/08/1996'
	'ABB19403_A/mallard/Alberta/154/2003_H6N5_03/08/2003'
	'ABB19414_A/shorebird/DE/12/2004_H6N8_15/05/2004'
	'ABB19595_A/coot/Alberta/134/1987_H6N2_13/08/1987'
	'ABB19606_A/mallard_duck/ALB/294/1987_H6N2_26/08/1987'
	'ABB19774_A/mallard_duck/Alberta/299/1977_H4N4_10/08/1977'[&!color=#0000ff]
	'ABB19793_A/laughing_gull/NJ/72/1985_H4N9_29/05/1985'[&!color=#0000ff]
	'ABB19801_A/mallard_duck/ALB/25/1985_H4N6_13/08/1985'[&!color=#0000ff]
	'ABB19811_A/blue-winged_teal/ALB/562/1985_H4N6_22/08/1985'[&!color=#0000ff]
	'ABB19821_A/knot/DE/541/1988_H4N6_15/05/1988'[&!color=#0000ff]
	'ABB19830_A/herring_gull/DE/665/1988_H4N6_16/05/1988'[&!color=#0000ff]
	'ABB19839_A/ruddy_turnstone/Delaware/2368/1988_H4N9_31/05/1988'[&!color=#0000ff]
	'ABB19846_A/blue-winged_teal/ALB/67/1990_H4N5_01/08/1990'[&!color=#0000ff]
	'ABB19857_A/mallard/ALB/49/1995_H4N6_01/08/1995'[&!color=#0000ff]
	'ABB19877_A/mallard/Alberta/47/98_H4N1_05/08/1998'[&!color=#0000ff]
	'ABB19896_A/mallard/Alberta/30/2001_H4N8_27/07/2001'[&!color=#0000ff]
	'ABB20161_A/sanderling/Delaware/1258/1986_H6N6_09/09/1986'
	'ABB20203_A/chicken/Nanchang/2-0527/2000_H4N6_24/02/2000'[&!color=#0000ff]
	'ABB20293_A/duck/Hong_Kong/d73/1976_H6N1_//1976'
	'ABB20304_A/chicken/Hong_Kong/17/1977_H6N1_//1977'
	'ABB20313_A/duck/Hong_Kong/d134/1977_H6N2_//1977'
	'ABB20361_A/gray_teal/Australia/1/1979_H6N1_01/01/1979'
	'ABB20371_A/gray_teal/Australia/2/1979_H4N4_01/01/1979'[&!color=#0000ff]
	'ABB20380_A/gray_teal/Australia/3/1979_H4N6_01/01/1979'[&!color=#0000ff]
	'ABB20397_A/black_duck/AUS/4045/1980_H6N5_27/09/1980'
	'ABB20524_A/shearwater/Australia/1/1973_H6N5_//1973'
	'ABB21793_A/blue-winged_teal/MN/993/1980_H6N6_04/09/1980'
	'ABB21829_A/turkey/Minnesota/833/1980_H4N2_01/09/1979'[&!color=#0000ff]
	'ABB36782_A/bar-headed_goose/Qinghai/0510/05_H5N1_//2005'[&!color=#ff0000]
	'ABB43129_A/pigeon/Thailand/KU-03/04_H5N1_//2004'[&!color=#ff0000]
	'ABB87483_A/canvasback_duck/ALB/274/1977_H4N6_09/08/1977'[&!color=#0000ff]
	'ABB87505_A/redhead_duck/ALB/74/1977_H4N6_08/08/1977'[&!color=#0000ff]
	'ABB87516_A/blue-winged_teal/ALB/243/1977_H4N6_27/08/1977'[&!color=#0000ff]
	'ABB87527_A/mallard_duck/ALB/210/1977_H4N8_30/08/1977'[&!color=#0000ff]
	'ABB87538_A/mallard_duck/ALB/161/1977_H4N6_03/09/1977'[&!color=#0000ff]
	'ABB87549_A/pintail_duck/ALB/220/1977_H4N8_02/09/1977'[&!color=#0000ff]
	'ABB87560_A/mallard_duck/Alberta/354/1978_H4N2_10/08/1978'[&!color=#0000ff]
	'ABB87571_A/mallard_duck/Alberta/106/1979_H4N2_07/08/1979'[&!color=#0000ff]
	'ABB87603_A/mallard_duck/Alberta/581/1983_H4N4_17/08/1983'[&!color=#0000ff]
	'ABB87614_A/ruddy_turnstone/New_Jersey/47/1985_H4N6_29/05/1985'[&!color=#0000ff]
	'ABB87625_A/mallard_duck/Alberta/630/1984_H4N2_06/08/1984'[&!color=#0000ff]
	'ABB87636_A/pintail_duck/ALB/623/1985_H4N6_27/08/1985'[&!color=#0000ff]
	'ABB87647_A/ruddy_turnstone/DE/512/1988_H4N6_15/05/1988'[&!color=#0000ff]
	'ABB87655_A/blue-winged_teal/ALB/103/1990_H4N5_01/08/1990'[&!color=#0000ff]
	'ABB87666_A/blue-winged_teal/ALB/136/1990_H4N3_22/08/1990'[&!color=#0000ff]
	'ABB87677_A/blue-winged_teal/ALB/293/1994_H4N6_01/07/1994'[&!color=#0000ff]
	'ABB87688_A/pintail/Alberta/269/2001_H4N6_14/08/2001'[&!color=#0000ff]
	'ABB87699_A/blue-winged_teal/Alberta/293/2003_H4N6_13/08/2003'[&!color=#0000ff]
	'ABB87710_A/mallard_duck/Alberta/291/1977_H4N1_28/08/1977'[&!color=#0000ff]
	'ABB88204_A/duck/Nanchang/4-165/2000_H4N6_12/04/2000'[&!color=#0000ff]
	'ABB88277_A/duck/Hong_Kong/365/1978_H4N6_//1978'[&!color=#0000ff]
	'ABB88308_A/duck/Hong_Kong/24/1976_H4N2_//1976'[&!color=#0000ff]
	'ABB90174_A/mallard/Alberta/300/1977_H4N3_30/08/1977'[&!color=#0000ff]
	'ABB90181_A/redhead_duck/ALB/116/1985_H4N6_13/08/1985'[&!color=#0000ff]
	'ABB90230_A/duck/Czechoslovakia/1956_H4N6_//1956'[&!color=#0000ff]
	'ABC48790_A/chicken/Kurgan/3/2005_H5N1_//2005'[&!color=#ff0000]
	'ABC69213_A/chicken/Thailand/Kanchanaburi/CK-160/2005_H5N1_//2005'[&!color=#ff0000]
	'ABC69221_A/quail/Thailand/Nakhon_Pathom/QA-161/2005_H5N1_//2005'[&!color=#ff0000]
	'ABC69229_A/chicken/Thailand/Nontaburi/CK-162/2005_H5N1_//2005'[&!color=#ff0000]
	'ABC70716_A/Cygnus_olor/Astrakhan/Ast05-2-2/2005_H5N1_26/11/2005'[&!color=#ff0000]
	'ABC74410_A/chicken/Hebei/718/2001_H5N1_//2001'[&!color=#ff0000]
	'ABC74411_A/chicken/Hebei/326/2005_H5N1_//2005'[&!color=#ff0000]
	'ABC74412_A/chicken/Hebei/108/02_H5N1_//2002'[&!color=#ff0000]
	'ABC87319_A/Cygnus_olor/Astrakhan/Ast05-2-3/2005_H5N1_26/11/2005'[&!color=#ff0000]
	'ABD14791_A/duck/Vietnam/1/2005_H5N1_//2005'[&!color=#ff0000]
	'ABD14792_A/goose/Vietnam/3/05_H5N1_//2005'[&!color=#ff0000]
	'ABD14794_A/chicken/Guangxi/12/2004_H5N1_//2004'[&!color=#ff0000]
	'ABD14795_A/duck/Guangxi/13/2004_H5N1_//2004'[&!color=#ff0000]
	'ABD32121_A/Cygnus_olor/Astrakhan/Ast05-2-4/2005_H5N1_//2005'[&!color=#ff0000]
	'ABD32126_A/Cygnus_olor/Astrakhan/Ast05-2-7/2005_H5N1_//2005'[&!color=#ff0000]
	'ABD35774_A/duck/Taiwan/0526/72_H6N1_//1972'
	'ABD35775_A/chicken/Taiwan/G2/87_H6N1_//1987'
	'ABD35776_A/chicken/Taiwan/G23/87_H6N1_//1987'
	'ABD35777_A/chicken/Taiwan/0824/97_H6N1_//1997'
	'ABD35778_A/chicken/Taiwan/na3/98_H6N1_//1998'
	'ABD35779_A/chicken/Taiwan/ns2/99_H6N1_//1999'
	'ABD35781_A/partridge/Taiwan/LU1/99_H6N1_//1999'
	'ABD35782_A/chicken/Taiwan/165/99_H6N1_//1999'
	'ABD35783_A/duck/Taiwan/WB29/99_H6N1_//1999'
	'ABD35784_A/chicken/Taiwan/SP1/00_H6N1_//2000'
	'ABD35785_A/duck/Taiwan/29-3/00_H6N1_//2000'
	'ABD35786_A/chicken/Taiwan/0329/01_H6N1_//2001'
	'ABD35787_A/chicken/Taiwan/1205/01_H6N1_//2001'
	'ABD35788_A/chicken/Taiwan/1212/01_H6N1_//2001'
	'ABD35789_A/chicken/Taiwan/1215/01_H6N1_//2001'
	'ABD35790_A/chicken/Taiwan/0222/02_H6N1_//2002'
	'ABD35791_A/chicken/Taiwan/PF1/02_H6N1_//2002'
	'ABD35792_A/chicken/Taiwan/PF2/02_H6N1_//2002'
	'ABD35794_A/chicken/Taiwan/0320/02_H6N1_//2002'
	'ABD35795_A/chicken/Taiwan/A37/02_H6N1_//2002'
	'ABD35796_A/chicken/Taiwan/0107/02_H6N1_//2002'
	'ABD35797_A/chicken/Taiwan/0208/02_H6N1_//2002'
	'ABD35798_A/chicken/Taiwan/0408/02_H6N1_//2002'
	'ABD35799_A/duck/Taiwan/WB239/03_H6N1_//2003'
	'ABD35800_A/chicken/Taiwan/0706/03_H6N1_//2003'
	'ABD35801_A/chicken/Taiwan/1203/03_H6N1_//2003'
	'ABD35802_A/duck/Taiwan/A68/03_H6N1_//2003'
	'ABD35803_A/chicken/Taiwan/0114/04_H6N1_//2004'
	'ABD35804_A/chicken/Taiwan/0305/04_H6N1_//2004'
	'ABD35805_A/duck/Kingmen/E322/04_H6N2_//2004'
	'ABD35806_A/chicken/Taiwan/ch1006/04_H6N1_//2004'
	'ABD35807_A/duck/Taiwan/WB459/04_H6N5_//2004'
	'ABD35808_A/chicken/Taiwan/0204/05_H6N1_//2005'
	'ABD35809_A/chicken/Taiwan/A342/05_H6N1_//2005'
	'ABD46757_A/Cygnus_olor/Astrakhan/Ast05-2-8/2005_H5N1_/11/2005'[&!color=#ff0000]
	'ABD48741_A/little_grebe/Thailand/Phichit-01/2004_H5N1_//2004'[&!color=#ff0000]
	'ABD49493_A/Cygnus_olor/Astrakhan/Ast05-2-1/2005_H5N1_/11/2005'[&!color=#ff0000]
	'ABD91845_A/crested_eagle/Belgium/01/2004_H5N1_//2004'[&!color=#ff0000]
	'ABD92952_A/chicken/Kurgan/05/2005_H5N1_//2005'[&!color=#ff0000]
	'ABD92960_A/duck/Kurgan/08/2005_H5N1_//2005'[&!color=#ff0000]
	'ABE26832_A/swan/Germany/R65/2006_H5N1_/02/2006'[&!color=#ff0000]
	'ABF01668_A/chicken/Magetan/BBVW/2005_H5N1_//2005'[&!color=#ff0000]
	'ABF01673_A/chicken/Purworejo/BBVW/2005_H5N1_//2005'[&!color=#ff0000]
	'ABF01674_A/quail/Yogjakarta/BBVet-IX/2004_H5N1_//2004'[&!color=#ff0000]
	'ABF01675_A/chicken/Kulon_Progo/BBVet-XII-2/2004_H5N1_//2004'[&!color=#ff0000]
	'ABF01676_A/chicken/Gunung_Kidal/BBVW/2005_H5N1_//2005'[&!color=#ff0000]
	'ABF01677_A/chicken/Kulon_Progo/BBVW/2005_H5N1_//2005'[&!color=#ff0000]
	'ABF01678_A/chicken/Purwakarta/BBVet-IV/2004_H5N1_//2004'[&!color=#ff0000]
	'ABF01679_A/chicken/Bangli_Bali/BBPV6-1/2004_H5N1_//2004'[&!color=#ff0000]
	'ABF01680_A/chicken/Bangli_Bali/BPPV6-2/2004_H5N1_//2004'[&!color=#ff0000]
	'ABF01683_A/duck/Parepare/BBVM/2005_H5N1_//2005'[&!color=#ff0000]
	'ABF01689_A/chicken/Simalanggang/BPPVI/2005_H5N1_//2005'[&!color=#ff0000]
	'ABF01690_A/chicken/Tebing_Tinggi/BPPVI/2005_H5N1_//2005'[&!color=#ff0000]
	'ABF01691_A/chicken/Dairi/BPPVI/2005_H5N1_//2005'[&!color=#ff0000]
	'ABF01692_A/chicken/Deli_Serdang/BPPVI/2005_H5N1_//2005'[&!color=#ff0000]
	'ABF01693_A/chicken/Tarutung/BPPVI/2005_H5N1_//2005'[&!color=#ff0000]
	'ABF50828_A/Cygnus_olor/Italy/742/2006_H5N1_10/02/2006'[&!color=#ff0000]
	'ABF50829_A/chicken/Nigeria/641/2006_H5N1_17/01/2006'[&!color=#ff0000]
	'ABF50998_A/chicken/Zhejiang/24/2005_H5N1_//2005'[&!color=#ff0000]
	'ABG38196_A/chicken/Crimea/08/2005_H5N1_//2005'[&!color=#ff0000]
	'ABG75625_A/grebe/Tyva/Tyv06-2/06_H5N1_24/06/2006'[&!color=#ff0000]
	'ABG88233_A/mallard/Ohio/298/1987_H4N6_19/10/1987'[&!color=#0000ff]
	'ABG88244_A/mallard/Ohio/97/1989_H4N2_19/10/1989'[&!color=#0000ff]
	'ABG88277_A/pintail/Ohio/294/1988_H6N2_13/10/1988'
	'ABH03486_A/Bewick''s_swan/Netherlands/1/2005_H6N2_//2005'
	'ABH03494_A/Bewick''s_swan/Netherlands/2/2005_H6N8_//2005'
	'ABH85397_A/duck/Novosibirsk/02/05_H5N1_//2005'[&!color=#ff0000]
	'ABI20814_A/pintail/Ohio/226/1998_H6N2_17/10/1998'
	'ABI30366_A/green-winged_teal/Ohio/178/1999_H6N2_23/10/1999'
	'ABI33804_A/babbler/Fujian/320/04_H5N1_//2004'[&!color=#ff0000]
	'ABI33805_A/golden_mountain_thrush/Fujian/376/04_H5N1_//2004'[&!color=#ff0000]
	'ABI33809_A/wild_duck/Shanghai/59/04_H5N1_//2004'[&!color=#ff0000]
	'ABI33810_A/blackbird/Hunan/1/2004_H5N1_//2004'[&!color=#ff0000]
	'ABI33811_A/curlew/Shandong/61/04_H5N1_//2004'[&!color=#ff0000]
	'ABI33812_A/slaty-backed_gull/Shandong/38/04_H5N1_//2004'[&!color=#ff0000]
	'ABI34123_A/grebe/Tyva/Tyv06-1/2006_H5N1_24/06/2006'[&!color=#ff0000]
	'ABI36019_A/chicken/Indonesia/CDC25/2005_H5N1_04/10/2005'[&!color=#ff0000]
	'ABI36030_A/chicken/Indonesia/CDC24/2005_H5N1_04/10/2005'[&!color=#ff0000]
	'ABI48005_A/mallard/Ohio/657/2002_H4N6_19/08/2002'[&!color=#0000ff]
	'ABI48027_A/mallard/Ohio/275/1987_H4N2_19/10/1987'[&!color=#0000ff]
	'ABI84485_A/red-necked_stint/Australia/4189/1980_H4N8_25/10/1980'[&!color=#0000ff]
	'ABI84616_A/duck/Minnesota/1525/1981_H5N1_17/10/1981'[&!color=#ff0000]
	'ABI84657_A/turkey/Minnesota/836/1980_H6N2_01/01/1980'
	'ABI84673_A/turkey/Minnesota/957/1980_H6N6_02/09/1980'
	'ABI84805_A/mallard_duck/New_York/180/1986_H4N9_04/10/1986'[&!color=#0000ff]
	'ABI84837_A/chicken/New_York/14677-13/1998_H6N2_25/02/1998'
	'ABI84848_A/duck/New_York/16873/1999_H6N2_25/05/1999'
	'ABI84876_A/chicken/New_York/28263/1989_H6N3_02/05/1989'
	'ABI84893_A/blue-winged_teal/New_York/370ac/1979_H4N2_20/11/1979'[&!color=#0000ff]
	'ABI84904_A/mallard_duck/New_York/194/1982_H4N8_01/12/1982'[&!color=#0000ff]
	'ABI84915_A/pintail_duck/New_York/155/1982_H4N3_01/12/1982'[&!color=#0000ff]
	'ABI84926_A/wood_duck/New_York/60/1982_H6N8_01/12/1982'
	'ABI84937_A/mallard_duck/New_York/90/1982_H6N8_01/12/1982'
	'ABI85116_A/chicken/Scotland/1959_H5N1_//1959'[&!color=#ff0000]
	'ABI85171_A/turkey/England/50-92/1991_H5N1_//1991'[&!color=#ff0000]
	'ABI85182_A/ruddy_turnstone/Delaware/105/1998_H6N8_18/05/1998'
	'ABI92202_A/mallard/Ohio/344/1987_H6N2_19/10/1987'
	'ABI92213_A/green-winged_teal/Ohio/344/1986_H4N2_30/10/1986'[&!color=#0000ff]
	'ABI92224_A/mallard/Ohio/83/1986_H4N6_24/10/1986'[&!color=#0000ff]
	'ABI92235_A/mallard/Ohio/338/1986_H4N8_29/10/1986'[&!color=#0000ff]
	'ABI92246_A/mallard/Ohio/249/1998_H6N1_17/10/1998'
	'ABI92257_A/mallard/Ohio/170/1999_H6N5_23/10/1999'
	'ABI94738_A/chicken/Hubei/wf/2002_H5N1_//2002'[&!color=#ff0000]
	'ABI94746_A/duck/Hubei/wg/2002_H5N1_//2002'[&!color=#ff0000]
	'ABI94753_A/chicken/Hubei/wh/1997_H5N1_//1997'[&!color=#ff0000]
	'ABI94763_A/chicken/Hubei/wi/1997_H5N1_//1997'[&!color=#ff0000]
	'ABI95161_A/black_duck/Ohio/307/1987_H6N2_19/10/1987'
	'ABI95172_A/pintail/Ohio/351/1987_H6N2_19/10/1987'
	'ABI95183_A/gadwall/Ohio/37/1999_H6N2_16/10/1999'
	'ABI95194_A/green-winged_teal/Ohio/86/1986_H6N2_26/10/1986'
	'ABI95205_A/green-winged_teal/Ohio/59/1989_H6N8_19/10/1989'
	'ABI95326_A/chicken/Nigeria/641/2006_H5N1_//2006'[&!color=#ff0000]
	'ABI95337_A/chicken/Nigeria/957-20/2006_H5N1_//2006'[&!color=#ff0000]
	'ABI95348_A/chicken/Sudan/1784-7/2006_H5N1_//2006'[&!color=#ff0000]
	'ABI95359_A/chicken/Sudan/1784-10/2006_H5N1_//2006'[&!color=#ff0000]
	'ABI96708_A/chicken/Henan/wu/2004_H5N1_//2004'[&!color=#ff0000]
	'ABI96728_A/chicken/Hubei/wj/1997_H5N1_//1997'[&!color=#ff0000]
	'ABI96740_A/chicken/Hubei/wl/1997_H5N1_//1997'[&!color=#ff0000]
	'ABI96756_A/chicken/Hubei/wn/2003_H5N1_//2003'[&!color=#ff0000]
	'ABI96766_A/chicken/Jiangsu/cz1/2002_H5N1_//2002'[&!color=#ff0000]
	'ABI97323_A/chicken/Jilin/he/2002_H5N1_//2002'[&!color=#ff0000]
	'ABI97332_A/chicken/Jilin/hg/2002_H5N1_//2002'[&!color=#ff0000]
	'ABI97343_A/chicken/Jilin/hj/2003_H5N1_//2003'[&!color=#ff0000]
	'ABI97497_A/mallard/Ohio/94/1989_H4N2_19/10/1989'[&!color=#0000ff]
	'ABI98909_A/chicken/Hubei/wo/2003_H5N1_//2003'[&!color=#ff0000]
	'ABI98913_A/chicken/Jilin/ha/2003_H5N1_//2003'[&!color=#ff0000]
	'ABI98926_A/chicken/Jilin/hd/2002_H5N1_//2002'[&!color=#ff0000]
	'ABI98934_A/chicken/Jilin/hf/2002_H5N1_//2002'[&!color=#ff0000]
	'ABI98937_A/chicken/Jilin/xw/2003_H5N1_//2003'[&!color=#ff0000]
	'ABJ09473_A/duck/Guangxi/xa/2001_H5N1_//2001'[&!color=#ff0000]
	'ABJ09483_A/duck/Hubei/wp/2003_H5N1_//2003'[&!color=#ff0000]
	'ABJ09487_A/duck/Shanghai/xj/2002_H5N1_//2002'[&!color=#ff0000]
	'ABJ09505_A/duck/Zhejiang/bj/2002_H5N1_//2002'[&!color=#ff0000]
	'ABJ09510_A/goose/Fujian/bb/2003_H5N1_//2003'[&!color=#ff0000]
	'ABJ09525_A/goose/Guangdong/xb/2001_H5N1_//2001'[&!color=#ff0000]
	'ABJ09535_A/goose/Jilin/hb/2003_H5N1_//2003'[&!color=#ff0000]
	'ABJ16586_A/mallard/Ohio/64/1989_H6N8_19/10/1989'
	'ABJ16806_A/Cygnus_cygnus/Iran/754/2006_H5N1_//2006'[&!color=#ff0000]
	'ABJ16817_A/chicken/Afghanistan/1207/2006_H5N1_//2006'[&!color=#ff0000]
	'ABJ16828_A/mallard/Italy/835/2006_H5N1_//2006'[&!color=#ff0000]
	'ABJ16839_A/cygnus_olor/Croatia/1/2005_H5N1_//2005'[&!color=#ff0000]
	'ABJ16850_A/duck/Egypt/2253-3/2006_H5N1_//2006'[&!color=#ff0000]
	'ABJ16861_A/chicken/Nigeria/1047-8/2006_H5N1_//2006'[&!color=#ff0000]
	'ABJ16872_A/ostrich/Nigeria/1047-25/2006_H5N1_//2006'[&!color=#ff0000]
	'ABJ16883_A/chicken/Nigeria/1047-54/2006_H5N1_//2006'[&!color=#ff0000]
	'ABJ16894_A/chicken/Nigeria/1047-62/2006_H5N1_//2006'[&!color=#ff0000]
	'ABJ16905_A/chicken/Nigeria/1047-30/2006_H5N1_//2006'[&!color=#ff0000]
	'ABJ16916_A/chicken/Nigeria/1047-34/2006_H5N1_//2006'[&!color=#ff0000]
	'ABJ16927_A/chicken/Cote_d''Ivoire/1787-34/2006_H5N1_//2006'[&!color=#ff0000]
	'ABJ16938_A/duck/Cote_d''Ivoire/1787-18/2006_H5N1_//2006'[&!color=#ff0000]
	'ABJ16949_A/duck/Vietnam/1/2005_H5N1_//2005'[&!color=#ff0000]
	'ABJ51683_A/duck/Viet_Nam/12/2005_H5N1_//2005'[&!color=#ff0000]
	'ABJ51694_A/chicken/Viet_Nam/11/2005_H5N1_//2005'[&!color=#ff0000]
	'ABJ51705_A/chicken/Viet_Nam/9/2005_H5N1_//2005'[&!color=#ff0000]
	'ABJ51738_A/chicken/Viet_Nam/2/2005_H5N1_//2005'[&!color=#ff0000]
	'ABJ51749_A/chicken/Viet_Nam/10/2005_H5N1_//2005'[&!color=#ff0000]
	'ABJ52560_A/chicken/Jilin/hk/2004_H5N1_//2004'[&!color=#ff0000]
	'ABJ52573_A/chicken/Jilin/hm/2003_H5N1_//2003'[&!color=#ff0000]
	'ABJ53536_A/duck/Niger/914/2006_H5N1_//2006'[&!color=#ff0000]
	'ABJ53558_A/swan/Slovenia/760/2006_H5N1_//2006'[&!color=#ff0000]
	'ABJ53569_A/duck/Viet_Nam/18/2005_H5N1_//2005'[&!color=#ff0000]
	'ABJ53593_A/chicken/Viet_Nam/17/2005_H5N1_//2005'[&!color=#ff0000]
	'ABJ53604_A/quail/Viet_Nam/15/2005_H5N1_//2005'[&!color=#ff0000]
	'ABJ98941_A/duck/Hubei/wq/2003_H5N1_//2003'[&!color=#ff0000]
	'ABK34762_A/chicken/Shanxi/2/2006_H5N1_//2006'[&!color=#ff0000]
	'ABK40104_A/guinea_fowl/Nigeria/957-12/2006_H5N1_//2006'[&!color=#ff0000]
	'ABL67043_A/mallard/Ohio/324/1988_H4N6_13/10/1988'[&!color=#0000ff]
	'ABL67098_A/pintail/Alaska/310/2005_H4N6_11/08/2005'[&!color=#0000ff]
	'ABL67164_A/snow_goose/Maryland/410/2005_H6N1_13/12/2005'
	'ABL67766_A/open-billed_stork/Nakhonsawan/BBD0104F/2004_H5N1_//2004'[&!color=#ff0000]
	'ABL67777_A/open-billed_stork/Nakhonsawan/BBD0404F/2004_H5N1_//2004'[&!color=#ff0000]
	'ABL67788_A/open-billed_stork/Suphanburi/TSD0912F/2004_H5N1_//2004'[&!color=#ff0000]
	'ABL67801_A/open-billed_stork/Nakhonsawan/BBD1521J/2005_H5N1_//2005'[&!color=#ff0000]
	'ABL67812_A/open-billed_stork/Nakhonsawan/BBD2616F/2005_H5N1_//2005'[&!color=#ff0000]
	'ABL67823_A/open-billed_stork/Nakhonsawan/BBA3011M/2005_H5N1_//2005'[&!color=#ff0000]
	'ABL75584_A/green-winged_teal/Ohio/203/1998_H6N2_17/10/1998'
	'ABM21981_A/black_duck/Ohio/101/1986_H6N2_24/10/1986'
	'ABM22003_A/snow_goose/Maryland/353/2005_H6N1_13/12/2005'
	'ABM22014_A/snow_goose/Maryland/364/2005_H6N1_13/12/2005'
	'ABO33638_A/open-billed_stork/Bangkok/LBD0111F/04_H5N1_//2004'[&!color=#ff0000]
	'ABO33639_A/open-billed_stork/Bangkok/LBD0511F/04_H5N1_//2004'[&!color=#ff0000]
	'ABO33640_A/open-billed_stork/Nakhonsawan/BBD1221J/05_H5N1_//2005'[&!color=#ff0000]
	'ABO33641_A/open-billed_stork/Nakhonsawan/BBD1421J/05_H5N1_//2005'[&!color=#ff0000]
	'ABO33642_A/open-billed_stork/Nakhonsawan/BBD1621J/05_H5N1_//2005'[&!color=#ff0000]
	'ABO33644_A/open-billed_stork/Nakhonsawan/BBD1821J/05_H5N1_//2005'[&!color=#ff0000]
	'ABO33645_A/open-billed_stork/Nakhonsawan/BBD2316F/05_H5N1_//2005'[&!color=#ff0000]
	'ABO33646_A/open-billed_stork/Nakhonsawan/BBD2416F/05_H5N1_//2005'[&!color=#ff0000]
	'ABO33647_A/open-billed_stork/Nakhonsawan/BBD3009M/05_H5N1_//2005'[&!color=#ff0000]
	'ABO33648_A/open-billed_stork/Nakhonsawan/BBD3209M/05_H5N1_//2005'[&!color=#ff0000]
	'ABO33649_A/open-billed_stork/Nakhonsawan/BBD3309M/05_H5N1_//2005'[&!color=#ff0000]
	'ABO33650_A/open-billed_stork/Nakhonsawan/BBD3509M/05_H5N1_//2005'[&!color=#ff0000]
	'ABO33651_A/open-billed_stork/Nakhonsawan/BBA2111M/05_H5N1_//2005'[&!color=#ff0000]
	'ABO33657_A/open-billed_stork/Nakhonsawan/BBD4211M/05_H5N1_//2005'[&!color=#ff0000]
	'ABO33660_A/open-billed_stork/Nakhonsawan/BBD3616M/05_H5N1_//2005'[&!color=#ff0000]
	'ABO38273_A/cygnus_olor/Italy/808/2006_H5N1_//2006'[&!color=#ff0000]
	'ABO44210_A/chicken/Afghanistan/1573-47/2006_H5N1_//2006'[&!color=#ff0000]
	'ABO44221_A/chicken/Afghanistan/1573-65/2006_H5N1_//2006'[&!color=#ff0000]
	'ABO44232_A/chicken/Afghanistan/1573-92/2006_H5N1_//2006'[&!color=#ff0000]
	'ABO44243_A/chicken/Egypt/2253-1/2006_H5N1_//2006'[&!color=#ff0000]
	'ABO44254_A/turkey/Egypt/2253-2/2006_H5N1_//2006'[&!color=#ff0000]
	'ABO44276_A/chicken/Sudan/2115-9/2006_H5N1_//2006'[&!color=#ff0000]
	'ABO44287_A/chicken/Sudan/2115-12/2006_H5N1_//2006'[&!color=#ff0000]
	'ABO44298_A/turkey/Ivory_Coast/4372-2/2006_H5N1_/12/2006'[&!color=#ff0000]
	'ABO51850_A/mallard/Ohio/667/2002_H4N6_19/08/2002'[&!color=#0000ff]
	'ABO51861_A/mallard/Maryland/750/2002_H4N6_27/08/2002'[&!color=#0000ff]
	'ABO51883_A/blue-winged_teal/Ohio/989/2002_H4N6_07/09/2002'[&!color=#0000ff]
	'ABO51905_A/black_duck/Maryland/834/2002_H4N8_28/08/2002'[&!color=#0000ff]
	'ABO51916_A/mallard/Ohio/655/2002_H4N6_19/08/2002'[&!color=#0000ff]
	'ABO51927_A/mallard/Ohio/666/2002_H6N2_19/08/2002'
	'ABO51938_A/mallard/Ohio/668/2002_H4N6_19/08/2002'[&!color=#0000ff]
	'ABO51949_A/mallard/Ohio/671/2002_H4N6_19/08/2002'[&!color=#0000ff]
	'ABO51960_A/mallard/Ohio/686/2002_H4N2_19/08/2002'[&!color=#0000ff]
	'ABO51971_A/mallard/Maryland/470/2002_H6N2_14/08/2002'
	'ABO51982_A/mallard/Maryland/172/2002_H6N2_26/06/2002'
	'ABO51993_A/mallard/Ohio/648/2002_H6N2_19/08/2002'
	'ABO52004_A/mallard/Ohio/653/2002_H6N2_19/08/2002'
	'ABO52015_A/mallard/Maryland/881/2002_H6N2_29/08/2002'
	'ABO52026_A/pintail/Ohio/73/1989_H6N2_19/10/1989'
	'ABO52037_A/mallard/Ohio/664/2002_H6N6_19/08/2002'
	'ABO52059_A/mallard/Ohio/217/1998_H6N8_17/10/1998'
	'ABO52169_A/mallard/Ohio/242/1998_H6N8_//1998'
	'ABO52191_A/mallard/Ohio/115/1989_H6N8_//1989'
	'ABO52202_A/mallard/Ohio/129/1989_H4N6_//1989'[&!color=#0000ff]
	'ABO52213_A/mallard/Ohio/81/1986_H6N2_//1986'
	'ABO52488_A/green-winged_teal/Ohio/80/1993_H6N8_//1993'
	'ABO52499_A/mallard/Ohio/123/1989_H6N8_//1989'
	'ABO52510_A/mallard/Ohio/178/1990_H4N6_//1990'[&!color=#0000ff]
	'ABO52521_A/blue-winged_teal/Ohio/1339/2005_H4N6_//2005'[&!color=#0000ff]
	'ABO52543_A/green-winged_teal/Ohio/1324/2005_H4N6_//2005'[&!color=#0000ff]
	'ABO52664_A/green-winged_teal/Ohio/1324/2005_H4N6_//2005'[&!color=#0000ff]
	'ABO52675_A/mallard/Maryland/1241/2005_H4N6_//2005'[&!color=#0000ff]
	'ABO52697_A/green-winged_teal/Ohio/1292/2005_H4N6_//2005'[&!color=#0000ff]
	'ABO52730_A/chicken/Afghanistan/1573-7/2006_H5N1_//2006'[&!color=#ff0000]
	'ABO52752_A/chicken/Sudan/2115-10/2006_H5N1_//2006'[&!color=#ff0000]
	'ABO76701_A/chicken/Suzdalka/06/05_H5N1_//2005'[&!color=#ff0000]
	'ABO76702_A/chicken/Omsk/14/05_H5N1_//2005'[&!color=#ff0000]
	'ABO76703_A/goose/Suzdalka/10/05_H5N1_//2005'[&!color=#ff0000]
	'ABO76704_A/goose/Krasnoozerskoye/627/2005_H5N1_//2005'[&!color=#ff0000]
	'ABO76706_A/chicken/Krasnodar/123/06_H5N1_//2006'[&!color=#ff0000]
	'ABO76707_A/chicken/Tula/4/05_H5N1_//2005'[&!color=#ff0000]
	'ABO76989_A/mallard/Maryland/2022/2005_H6N8_//2005'
	'ABP64749_A/tree_sparrow/Thailand/VSMU-16-RBR/2005_H5N1_//2005'[&!color=#ff0000]
	'ABP64759_A/golden_pheasant/Thailand/VSMU-21-SPB/2005_H5N1_//2005'[&!color=#ff0000]
	'ABQ01266_A/blue-winged_teal/Ohio/1387/2005_H6N2_//2005'
	'ABQ01310_A/white-winged_scoter/Maryland/301/2005_H4N6_05/12/2005'[&!color=#0000ff]
	'ABQ12376_A/mallard/Manitoba/458/2005_H5N1_//2005'[&!color=#ff0000]
	'ABQ23871_A/mallard/SanJiang/151/2006_H6N2_//2006'
	'ABQ41360_A/chicken/Thailand/vsmu-3-BKK/2004_H5N1_//2004'[&!color=#ff0000]
	'ABQ43786_A/mallard/ON/499/2005_H5N1_//2005'[&!color=#ff0000]
	'ABQ43799_A/chicken/Russia_Moscow_oblast_Odintsovo/1/2007_H5N1_//2007'[&!color=#ff0000]
	'ABQ43816_A/chicken/Russia_Krasnodar/2/2007_H5N1_//2007'[&!color=#ff0000]
	'ABQ45859_A/chicken/India/NIV33487/06_H5N1_//2006'[&!color=#ff0000]
	'ABQ81824_A/mallard/Hei_Longjiang/131/2006_H6N2_//2006'
	'ABR31769_A/chicken/Taiwan/2838N/00_H6N1_//2000'
	'ABR31780_A/chicken/Taiwan/2838V/00_H6N1_//2000'
	'ABS70304_A/mallard/Maryland/887/2002_H6N1_//2002'
	'ABS89386_A/mallard/Maryland/1983/2005_H6N8_//2005'
	'ABU53955_A/mallard/SanJiang/113/2006_H6N2_//2006'
	'ABV53477_A/chicken/Nigeria/1071-1/2007_H5N1_//2007'[&!color=#ff0000]
	'ABV53487_A/chicken/Nigeria/1071-3/2007_H5N1_//2007'[&!color=#ff0000]
	'ABV53497_A/chicken/Nigeria/1071-4/2007_H5N1_//2007'[&!color=#ff0000]
	'ABV53517_A/chicken/Nigeria/1071-7/2007_H5N1_//2007'[&!color=#ff0000]
	'ABV53527_A/chicken/Nigeria/1071-9/2007_H5N1_//2007'[&!color=#ff0000]
	'ABV53537_A/chicken/Nigeria/1071-10/2007_H5N1_//2007'[&!color=#ff0000]
	'ABV53557_A/chicken/Nigeria/1071-22/2007_H5N1_//2007'[&!color=#ff0000]
	'ABV53567_A/duck/Nigeria/1071-23/2007_H5N1_//2007'[&!color=#ff0000]
	'ABV53577_A/chicken/Nigeria/1071-29/2007_H5N1_//2007'[&!color=#ff0000]
	'ABV53587_A/chicken/Nigeria/1071-30/2007_H5N1_//2007'[&!color=#ff0000]
	'ABV56237_A/gull/Moscow/3100/2006_H6N2_/10/2006'
	'ABV60446_A/chicken/Krasnodar/300/07_H5N1_05/09/2007'[&!color=#ff0000]
	'ABW21644_A/mallard/Huadong/S/2005_H5N1_//2005'[&!color=#ff0000]
	'ABW21654_A/mallard/Huadong/lk/2005_H5N1_//2005'[&!color=#ff0000]
	'ABW21664_A/mallard/Huadong/hn/2005_H5N1_//2005'[&!color=#ff0000]
	'ABW21674_A/mallard/Huadong/Y/2003_H5N1_//2003'[&!color=#ff0000]
	'ABW23596_A/dunlin/Barrow/65/2005_H6N1_//2005'
	'ABW73773_A/duck/Korea/Asan6/2006_H5N1_//2006'[&!color=#ff0000]
	'ABW94116_A/chicken/NY/13237-6/98_H6N8_//1998'
	'ABW94120_A/chicken/California/6643/2001_H6N2_//2001'
	'ABW95934_A/duck/Guangxi/12/2003_H5N1_//2003'[&!color=#ff0000]
	'ABW95945_A/duck/Guangxi/27/2003_H5N1_//2003'[&!color=#ff0000]
	'ABW97456_A/Japanese_quail/CA/K0401010/2004_H6N2_//2004'
	'ABW97467_A/chicken/CA/S0403106/2004_H6N2_//2004'
	'ABX10489_A/chicken/Hebei/126/2005_H5N1_//2005'[&!color=#ff0000]
	'ABX10504_A/chicken/Hebei/102/2005_H5N1_//2005'[&!color=#ff0000]
	'ABX10511_A/chicken/Hebei/706/2005_H5N1_//2005'[&!color=#ff0000]
	'ABX38824_A/chicken/Burkina_Faso/1347-16/2006_H5N1_//2006'[&!color=#ff0000]
	'ABX38835_A/guinea_fowl/Burkina_Faso/1347-20/2006_H5N1_//2006'[&!color=#ff0000]
	'ABX56046_A/Cygnus_cygnus/Krasnodar/329/07_H5N1_06/09/2007'[&!color=#ff0000]
	'ABX80051_A/avian/Russia/5354-vac/2005_H5N1_//2005'[&!color=#ff0000]
	'ABX83935_A/wild_duck/Hunan/021/2005_H5N1_//2005'[&!color=#ff0000]
	'ABX83954_A/wild_duck/Hunan/211/2005_H5N1_//2005'[&!color=#ff0000]
	'ABX88820_A/eurasian_coot/Western_Australia/2727/1979_H6N2_//1979'
	'ABX88831_A/duck/Victoria/5384/2002_H4N8_//2002'[&!color=#0000ff]
	'ABX88842_A/red-necked_stint/Australia/2/2004_H4N8_//2004'[&!color=#0000ff]
	'ABY40850_A/whooper_swan/Scotland/1430/2006_H5N1_31/03/2006'[&!color=#ff0000]
	'ABY51612_A/chicken/Vietnam/24/2004_H5N1_//2004'[&!color=#ff0000]
	'ABY67928_A/duck/Nong-Khai/Thailand/KU-56/2007_H5N1_//2007'[&!color=#ff0000]
	'ABY76291_A/chicken/Rostov/22-1/2007_H5N1_//2007'[&!color=#ff0000]
	'ABZ10826_A/chicken/Rostov-on-Don/35/2007_H5N1_14/12/2007'[&!color=#ff0000]
	'ABZ91682_A/domestic_green-winged_teal/Hunan/79/2005_H5N1_//2005'[&!color=#ff0000]
	'ABZ91694_A/domestic_green-winged_teal/Hunan/67/2005_H5N1_//2005'[&!color=#ff0000]
	'ACA03236_A/turkey/Israel/345/2006_H5N1_//2006'[&!color=#ff0000]
	'ACA03237_A/turkey/Israel/446/2006_H5N1_//2006'[&!color=#ff0000]
	'ACA03239_A/chicken/Gaza/714/2006_H5N1_//2006'[&!color=#ff0000]
	'ACA03240_A/chicken/Israel/625/2006_H5N1_//2006'[&!color=#ff0000]
	'ACA05813_A/red-necked_stint/Australia/5/2004_H4N8_//2004'[&!color=#0000ff]
	'ACA21562_A/chicken/Kuwait/KISR2/2007_H5N1_//2007'[&!color=#ff0000]
	'ACA21573_A/chicken/Kuwait/KISR3/2007_H5N1_//2007'[&!color=#ff0000]
	'ACA21584_A/chicken/Kuwait/KISR5/2007_H5N1_//2007'[&!color=#ff0000]
	'ACA21595_A/chicken/Kuwait/KISR6/2007_H5N1_//2007'[&!color=#ff0000]
	'ACA21606_A/chicken/Kuwait/KISR7/2007_H5N1_//2007'[&!color=#ff0000]
	'ACA23988_A/pigeon/Rostov-on-Don/6/2007_H5N1_14/12/2007'[&!color=#ff0000]
	'ACA47413_A/chicken/Shantou/904/2001_H5N1_//2001'[&!color=#ff0000]
	'ACA47446_A/duck/Shantou/1930/2001_H5N1_//2001'[&!color=#ff0000]
	'ACA47468_A/goose/Shantou/4325/2001_H5N1_//2001'[&!color=#ff0000]
	'ACA47545_A/chicken/Shantou/5738/2001_H5N1_//2001'[&!color=#ff0000]
	'ACA47600_A/partridge/Shantou/478/2002_H5N1_//2002'[&!color=#ff0000]
	'ACA47688_A/chicken/Shantou/4059/2002_H5N1_//2002'[&!color=#ff0000]
	'ACA47710_A/pheasant/Shantou/4567/2002_H5N1_//2002'[&!color=#ff0000]
	'ACA47765_A/partridge/Shantou/2886/2003_H5N1_//2003'[&!color=#ff0000]
	'ACA47776_A/pheasant/Shantou/3535/2003_H5N1_//2003'[&!color=#ff0000]
	'ACA47787_A/chicken/Shantou/3744/2003_H5N1_//2003'[&!color=#ff0000]
	'ACA47798_A/chukar/Shantou/4690/2003_H5N1_//2003'[&!color=#ff0000]
	'ACA47897_A/duck/Hunan/533/2004_H5N1_//2004'[&!color=#ff0000]
	'ACA47908_A/duck/Hunan/733/2004_H5N1_//2004'[&!color=#ff0000]
	'ACA48040_A/duck/Yunnan/4072/2003_H5N1_//2003'[&!color=#ff0000]
	'ACA48051_A/duck/Yunnan/4645/2003_H5N1_//2003'[&!color=#ff0000]
	'ACA48084_A/chicken/Yunnan/5686/2003_H5N1_//2003'[&!color=#ff0000]
	'ACA48095_A/duck/Yunnan/5948/2003_H5N1_//2003'[&!color=#ff0000]
	'ACA48106_A/duck/Yunnan/6080/2003_H5N1_//2003'[&!color=#ff0000]
	'ACA48117_A/duck/Yunnan/6603/2003_H5N1_//2003'[&!color=#ff0000]
	'ACA48128_A/chicken/Yunnan/6797/2003_H5N1_//2003'[&!color=#ff0000]
	'ACA48139_A/chicken/Yunnan/6885/2003_H5N1_//2003'[&!color=#ff0000]
	'ACA48150_A/chicken/Yunnan/6957/2003_H5N1_//2003'[&!color=#ff0000]
	'ACA48161_A/chicken/Yunnan/207/2004_H5N1_//2004'[&!color=#ff0000]
	'ACA48172_A/duck/Yunnan/426/2004_H5N1_//2004'[&!color=#ff0000]
	'ACA48194_A/duck/Yunnan/522/2004_H5N1_//2004'[&!color=#ff0000]
	'ACB47244_A/turkey/Saudi_Arabia/6732-6/2007_H5N1_//2007'[&!color=#ff0000]
	'ACB72442_A/chicken/Israel/364/2006_H5N1_//2006'[&!color=#ff0000]
	'ACB72452_A/chicken/Israel/1055/2008_H5N1_//2008'[&!color=#ff0000]
	'ACC63273_A/duck/Vietnam/7A/2004_H5N1_//2004'[&!color=#ff0000]
	'ACD35882_A/chicken/Nigeria/228-10/2006_H5N1_//2006'[&!color=#ff0000]
	'ACD35893_A/chicken/Nigeria/228-6/2006_H5N1_//2006'[&!color=#ff0000]
	'ACD35904_A/chicken/Nigeria/228-5/2006_H5N1_//2006'[&!color=#ff0000]
	'ACD37786_A/saker_falcon/Kuwait/0286/2007_H5N1_//2007'[&!color=#ff0000]
	'ACD62251_A/brown-headed_gull/Thailand/VSMU-28-SPK/2005_H5N1_//2005'[&!color=#ff0000]
	'ACD84807_A/falcon/Saudi_Arabia/D1795/2005_H5N1_//2005'[&!color=#ff0000]
	'ACE73591_A/chicken/Thailand/ICRC-V586/2008_H5N1_//2008'[&!color=#ff0000]
	'ACE76544_A/gadwall/California/HKWF100/2007_H6N1_24/10/2007'
	'ACE76588_A/northern_shoveler/California/HKWF268/2007_H6N2_28/10/2007'
	'ACE76599_A/American_wigeon/California/HKWF371/2007_H6N5_07/10/2007'
	'ACE76610_A/northern_shoveler/California/HKWF383/2007_H6N1_03/11/2007'
	'ACE81688_A/northern_shoveler/California/HKWF115/2007_H6N1_24/10/2007'
	'ACE81699_A/bufflehead/California/HKWF205/2007_H4N8_28/10/2007'[&!color=#0000ff]
	'ACE81710_A/American_wigeon/California/HKWF295/2007_H6N5_31/10/2007'
	'ACE81721_A/American_wigeon/California/HKWF450/2007_H4N7_04/11/2007'[&!color=#0000ff]
	'ACF16397_A/duck/Hubei/Hangmei01/2006_H5N1_//2006'[&!color=#ff0000]
	'ACF17936_A/chicken/Thailand/NS-341/2008_H5N1_//2008'[&!color=#ff0000]
	'ACF24885_A/duck/PA/486/1969_H6N1_//1969'
	'ACF32597_A/common_gull/Chany/P/2006_H5N1_18/07/2006'[&!color=#ff0000]
	'ACF33683_A/mallard/MN/323/1999_H4N8_//1999'[&!color=#0000ff]
	'ACF33694_A/mallard/Minnesota/269/1999_H4N6_//1999'[&!color=#0000ff]
	'ACF33705_A/mallard/Minnesota/160/1999_H4N6_//1999'[&!color=#0000ff]
	'ACF36751_A/turkey/Ontario/84/1983_H5N1_/01/1983'[&!color=#ff0000]
	'ACF36771_A/turkey/CA/358533/2005_H4N8_//2005'[&!color=#0000ff]
	'ACF36775_A/chicken/Thailand/ICRC-213/2007_H5N1_23/08/2007'[&!color=#ff0000]
	'ACF36834_A/mallard/Yan_chen/2005_H4N6_/10/2005'[&!color=#0000ff]
	'ACF47438_A/American_wigeon/California/HKWF1174/2007_H6N1_05/12/2007'
	'ACF47493_A/American_wigeon/California/HKWF353/2007_H6N1_03/11/2007'
	'ACF47504_A/ring_necked_duck/California/HKWF402/2007_H6N1_03/11/2007'
	'ACF47515_A/American_wigeon/California/HKWF41/2007_H6N1_21/10/2007'
	'ACF47526_A/American_wigeon/California/HKWF42/2007_H6N1_21/10/2007'
	'ACF76200_A/chicken/Vietnam/18/2004_H5N1_//2004'[&!color=#ff0000]
	'ACF76211_A/chicken/Vietnam/890/2004_H5N1_//2004'[&!color=#ff0000]
	'ACF76222_A/chicken/Vietnam/NCVD09/2005_H5N1_//2005'[&!color=#ff0000]
	'ACF76244_A/duck/Vietnam/NCVD05/2005_H5N1_//2005'[&!color=#ff0000]
	'ACG50703_A/chicken/Guangdong/1/2005_H5N1_//2005'[&!color=#ff0000]
	'ACG58460_A/Muscovy_duck/Vietnam/217/2005_H5N1_18/12/2005'[&!color=#ff0000]
	'ACG58537_A/chicken/Vietnam/209/2005_H5N1_08/12/2005'[&!color=#ff0000]
	'ACG58581_A/duck/Vietnam/205/2005_H5N1_07/12/2005'[&!color=#ff0000]
	'ACG58614_A/chicken/Vietnam/202/2005_H5N1_05/12/2005'[&!color=#ff0000]
	'ACG58625_A/duck/Vietnam/201/2005_H5N1_02/12/2005'[&!color=#ff0000]
	'ACG58636_A/chicken/Vietnam/200/2005_H5N1_02/12/2005'[&!color=#ff0000]
	'ACH43177_A/mallard/ON/499/2005_H5N1_/11/2005'[&!color=#ff0000]
	'ACH85373_A/duck/Yunnan/4873/2006_H5N1_//2006'[&!color=#ff0000]
	'ACH85384_A/duck/Yunnan/5310/2006_H5N1_//2006'[&!color=#ff0000]
	'ACH85395_A/duck/Yunnan/6490/2006_H5N1_//2006'[&!color=#ff0000]
	'ACH85406_A/goose/Yunnan/3798/2006_H5N1_//2006'[&!color=#ff0000]
	'ACH85450_A/goose/Yunnan/5141/2006_H5N1_//2006'[&!color=#ff0000]
	'ACH85461_A/goose/Yunnan/5540/2006_H5N1_//2006'[&!color=#ff0000]
	'ACH85483_A/goose/Yunnan/5769/2006_H5N1_//2006'[&!color=#ff0000]
	'ACH85505_A/goose/Yunnan/6193/2006_H5N1_//2006'[&!color=#ff0000]
	'ACH85516_A/goose/Yunnan/6384/2006_H5N1_//2006'[&!color=#ff0000]
	'ACH85549_A/wild_duck/Shantou/1737/2000_H6N8_//2000'
	'ACH88856_A/chicken/Laos/P0020/2007_H5N1_//2007'[&!color=#ff0000]
	'ACH88867_A/duck/Laos/P0050/2007_H5N1_//2007'[&!color=#ff0000]
	'ACH88878_A/duck/Laos/P0106/2007_H5N1_//2007'[&!color=#ff0000]
	'ACH88889_A/chicken/Laos/P0169/2007_H5N1_//2007'[&!color=#ff0000]
	'ACH88900_A/chicken/Laos/P0171/2007_H5N1_//2007'[&!color=#ff0000]
	'ACI16729_A/duck/Vietnam/NCVD06/2005_H5N1_//2005'[&!color=#ff0000]
	'ACI40921_A/mallard/ZhaLong/88/2004_H4N6_08/08/2004'[&!color=#0000ff]
	'ACI62842_A/falcon/Saudi_Arabia/D1936/2007_H5N1_//2007'[&!color=#ff0000]
	'ACI90132_A/least_sandpiper/South_Central_Alaska/2/2007_H4N8_09/05/2007'[&!color=#0000ff]
	'ACJ04570_A/least_sandpiper/South_Central_Alaska/1/2007_H4N8_09/05/2007'[&!color=#0000ff]
	'ACJ04594_A/northern_pintail/California/HKWF151/2007_H6N1_24/10/2007'
	'ACJ04605_A/northern_shoveler/California/HKWF216/2007_H6N1_28/10/2007'
	'ACJ09839_A/chicken/Vietnam/NCVD12/2005_H5N1_//2005'[&!color=#ff0000]
	'ACJ14847_A/duck/Vietnam/NCVD-1/2007_H5N1_//2007'[&!color=#ff0000]
	'ACJ14858_A/duck/Vietnam/NCVD-2/2007_H5N1_//2007'[&!color=#ff0000]
	'ACJ14869_A/chicken/Vietnam/NCVD-3/2007_H5N1_//2007'[&!color=#ff0000]
	'ACJ14880_A/Muscovy_duck/Vietnam/NCVD-4/2007_H5N1_//2007'[&!color=#ff0000]
	'ACJ14891_A/Muscovy_duck/Vietnam/NCVD-5/2007_H5N1_//2007'[&!color=#ff0000]
	'ACJ14902_A/duck/Vietnam/NCVD-6/2007_H5N1_//2007'[&!color=#ff0000]
	'ACJ14924_A/duck/Vietnam/NCVD-8/2007_H5N1_//2007'[&!color=#ff0000]
	'ACJ14957_A/Muscovy_duck/Vietnam/NCVD-11/2007_H5N1_//2007'[&!color=#ff0000]
	'ACJ14968_A/duck/Vietnam/NCVD-12/2007_H5N1_//2007'[&!color=#ff0000]
	'ACJ15001_A/duck/Vietnam/NCVD-16/2007_H5N1_//2007'[&!color=#ff0000]
	'ACJ15012_A/duck/Vietnam/NCVD-17/2007_H5N1_//2007'[&!color=#ff0000]
	'ACJ15023_A/duck/Vietnam/NCVD-18/2007_H5N1_//2007'[&!color=#ff0000]
	'ACJ15034_A/duck/Vietnam/NCVD-19/2007_H5N1_//2007'[&!color=#ff0000]
	'ACJ15045_A/chicken/Vietnam/NCVD-20/2007_H5N1_//2007'[&!color=#ff0000]
	'ACJ15056_A/chicken/Vietnam/NCVD-21/2007_H5N1_//2007'[&!color=#ff0000]
	'ACJ15067_A/Muscovy_duck/Vietnam/NCVD-22/2007_H5N1_//2007'[&!color=#ff0000]
	'ACJ15078_A/Muscovy_duck/Vietnam/NCVD-23/2007_H5N1_//2007'[&!color=#ff0000]
	'ACJ15100_A/duck/Vietnam/NCVD-25/2007_H5N1_//2007'[&!color=#ff0000]
	'ACJ15111_A/duck/Vietnam/NCVD-26/2007_H5N1_//2007'[&!color=#ff0000]
	'ACJ15122_A/Muscovy_duck/Vietnam/NCVD-29/2007_H5N1_//2007'[&!color=#ff0000]
	'ACJ15144_A/duck/Vietnam/NCVD-31/2007_H5N1_//2007'[&!color=#ff0000]
	'ACJ15155_A/duck/Vietnam/NCVD-34/2007_H5N1_//2007'[&!color=#ff0000]
	'ACJ15165_A/duck/Laos/NCVD-35/2007_H5N1_//2007'[&!color=#ff0000]
	'ACJ15205_A/chicken/Vietnam/NCVD-40/2007_H5N1_//2007'[&!color=#ff0000]
	'ACJ15216_A/chicken/Vietnam/NCVD-41/2007_H5N1_//2007'[&!color=#ff0000]
	'ACJ15236_A/duck/Vietnam/NCVD-43/2007_H5N1_//2007'[&!color=#ff0000]
	'ACJ15247_A/chicken/Vietnam/NCVD-44/2007_H5N1_//2007'[&!color=#ff0000]
	'ACJ15258_A/chicken/Vietnam/NCVD-45/2007_H5N1_//2007'[&!color=#ff0000]
	'ACJ24950_A/goose/Hungary/14756/2006_H5N1_06/06/2006'[&!color=#ff0000]
	'ACJ24961_A/mute_swan/Hungary/4571/2006_H5N1_16/02/2006'[&!color=#ff0000]
	'ACJ24972_A/mute_swan/Hungary/3472/2006_H5N1_06/02/2006'[&!color=#ff0000]
	'ACJ26095_A/house_crow/Hong_Kong/719/2007_H5N1_//2007'[&!color=#ff0000]
	'ACJ26117_A/white-backed_munia/Hong_Kong/828/2007_H5N1_//2007'[&!color=#ff0000]
	'ACJ26128_A/peregrine_falcon/Hong_Kong/1143/2007_H5N1_//2007'[&!color=#ff0000]
	'ACJ26205_A/scaly-breasted_munia/Hong_Kong/2572/2007_H5N1_//2007'[&!color=#ff0000]
	'ACJ26271_A/little_egret/Hong_Kong/8550/2007_H5N1_//2007'[&!color=#ff0000]
	'ACJ26282_A/little_egret/Hong_Kong/8863/2007_H5N1_//2007'[&!color=#ff0000]
	'ACJ26293_A/grey_heron/Hong_Kong/3088/2007_H5N1_//2007'[&!color=#ff0000]
	'ACJ26304_A/common_buzzard/Hong_Kong/9213/2007_H5N1_//2007'[&!color=#ff0000]
	'ACJ26315_A/black-crowned_night_heron/Hong_Kong/659/2008_H5N1_//2008'[&!color=#ff0000]
	'ACJ26326_A/great_egret/Hong_Kong/807/2008_H5N1_//2008'[&!color=#ff0000]
	'ACJ26337_A/grey_heron/Hong_Kong/1046/2008_H5N1_//2008'[&!color=#ff0000]
	'ACJ26348_A/magpie_robin/Hong_Kong/1097/2008_H5N1_//2008'[&!color=#ff0000]
	'ACJ26359_A/magpie_robin/Hong_Kong/1897/2008_H5N1_//2008'[&!color=#ff0000]
	'ACJ26370_A/peregrine_falcon/Hong_Kong/2142/2008_H5N1_//2008'[&!color=#ff0000]
	'ACJ53840_A/mute_swan/Aktau/1460/2006_H5N1_//2006'[&!color=#ff0000]
	'ACK28191_A/least_sandpiper/South_Central_Alaska/4/2007_H4N8_10/05/2007'[&!color=#0000ff]
	'ACK28202_A/northern_pintail/Interior_Alaska/1/2007_H4N6_08/08/2007'[&!color=#0000ff]
	'ACK43327_A/mallard/Ohio/338/1986_H4N8_//1986'[&!color=#0000ff]
	'ACK43349_A/guinea_fowl/NJ/14190-23/1996_H4N8_//1996'[&!color=#0000ff]
	'ACK43360_A/mallard/MN/327/1999_H4N8_//1999'[&!color=#0000ff]
	'ACK43365_A/mallard/Minnesota/348/2000_H4N6_//2000'[&!color=#0000ff]
	'ACK43370_A/mallard/Minnesota/192/1999_H4N6_//1999'[&!color=#0000ff]
	'ACK99277_A/chicken/Vietnam/921/2004_H5N1_//2004'[&!color=#ff0000]
	'ACK99288_A/chicken/Vietnam/925/2004_H5N1_//2004'[&!color=#ff0000]
	'ACK99299_A/chicken/Vietnam/933/2004_H5N1_//2004'[&!color=#ff0000]
	'ACK99310_A/chicken/Vietnam/NCVD11/2005_H5N1_//2005'[&!color=#ff0000]
	'ACM17283_A/chicken/Primorsky/85/2008_H5N1_08/04/2008'[&!color=#ff0000]
	'ACN37896_A/chicken/Uthaithani/NIAH115067/2008_H5N1_/11/2008'[&!color=#ff0000]
	'ACN37906_A/chicken/Sukhothai/NIAH114843/2008_H5N1_/11/2008'[&!color=#ff0000]
	'ACN39425_A/duck/Hunan/689/2006_H5N1_15/12/2006'[&!color=#ff0000]
	'ACN39426_A/chicken/Anhui/1089/2007_H5N1_28/01/2007'[&!color=#ff0000]
	'ACN39427_A/chicken/Henan/1362/2006_H5N1_30/12/2006'[&!color=#ff0000]
	'ACN39428_A/duck/Henan/1647/2006_H5N1_30/12/2006'[&!color=#ff0000]
	'ACN39429_A/duck/Henan/1650/2006_H5N1_30/12/2006'[&!color=#ff0000]
	'ACN39430_A/duck/Henan/1652/2006_H5N1_30/12/2006'[&!color=#ff0000]
	'ACN39431_A/chicken/Hunan/1793/2007_H5N1_23/01/2007'[&!color=#ff0000]
	'ACN39432_A/duck/Hunan/1930/2007_H5N1_23/01/2007'[&!color=#ff0000]
	'ACN39433_A/duck/Hunan/1964/2007_H5N1_23/01/2007'[&!color=#ff0000]
	'ACN39434_A/duck/Hunan/1994/2007_H5N1_23/01/2007'[&!color=#ff0000]
	'ACN39435_A/chicken/Hubei/2856/2007_H5N1_29/01/2007'[&!color=#ff0000]
	'ACN39436_A/duck/Hubei/2911/2007_H5N1_29/01/2007'[&!color=#ff0000]
	'ACN39437_A/chicken/Hubei/3002/2007_H5N1_29/01/2007'[&!color=#ff0000]
	'ACN39438_A/chicken/Hunan/3157/2006_H5N1_30/11/2006'[&!color=#ff0000]
	'ACN39439_A/duck/Hunan/3315/2006_H5N1_30/11/2006'[&!color=#ff0000]
	'ACN39440_A/duck/Hunan/3340/2006_H5N1_30/11/2006'[&!color=#ff0000]
	'ACN41785_A/chicken/Sihala/NARC3303.4/2006_H5N1_//2006'[&!color=#ff0000]
	'ACN86440_A/ruddy_turnstone/Delaware/Sg-00470/2008_H4N6_21/05/2008'[&!color=#0000ff]
	'ACN86446_A/ruddy_turnstone/Delaware/Sg-00474/2008_H4N7_21/05/2008'[&!color=#0000ff]
	'ACN86470_A/red_knot/New_Jersey/Sg-00479/2008_H4N6_16/05/2008'[&!color=#0000ff]
	'ACN86536_A/ruddy_turnstone/New_Jersey/Sg-00496/2008_H4N6_10/05/2008'[&!color=#0000ff]
	'ACN86566_A/ruddy_turnstone/New_Jersey/Sg-00506/2008_H4N6_17/05/2008'[&!color=#0000ff]
	'ACN86572_A/ruddy_turnstone/New_Jersey/Sg-00507/2008_H4N6_16/05/2008'[&!color=#0000ff]
	'ACN86620_A/ruddy_turnstone/New_Jersey/Sg-00533/2008_H4N6_30/05/2008'[&!color=#0000ff]
	'ACN86626_A/ruddy_turnstone/New_Jersey/Sg-00534/2008_H4N6_22/05/2008'[&!color=#0000ff]
	'ACN86632_A/ruddy_turnstone/Delaware/Sg-00539/2008_H4N6_31/05/2008'[&!color=#0000ff]
	'ACN86638_A/ruddy_turnstone/New_Jersey/Sg-00542/2008_H4N6_01/06/2008'[&!color=#0000ff]
	'ACN86644_A/ruddy_turnstone/New_Jersey/Sg-00550/2008_H4N6_28/05/2008'[&!color=#0000ff]
	'ACN86650_A/ruddy_turnstone/New_Jersey/Sg-00551/2008_H6N6_22/05/2008'
	'ACN86656_A/ruddy_turnstone/New_Jersey/Sg-00552/2008_H4N6_04/06/2008'[&!color=#0000ff]
	'ACN86662_A/ruddy_turnstone/New_Jersey/Sg-00556/2008_H4N6_04/06/2008'[&!color=#0000ff]
	'ACN86668_A/ruddy_turnstone/New_Jersey/Sg-00558/2008_H4N6_04/06/2008'[&!color=#0000ff]
	'ACN86704_A/mallard/Minnesota/Sg-00569/2008_H4N6_01/08/2008'[&!color=#0000ff]
	'ACO25318_A/northern_pintail/Interior_Alaska/2/2007_H4N8_07/09/2007'[&!color=#0000ff]
	'ACO53815_A/chicken/Uthaithani/NIAH115067/2008_H5N1_//2008'[&!color=#ff0000]
	'ACO53825_A/chicken/Sukhothai/NIAH114843/2008_H5N1_//2008'[&!color=#ff0000]
	'ACQ71985_A/crow/Assam/142119/2008_H5N1_/12/2008'[&!color=#ff0000]
	'ACQ82854_A/mallard/Interior_Alaska/6/2007_H4N6_06/09/2007'[&!color=#0000ff]
	'ACQ82875_A/mallard/Interior_Alaska/4/2007_H4N6_07/09/2007'[&!color=#0000ff]
	'ACQ82908_A/mallard/Interior_Alaska/2/2007_H4N6_10/09/2007'[&!color=#0000ff]
	'ACQ82941_A/northern_shoveler/Interior_Alaska/1/2007_H4N6_01/09/2007'[&!color=#0000ff]
	'ACQ82952_A/mallard/Interior_Alaska/1/2007_H4N5_03/09/2007'[&!color=#0000ff]
	'ACQ82974_A/mallard/Interior_Alaska/5/2007_H4N6_08/09/2007'[&!color=#0000ff]
	'ACQ82985_A/mallard/Interior_Alaska/3/2007_H4N6_16/09/2007'[&!color=#0000ff]
	'ACQ83039_A/gadwall/California/AKS-514/2007_H6N1_09/12/2007'
	'ACQ83050_A/greater_white-fronted_goose/California/AKS617/2007_H6N1_12/12/2007'
	'ACQ83116_A/northern_pintail/California/HKWF440/2007_H6N1_04/11/2007'
	'ACQ83291_A/mallard/California/7766/2008_H4N6_08/10/2008'[&!color=#0000ff]
	'ACR49133_A/chicken/West_Java/UT1001/2003_H5N1_20/10/2003'[&!color=#ff0000]
	'ACR49134_A/chicken/East_Java/UT1006/2003_H5N1_15/11/2003'[&!color=#ff0000]
	'ACR49135_A/quail/Yogjakarta/UT1023/2004_H5N1_15/01/2004'[&!color=#ff0000]
	'ACR49136_A/chicken/East_Kalimantan/UT1035/2004_H5N1_16/02/2004'[&!color=#ff0000]
	'ACR49137_A/duck/East_Java/UT1046/2004_H5N1_12/03/2004'[&!color=#ff0000]
	'ACR49140_A/chicken/Bali/UT2091/2005_H5N1_//2005'[&!color=#ff0000]
	'ACR49142_A/chicken/Sulawesi_Selatan/UT2093/2005_H5N1_//2005'[&!color=#ff0000]
	'ACR49143_A/chicken/Sulawesi_Selatan/UT2094/2005_H5N1_//2005'[&!color=#ff0000]
	'ACR49144_A/chicken/Central_Java/UT3091/2005_H5N1_//2005'[&!color=#ff0000]
	'ACR49145_A/chicken/East_Java/UT6016/2006_H5N1_/11/2006'[&!color=#ff0000]
	'ACR49148_A/chicken/Banten/UT6025/2006_H5N1_/10/2006'[&!color=#ff0000]
	'ACR49149_A/chicken/South_Kalimantan/UT6029/2006_H5N1_/11/2006'[&!color=#ff0000]
	'ACR49151_A/chicken/East_Java/UT6044/2007_H5N1_/03/2007'[&!color=#ff0000]
	'ACR49152_A/chicken/East_Java/UT6045/2007_H5N1_/03/2007'[&!color=#ff0000]
	'ACR49154_A/chicken/East_Java/UT6020/2006_H5N1_/11/2006'[&!color=#ff0000]
	'ACR49156_A/chicken/South_Kalimantan/UT6028/2006_H5N1_/11/2006'[&!color=#ff0000]
	'ACR49345_A/pigeon/Laos/P0022/2007_H5N1_//2007'[&!color=#ff0000]
	'ACR49360_A/duck/Laos/P0127/2007_H5N1_//2007'[&!color=#ff0000]
	'ACR49371_A/duck/Laos/P0117/2007_H5N1_//2007'[&!color=#ff0000]
	'ACR49382_A/duck/Laos/P0161/2007_H5N1_//2007'[&!color=#ff0000]
	'ACR49393_A/duck/Laos/A0301/2007_H5N1_//2007'[&!color=#ff0000]
	'ACR49404_A/chicken/Laos/A0464/2007_H5N1_//2007'[&!color=#ff0000]
	'ACR49415_A/duck/Laos/A0503/2007_H5N1_//2007'[&!color=#ff0000]
	'ACR49426_A/duck/Laos/A0617/2007_H5N1_//2007'[&!color=#ff0000]
	'ACR49448_A/chicken/Laos/P0130/2007_H5N1_//2007'[&!color=#ff0000]
	'ACR49459_A/duck/Laos/P0137/2007_H5N1_//2007'[&!color=#ff0000]
	'ACR49470_A/chicken/Laos/13/2008_H5N1_//2008'[&!color=#ff0000]
	'ACR49481_A/chicken/Laos/16/2008_H5N1_//2008'[&!color=#ff0000]
	'ACR49492_A/chicken/Laos/17/2008_H5N1_//2008'[&!color=#ff0000]
	'ACR49514_A/chicken/Laos/35/2008_H5N1_//2008'[&!color=#ff0000]
	'ACR49525_A/chicken/Laos/37/2008_H5N1_//2008'[&!color=#ff0000]
	'ACR49536_A/duck/Laos/25/2006_H5N1_//2006'[&!color=#ff0000]
	'ACR58606_A/mallard/Netherlands/2/2005_H4N2_//2005'[&!color=#0000ff]
	'ACR58639_A/shorebird/Delaware/133/2006_H6N8_22/05/2006'
	'ACR58650_A/chicken/Egypt/0836/2008_H5N1_15/01/2008'[&!color=#ff0000]
	'ACR58661_A/chicken/Egypt/0891/2008_H5N1_26/09/2008'[&!color=#ff0000]
	'ACR58738_A/mallard/Sweden/65/2005_H4N3_//2005'[&!color=#0000ff]
	'ACR58749_A/Eurasian_wigeon/Sweden/1/2004_H6N2_//2004'
	'ACR58760_A/common_teal/Netherlands/2/2005_H6N8_//2005'
	'ACR58996_A/black-headed_gull/Netherlands/1/2005_H6N8_//2005'
	'ACR59531_A/barnacle_goose/Netherlands/1/2005_H6N2_//2005'
	'ACR59542_A/mallard/Netherlands/71/2006_H6N2_//2006'
	'ACR59553_A/mallard/Netherlands/11/2007_H6N5_//2007'
	'ACS92947_A/mallard/Minnesota/Sg-00133/2007_H4N6_29/09/2007'[&!color=#0000ff]
	'ACT20722_A/chicken/Iran/53-3/2008_H5N1_//2008'[&!color=#ff0000]
	'ACT75678_A/grebe/Tyva/3/2009_H5N1_22/06/2009'[&!color=#ff0000]
	'ACT75689_A/bean_goose/Tyva/10/2009_H5N1_22/06/2009'[&!color=#ff0000]
	'ACT84173_A/blue-winged_teal/Minnesota/Sg-00229/2006_H4N6_30/09/2006'[&!color=#0000ff]
	'ACT84185_A/American_wigeon/Minnesota/Sg-00231/2007_H4N6_29/09/2007'[&!color=#0000ff]
	'ACT84294_A/ring-necked_duck/Minnesota/Sg-00449/2008_H4N8_20/08/2008'[&!color=#0000ff]
	'ACT84309_A/blue-winged_teal/Minnesota/Sg-00452/2008_H4N2_20/08/2008'[&!color=#0000ff]
	'ACT84319_A/northern_pintail/South_Dakota/Sg-00454/2008_H6N5_22/08/2008'
	'ACT84329_A/northern_pintail/South_Dakota/Sg-00456/2008_H6N1_22/08/2008'
	'ACT84334_A/mallard/South_Dakota/Sg-00457/2008_H4N2_19/08/2008'[&!color=#0000ff]
	'ACT84359_A/mallard/Minnesota/Sg-00462/2008_H6N1_16/09/2008'
	'ACT84368_A/mallard/Minnesota/Sg-00464/2008_H6N1_16/09/2008'
	'ACT84404_A/ruddy_turnstone/New_Jersey/Sg-00475/2008_H4N6_17/05/2008'[&!color=#0000ff]
	'ACT84457_A/ruddy_turnstone/New_Jersey/Sg-00510/2008_H4N6_23/05/2008'[&!color=#0000ff]
	'ACT84652_A/mallard/Minnesota/Sg-00576/2008_H6N1_17/09/2008'
	'ACT97054_A/chicken/Korea/ISQ250/2008_H5N1_21/04/2008'[&!color=#ff0000]
	'ACT97056_A/chicken/Korea/YAQ173/2008_H5N1_09/04/2008'[&!color=#ff0000]
	'ACT97058_A/duck/Korea/NSQ263/2008_H5N1_22/04/2008'[&!color=#ff0000]
	'ACU15121_A/mallard/Sweden/30/2005_H6N1_//2005'
	'ACU15977_A/shorebird/Delaware/472/2007_H5N1_24/05/2007'[&!color=#ff0000]
	'ACU16679_A/chicken/Egypt/083/2008_H5N1_02/01/2008'[&!color=#ff0000]
	'ACU16740_A/duck/Egypt/0871/2008_H5N1_20/02/2008'[&!color=#ff0000]
	'ACU26258_A/ring-necked_duck/California/K90/2005_H6N8_29/10/2005'
	'ACU26291_A/northern_shoveler/Alaska/7MP1113/2007_H4N6_11/09/2007'[&!color=#0000ff]
	'ACU26313_A/mallard/Alaska/7MP1028/2007_H4N8_07/09/2007'[&!color=#0000ff]
	'ACU26346_A/northern_pintail/Alaska/7MP1393/2007_H4N6_14/08/2007'[&!color=#0000ff]
	'ACU26379_A/northern_shoveler/Alaska/7MP0954/2007_H4N6_06/09/2007'[&!color=#0000ff]
	'ACU86982_A/duck/Korea/A121/2009_H6N2_/04/2009'
	'ACU86983_A/duck/Korea/A39/2008_H6N2_/10/2008'
	'ACU86990_A/duck/Korea/460-5/2008_H6N2_/05/2008'
	'ACU86992_A/spot-billed_duck/Korea/625/2008_H6N1_/10/2008'
	'ACU86994_A/duck/Korea/112-25/2008_H6N1_/04/2008'
	'ACU86995_A/duck/Korea/334-15/2008_H6N1_/05/2008'
	'ACU86996_A/spot-billed_duck/Korea/619/2008_H6N2_/10/2008'
	'ACU86997_A/mallard/Korea/L08-8/2008_H6N1_/09/2008'
	'ACU86998_A/spot-billed_duck/Korea/534/2008_H6N1_/09/2008'
	'ACU87001_A/spot-billed_duck/Korea/527/2008_H6N1_/09/2008'
	'ACV41448_A/duck/Victoria/D23/1994_H4N2_//1994'[&!color=#0000ff]
	'ACV41525_A/American_black_duck/New_Brunswick/19347/2006_H4N6_14/09/2006'[&!color=#0000ff]
	'ACV41536_A/American_black_duck/New_Brunswick/19502/2006_H4N6_18/09/2006'[&!color=#0000ff]
	'ACV41558_A/duck/Czechoslovakia/1956_H4N6_11/06/1956'[&!color=#0000ff]
	'ACV41569_A/mallard/California/GL30/2005_H4N6_20/08/2005'[&!color=#0000ff]
	'ACV41580_A/northern_shoveler/California/K138/2005_H6N2_06/11/2005'
	'ACV41591_A/green-winged_teal/California/K218/2005_H4N6_04/12/2005'[&!color=#0000ff]
	'ACV41602_A/mallard/New_Zealand/1615-17/2004_H4N6_//2004'[&!color=#0000ff]
	'ACV41679_A/mallard/Interior_Alaska/7MP1050R1/2007_H4N6_10/09/2007'[&!color=#0000ff]
	'ACV41728_A/northern_shoveler/Interior_Alaska/7MP1601/2007_H4N6_11/09/2007'[&!color=#0000ff]
	'ACV41750_A/whiskered_tern/Egypt/04/2004_H6N2_05/12/2004'
	'ACV89737_A/ruddy_turnstone/Delaware/291/2006_H6N1_22/05/2006'
	'ACV90503_A/chicken/India/WB-NIV92456/2009_H5N1_10/03/2009'[&!color=#ff0000]
	'ACX31584_A/chicken/Indonesia/3/2007_H5N1_//2007'[&!color=#ff0000]
	'ACX55355_A/green-winged_teal/Alberta/11383/2005_H4N6_31/07/2005'[&!color=#0000ff]
	'ACX55366_A/redhead/Alberta/11817/2005_H4N6_06/08/2005'[&!color=#0000ff]
	'ACX55399_A/green-winged_teal/Nova_Scotia/14687/2005_H4N6_22/09/2005'[&!color=#0000ff]
	'ACX55410_A/mallard/Quebec/11102/2006_H4N6_20/08/2006'[&!color=#0000ff]
	'ACX55421_A/mallard/Quebec/11002/2006_H4N6_19/08/2006'[&!color=#0000ff]
	'ACX55465_A/mallard/Quebec/11103/2006_H4N6_20/08/2006'[&!color=#0000ff]
	'ACX55476_A/mallard/Quebec/11106/2006_H4N6_20/08/2006'[&!color=#0000ff]
	'ACX55498_A/mallard/Quebec/11182/2006_H4N6_24/08/2006'[&!color=#0000ff]
	'ACX55553_A/American_green-winged_teal/Manitoba/23884/2007_H4N6_21/08/2007'[&!color=#0000ff]
	'ACX55564_A/mallard/Manitoba/23912/2007_H4N7_24/08/2007'[&!color=#0000ff]
	'ACX55917_A/chicken/Assam/142007/2008_H5N1_07/12/2008'[&!color=#ff0000]
	'ACX61638_A/chicken/Domodedovo/MK/2007_H5N1_14/01/2007'[&!color=#ff0000]
	'ACX61647_A/duck/Omsk/1822/2006_H5N1_/07/2006'[&!color=#ff0000]
	'ACX61658_A/chicken/Reshoty/02/2006_H5N1_/06/2006'[&!color=#ff0000]
	'ACY06597_A/chicken/West_Bengal/170564/2009_H5N1_09/03/2009'[&!color=#ff0000]
	'ACY06598_A/chicken/West_Bengal/162642/2009_H5N1_15/02/2009'[&!color=#ff0000]
	'ACY06601_A/chicken/West_Bengal/106181/2008_H5N1_07/05/2008'[&!color=#ff0000]
	'ACY06602_A/chicken/West_Bengal/81760/2008_H5N1_19/01/2008'[&!color=#ff0000]
	'ACY74423_A/wild_duck/Korea/7-D19/2005_H4N6_04/11/2005'[&!color=#0000ff]
	'ACY79780_A/avian/Hong_Kong/0719/2007_H5N1_//2007'[&!color=#ff0000]
	'ACY79782_A/avian/Hong_Kong/2372/2007_H5N1_//2007'[&!color=#ff0000]
	'ACY79784_A/muscovy_duck/Bac_Ninh/07-69/2007_H5N1_//2007'[&!color=#ff0000]
	'ACY79786_A/duck/Vinh_Long/07-26/2007_H5N1_//2007'[&!color=#ff0000]
	'ACY79787_A/duck/Can_Tho/07-28/2007_H5N1_//2007'[&!color=#ff0000]
	'ACY79788_A/chicken/Nam_Dinh/07-32/2007_H5N1_//2007'[&!color=#ff0000]
	'ACY79790_A/chicken/Cao_Bang/07-42/2007_H5N1_//2007'[&!color=#ff0000]
	'ACY79791_A/muscovy_duck/Ha_Nam/07-47/2007_H5N1_//2007'[&!color=#ff0000]
	'ACY79792_A/duck/Phu_Tho/07-48/2007_H5N1_//2007'[&!color=#ff0000]
	'ACY79793_A/duck/Nghe_An/07-49/2007_H5N1_//2007'[&!color=#ff0000]
	'ACY79794_A/duck/Ha_Tinh/07-53/2007_H5N1_//2007'[&!color=#ff0000]
	'ACY79795_A/duck/Nam_Dinh/07-55/2007_H5N1_//2007'[&!color=#ff0000]
	'ACY79796_A/duck/Mong_Cai/07-58/2007_H5N1_//2007'[&!color=#ff0000]
	'ACY79797_A/muscovy_duck/Bac_Gieng/07-66/2007_H5N1_//2007'[&!color=#ff0000]
	'ACY79798_A/duck/Ninh_Binh/07-68/2007_H5N1_//2007'[&!color=#ff0000]
	'ACY79800_A/chicken/Ha_Nam/07-83/2007_H5N1_//2007'[&!color=#ff0000]
	'ACY79801_A/muscovy_duck/Ha_Nam/07-84/2007_H5N1_//2007'[&!color=#ff0000]
	'ACY79802_A/muscovy_duck/Son_La/07-85/2007_H5N1_//2007'[&!color=#ff0000]
	'ACY79803_A/duck/Thai_Ninh/07-86/2007_H5N1_//2007'[&!color=#ff0000]
	'ACY79804_A/muscovy_duck/Nam_Dinh/07-87/2007_H5N1_//2007'[&!color=#ff0000]
	'ACY79805_A/duck/Nam_Dinh/07-88/2007_H5N1_//2007'[&!color=#ff0000]
	'ACY79806_A/chicken/Thai_Binh/07-89/2007_H5N1_//2007'[&!color=#ff0000]
	'ACY79808_A/duck/Nam_Dinh/07-91/2007_H5N1_//2007'[&!color=#ff0000]
	'ACY79822_A/pintail/Minnesota/431/1999_H6N2_//1999'
	'ACY79824_A/sanderling/Delaware/654/2002_H6N4_//2002'
	'ACZ05931_A/duck/Hunan/8/2008_H5N1_/11/2008'[&!color=#ff0000]
	'ACZ05932_A/chicken/Hunan/8/2008_H5N1_/11/2008'[&!color=#ff0000]
	'ACZ05933_A/duck/Hunan/3/2007_H5N1_/10/2007'[&!color=#ff0000]
	'ACZ05934_A/chicken/Hunan/3/2007_H5N1_/10/2007'[&!color=#ff0000]
	'ACZ36492_A/wild_duck/Ohio/623/2004_H5N1_//2004'[&!color=#ff0000]
	'ACZ36494_A/duck/Hau_Giang/07-12/2007_H5N1_//2007'[&!color=#ff0000]
	'ACZ36496_A/duck/Bac_Lieu/07-06/2007_H5N1_//2007'[&!color=#ff0000]
	'ACZ36498_A/chicken/Indonesia/7/2003_H5N1_20/12/2003'[&!color=#ff0000]
	'ACZ36501_A/chicken/Lang_Son/200/2005_H5N1_//2005'[&!color=#ff0000]
	'ACZ36503_A/whooper_swan/Mongolia/244/2005_H5N1_//2005'[&!color=#ff0000]
	'ACZ36504_A/waterfowl/Hong_Kong/378.5/2001_H5N1_//2001'[&!color=#ff0000]
	'ACZ36505_A/Duck/Hong_Kong/380.5/2001_H5N1_//2001'[&!color=#ff0000]
	'ACZ36507_A/chicken/Hong_Kong/409.1/2002_H5N1_//2002'[&!color=#ff0000]
	'ACZ36525_A/mallard/PA/454069-9/2006_H5N1_//2006'[&!color=#ff0000]
	'ACZ36526_A/mute_swan/MI/451072-2/2006_H5N1_//2006'[&!color=#ff0000]
	'ACZ36527_A/ruddy_turnstone/DE/509531/2007_H5N1_//2007'[&!color=#ff0000]
	'ACZ36528_A/turkey/VA/505477-18/2007_H5N1_//2007'[&!color=#ff0000]
	'ACZ36535_A/duck/LA/32M/1987_H6N2_//1987'
	'ACZ45334_A/mallard/Minnesota/95/1998_H4N2_//1998'[&!color=#0000ff]
	'ACZ45335_A/mallard/Minnesota/145/1999_H4N6_//1999'[&!color=#0000ff]
	'ACZ45336_A/mallard/Minnesota/195/1999_H4N6_//1999'[&!color=#0000ff]
	'ACZ45337_A/mallard/Minnesota/114/1998_H4N8_//1998'[&!color=#0000ff]
	'ACZ45338_A/mallard/Minnesota/212/1999_H4N8_//1999'[&!color=#0000ff]
	'ACZ45340_A/mallard/Minnesota/271/1999_H4N8_//1999'[&!color=#0000ff]
	'ACZ45342_A/mallard/Minnesota/24/2000_H5N1_//2000'[&!color=#ff0000]
	'ACZ45347_A/mallard/Minnesota/319/1998_H6_//1998'
	'ACZ45348_A/mallard/Minnesota/38/2000_H6N3_//2000'
	'ACZ45349_A/ring-billed_gull/Georgia/124/2001_H6N4_//2001'
	'ACZ45350_A/northern_pintail/Texas/184/2002_H6N4_//2002'
	'ACZ45351_A/northern_pintail/Texas/282/2002_H6N1_//2002'
	'ACZ45353_A/mallard/Minnesota/253/1999_H6N5_//1999'
	'ACZ45402_A/chicken/Alabama/1975_H4N8_//1975'[&!color=#0000ff]
	'ACZ45403_A/duck/New_Jersey/5406-27/1994_H4N8_//1994'[&!color=#0000ff]
	'ACZ45409_A/turkey/Virginia/505477-17/2007_H5N1_//2007'[&!color=#ff0000]
	'ACZ45416_A/mallard/Wisconsin/428/1975_H5N1_//1975'[&!color=#ff0000]
	'ACZ45417_A/goose/Hong_Kong/437-6/1999_H5N1_//1999'[&!color=#ff0000]
	'ACZ45418_A/goose/Hong_Kong/437-8/1999_H5N1_//1999'[&!color=#ff0000]
	'ACZ45420_A/goose/Hong_Kong/485.3/2000_H5N1_//2000'[&!color=#ff0000]
	'ACZ45421_A/goose/Hong_Kong/1032.6/2000_H5N1_//2000'[&!color=#ff0000]
	'ACZ45423_A/duck/Hong_Kong/2986.1-2/2000_H5N1_//2000'[&!color=#ff0000]
	'ACZ45424_A/Goose/Hong_Kong/3014.5/2000_H5N1_//2000'[&!color=#ff0000]
	'ACZ45428_A/goose/Viet_Nam/113/2001_H5N1_//2001'[&!color=#ff0000]
	'ACZ45430_A/chicken/China/27402/1997_H5N1_//1997'[&!color=#ff0000]
	'ACZ45432_A/chicken/Hong_Kong/786-2/1997_H5N1_//1997'[&!color=#ff0000]
	'ACZ45467_A/duck/Alberta/286/1978_H4N8_//1978'[&!color=#0000ff]
	'ACZ45470_A/chicken/Indonesia/11/2003_H5N1_//2003'[&!color=#ff0000]
	'ACZ45472_A/chicken/Legok/2003_H5N1_//2003'[&!color=#ff0000]
	'ACZ45475_A/magpie/Korea/Y_S-M1/2004_H5N1_//2004'[&!color=#ff0000]
	'ACZ45476_A/goose/Hong_Kong/739.2/2002_H5N1_//2002'[&!color=#ff0000]
	'ACZ45477_A/goose/Hong_Kong/668.1/2001_H5N1_//2001'[&!color=#ff0000]
	'ACZ45478_A/avian/Italy/1485/1997_H5N1_//1997'[&!color=#ff0000]
	'ACZ45480_A/chicken/Hong_Kong/D-06-0947/2006_H5N1_//2006'[&!color=#ff0000]
	'ACZ45484_A/chicken/Scotland/1959_H5N1_//1959'[&!color=#ff0000]
	'ACZ45486_A/duck/Phu_Tho/07-92/2007_H5N1_//2007'[&!color=#ff0000]
	'ACZ45529_A/turkey/Canada/1963_H6N8_//1963'
	'ACZ45575_A/mallard/Ohio/667/2002_H4N6_//2002'[&!color=#0000ff]
	'ACZ45576_A/mallard/Ohio/668/2002_H4N6_//2002'[&!color=#0000ff]
	'ACZ45578_A/mallard/Ohio/686/2002_H4N2_//2002'[&!color=#0000ff]
	'ACZ45595_A/mallard/Ohio/684/2002_H4N6_//2002'[&!color=#0000ff]
	'ACZ53996_A/duck/Yangzhou/013/2008_H6N5_15/12/2008'
	'ACZ54017_A/lesser_kestrel/Heilongjiang/194/2007_H5N1_10/01/2007'[&!color=#ff0000]
	'ACZ58087_A/chicken/India/WB-NIV2653/2008_H5N1_21/01/2008'[&!color=#ff0000]
	'ACZ58122_A/duck/India/TR-NIV4396/2008_H5N1_03/04/2008'[&!color=#ff0000]
	'ACZ58135_A/chicken/India/WB-NIV529/2008_H5N1_13/01/2008'[&!color=#ff0000]
	'ACZ81487_A/goose/Tripura/103596/2008_H5N1_01/04/2008'[&!color=#ff0000]
	'ACZ81498_A/duck/Tripura/103597/2008_H5N1_/04/2008'[&!color=#ff0000]
	'ACZ81509_A/chicken/Assam/140203/2008_H5N1_20/11/2008'[&!color=#ff0000]
	'ACZ81578_A/chicken/West_Bengal/155505/2009_H5N1_/01/2009'[&!color=#ff0000]
	'ACZ81589_A/chicken/West_Bengal/193936/2009_H5N1_/05/2009'[&!color=#ff0000]
	'ADA00384_A/wood_duck/Ohio/623/2004_H5N1_//2004'[&!color=#ff0000]
	'ADA69363_A/duck/France/05066b/2005_H5N1_//2005'[&!color=#ff0000]
	'ADA69425_A/duck/France/080036/2008_H5N1_/01/2008'[&!color=#ff0000]
	'ADA82133_A/pekin_duck/California/P30/2006_H4N2_06/03/2006'[&!color=#0000ff]
	'ADA82166_A/mallard/Ohio/660/2002_H4N6_19/08/2002'[&!color=#0000ff]
	'ADA82210_A/mallard/Maryland/802/2007_H5N1_//2007'[&!color=#ff0000]
	'ADB12381_A/duck/Jiangsu/022/2009_H6N6_15/01/2009'
	'ADB25544_A/chicken/Nigeria/08RS848-110/2007_H5N1_01/09/2007'[&!color=#ff0000]
	'ADB92069_A/chicken/Nandurbar/7966/2006_H5N1_/02/2006'[&!color=#ff0000]
	'ADB93858_A/chicken/Nandurbar/7979/2006_H5N1_/02/2006'[&!color=#ff0000]
	'ADB93859_A/chicken/West_Bengal/142121/2008_H5N1_/12/2008'[&!color=#ff0000]
	'ADB93860_A/chicken/Sikkim/151464/2009_H5N1_/01/2009'[&!color=#ff0000]
	'ADC29443_A/chicken/West_Bengal/148713/2009_H5N1_/01/2009'[&!color=#ff0000]
	'ADC34528_A/great_black-headed_gull/Qinghai/8/2009_H5N1_/06/2009'[&!color=#ff0000]
	'ADC34529_A/brown-headed_gull/Qinghai/9/2009_H5N1_/06/2009'[&!color=#ff0000]
	'ADC34530_A/brown-headed_gull/Qinghai/19/2009_H5N1_/06/2009'[&!color=#ff0000]
	'ADC97011_A/duck/Shandong/009/2008_H5N1_15/12/2008'[&!color=#ff0000]
	'ADC97078_A/duck/Fujian/01/2002_H5N1_//2002'[&!color=#ff0000]
	'ADC97082_A/duck/Guangxi/53/2002_H5N1_//2002'[&!color=#ff0000]
	'ADD10541_A/duck/Tuva/01/2006_H5N1_/06/2006'[&!color=#ff0000]
	'ADD10543_A/duck/Eastern_China/909/2009_H5N1_15/01/2009'[&!color=#ff0000]
	'ADD10554_A/duck/Eastern_China/108/2008_H5N1_15/12/2008'[&!color=#ff0000]
	'ADD97080_A/Chicken/Laos/Xaythiani_26/2006_H5N1_//2006'[&!color=#ff0000]
	'ADE75049_A/greylag_goose/Netherlands/4/1999_H6N1_01/03/1999'
	'ADE75078_A/mallard/Netherlands/12/2001_H4N2_03/12/2001'[&!color=#0000ff]
	'ADE75098_A/mallard/Netherlands/1/2002_H4N6_07/01/2002'[&!color=#0000ff]
	'ADE75107_A/mallard/Netherlands/1/1999_H4N6_04/10/1999'[&!color=#0000ff]
	'ADE75171_A/mallard/Sweden/46/2002_H4N3_14/11/2002'[&!color=#0000ff]
	'ADE75210_A/mallard/Sweden/52/2003_H6N2_30/10/2003'
	'ADE75301_A/mallard/Sweden/81/2002_H6N1_03/12/2002'
	'ADF29684_A/Muscovy_duck/Fujian/FZ01/2008_H6N6_17/03/2008'
	'ADF65087_A/teal/Germany/WV632/2005_H5N1_25/11/2005'[&!color=#ff0000]
	'ADG43341_A/mallard/Jiangxi/13228/2005_H6N1_//2005'
	'ADG43343_A/mallard/Jiangxi/10071/2005_H6N1_//2005'
	'ADG43344_A/duck/Hunan/177/2005_H6N1_//2005'
	'ADG43345_A/duck/Shantou/1275/2004_H6N1_//2004'
	'ADG43346_A/mallard/Jiangxi/7787/2003_H6N1_//2003'
	'ADG43347_A/mallard/Jiangxi/6845/2003_H6N1_//2003'
	'ADG43348_A/mallard/Jiangxi/227/2003_H6N1_//2003'
	'ADG43349_A/duck/Fujian/12371/2005_H6N2_//2005'
	'ADG43350_A/duck/Fujian/11339/2005_H6N2_//2005'
	'ADG43351_A/duck/Fujian/8719/2005_H6N2_//2005'
	'ADG43352_A/duck/Fujian/7033/2005_H6N2_//2005'
	'ADG43353_A/duck/Fujian/5643/2005_H6N2_//2005'
	'ADG43354_A/duck/Fujian/5426/2005_H6N2_//2005'
	'ADG43355_A/duck/Fujian/5117/2005_H6N2_//2005'
	'ADG43356_A/duck/Fujian/4125/2005_H6N2_//2005'
	'ADG43358_A/duck/Fujian/3701/2005_H6N2_//2005'
	'ADG43359_A/duck/Fujian/3193/2005_H6N2_//2005'
	'ADG43360_A/duck/Fujian/2546/2005_H6N2_//2005'
	'ADG43361_A/duck/Fujian/1695/2005_H6N2_//2005'
	'ADG43362_A/duck/Fujian/629/2005_H6N2_//2005'
	'ADG43363_A/duck/Fujian/420/2005_H6N2_//2005'
	'ADG43364_A/mallard/Jiangxi/12147/2005_H6N2_//2005'
	'ADG43365_A/chicken/Hunan/989/2005_H6N2_//2005'
	'ADG43366_A/duck/Hunan/908/2005_H6N2_//2005'
	'ADG43367_A/duck/Hunan/491/2005_H6N2_//2005'
	'ADG43368_A/duck/Guangxi/3459/2005_H6N2_//2005'
	'ADG43369_A/duck/Guangxi/1598/2005_H6N2_//2005'
	'ADG43370_A/duck/Guangxi/141/2005_H6N2_//2005'
	'ADG43371_A/duck/Shantou/22596/2005_H6N2_//2005'
	'ADG43372_A/duck/Shantou/17887/2005_H6N2_//2005'
	'ADG43373_A/duck/Shantou/17232/2005_H6N2_//2005'
	'ADG43374_A/duck/Shantou/16432/2005_H6N2_//2005'
	'ADG43375_A/duck/Shantou/14966/2005_H6N2_//2005'
	'ADG43377_A/duck/Shantou/13468/2005_H6N2_//2005'
	'ADG43378_A/duck/Shantou/13145/2005_H6N2_//2005'
	'ADG43379_A/duck/Shantou/10196/2005_H6N2_//2005'
	'ADG43380_A/duck/Shantou/8379/2005_H6N2_//2005'
	'ADG43381_A/duck/Shantou/7568/2005_H6N2_//2005'
	'ADG43382_A/duck/Shantou/6698/2005_H6N2_//2005'
	'ADG43383_A/duck/Shantou/5808/2005_H6N2_//2005'
	'ADG43384_A/duck/Shantou/5480/2005_H6N2_//2005'
	'ADG43385_A/duck/Shantou/4617/2005_H6N2_//2005'
	'ADG43386_A/duck/Shantou/3324/2005_H6N2_//2005'
	'ADG43387_A/duck/Shantou/2472/2005_H6N2_//2005'
	'ADG43388_A/duck/Shantou/924/2005_H6N2_//2005'
	'ADG43389_A/mallard/Shantou/198/2005_H6N2_//2005'
	'ADG43391_A/mallard/Jiangxi/8264/2004_H6N2_//2004'
	'ADG43392_A/wild_duck/Shantou/7900/2004_H6N2_//2004'
	'ADG43393_A/duck/Shantou/7880/2004_H6N2_//2004'
	'ADG43394_A/wild_duck/Shantou/7307/2004_H6N2_//2004'
	'ADG43395_A/duck/Shantou/6847/2004_H6N2_//2004'
	'ADG43396_A/wild_duck/Shantou/5769/2004_H6N2_//2004'
	'ADG43397_A/duck/Shantou/5104/2004_H6N2_//2004'
	'ADG43398_A/wild_duck/Shantou/4086/2004_H6N2_//2004'
	'ADG43399_A/duck/Shantou/3667/2004_H6N2_//2004'
	'ADG43400_A/duck/Shantou/887/2004_H6N2_//2004'
	'ADG43401_A/duck/Shantou/171/2004_H6N2_//2004'
	'ADG43402_A/mallard/Jiangxi/7376/2003_H6N2_//2003'
	'ADG43403_A/duck/Shantou/3654/2003_H6N2_//2003'
	'ADG43404_A/duck/Shantou/3550/2003_H6N2_//2003'
	'ADG43405_A/wild_duck/Shantou/3433/2003_H6N2_//2003'
	'ADG43406_A/duck/Shantou/3274/2003_H6N2_//2003'
	'ADG43408_A/wild_duck/Shantou/2853/2003_H6N2_//2003'
	'ADG43409_A/duck/Shantou/2834/2003_H6N2_//2003'
	'ADG43410_A/duck/Shantou/2195/2003_H6N2_//2003'
	'ADG43411_A/duck/Shantou/1838/2003_H6N2_//2003'
	'ADG43412_A/duck/Shantou/1658/2003_H6N2_//2003'
	'ADG43413_A/duck/Shantou/925/2003_H6N2_//2003'
	'ADG43414_A/wild_duck/Shantou/853/2003_H6N2_//2003'
	'ADG43416_A/duck/Shantou/689/2003_H6N2_//2003'
	'ADG43417_A/duck/Shantou/487/2003_H6N2_//2003'
	'ADG43418_A/duck/Shantou/481/2003_H6N2_//2003'
	'ADG43419_A/duck/Hunan/573/2002_H6N2_//2002'
	'ADG43420_A/duck/Shantou/3656/2002_H6N2_//2002'
	'ADG43421_A/duck/Shantou/2471/2002_H6N2_//2002'
	'ADG43422_A/duck/Shantou/2450/2002_H6N2_//2002'
	'ADG43424_A/duck/Shantou/2061/2002_H6N2_//2002'
	'ADG43425_A/duck/Shantou/2045/2002_H6N2_//2002'
	'ADG43428_A/duck/Shantou/1648/2002_H6N2_//2002'
	'ADG43429_A/duck/Shantou/1646/2002_H6N2_//2002'
	'ADG43430_A/wild_duck/Shantou/1494/2002_H6N2_//2002'
	'ADG43431_A/goose/Shantou/1321/2002_H6N2_//2002'
	'ADG43432_A/duck/Shantou/1249/2002_H6N2_//2002'
	'ADG43433_A/duck/Shantou/1233/2002_H6N2_//2002'
	'ADG43437_A/wild_duck/Shantou/1068/2002_H6N2_//2002'
	'ADG43438_A/goose/Shantou/879/2002_H6N2_//2002'
	'ADG43439_A/wild_duck/Shantou/867/2002_H6N2_//2002'
	'ADG43440_A/wild_duck/Shantou/865/2002_H6N2_//2002'
	'ADG43441_A/goose/Shantou/756/2002_H6N2_//2002'
	'ADG43442_A/duck/Shantou/674/2002_H6N2_//2002'
	'ADG43443_A/wild_duck/Shantou/641/2002_H6N2_//2002'
	'ADG43444_A/duck/Shantou/494/2002_H6N2_//2002'
	'ADG43445_A/wild_duck/Shantou/488/2002_H6N2_//2002'
	'ADG43446_A/duck/Shantou/313/2002_H6N2_//2002'
	'ADG43449_A/goose/Shantou/106/2002_H6N2_//2002'
	'ADG43450_A/wild_duck/Shantou/41/2002_H6N2_//2002'
	'ADG43451_A/duck/Shantou/5579/2001_H6N2_//2001'
	'ADG43452_A/duck/Shantou/5561/2001_H6N2_//2001'
	'ADG43453_A/duck/Shantou/5540/2001_H6N2_//2001'
	'ADG43456_A/duck/Shantou/4534/2001_H6N2_//2001'
	'ADG43457_A/duck/Shantou/4439/2001_H6N2_//2001'
	'ADG43458_A/duck/Shantou/4380/2001_H6N2_//2001'
	'ADG43459_A/duck/Shantou/4371/2001_H6N2_//2001'
	'ADG43460_A/duck/Shantou/4267/2001_H6N2_//2001'
	'ADG43461_A/duck/Shantou/4002/2001_H6N2_//2001'
	'ADG43464_A/duck/Shantou/3655/2001_H6N2_//2001'
	'ADG43465_A/duck/Shantou/2542/2001_H6N2_//2001'
	'ADG43466_A/duck/Shantou/2444/2001_H6N2_//2001'
	'ADG43467_A/wild_duck/Shantou/2395/2001_H6N2_//2001'
	'ADG43468_A/duck/Shantou/2167/2001_H6N2_//2001'
	'ADG43469_A/wild_duck/Shantou/2026/2001_H6N2_//2001'
	'ADG43470_A/duck/Shantou/1586/2001_H6N2_//2001'
	'ADG43471_A/duck/Shantou/1522/2001_H6N2_//2001'
	'ADG43472_A/wild_duck/Shantou/1381/2001_H6N2_//2001'
	'ADG43473_A/duck/Shantou/1286/2001_H6N2_//2001'
	'ADG43474_A/duck/Shantou/1197/2001_H6N2_//2001'
	'ADG43475_A/duck/Shantou/1090/2001_H6N2_//2001'
	'ADG43476_A/duck/Shantou/728/2001_H6N2_//2001'
	'ADG43477_A/wild_duck/Shantou/261/2001_H6N2_//2001'
	'ADG43478_A/duck/Shantou/1840/2000_H6N2_//2000'
	'ADG43479_A/duck/Shantou/1655/2000_H6N2_//2000'
	'ADG43480_A/wild_duck/Shantou/1651/2000_H6N2_//2000'
	'ADG43481_A/duck/Shantou/1252/2000_H6N2_//2000'
	'ADG43482_A/duck/Shantou/339/2000_H6N2_//2000'
	'ADG43483_A/duck/Shantou/259/2000_H6N2_//2000'
	'ADG43484_A/duck/Shantou/83/2000_H6N2_//2000'
	'ADG43485_A/duck/Hunan/748/2005_H6N5_//2005'
	'ADG43486_A/duck/Guangxi/585/2005_H6N5_//2005'
	'ADG43487_A/mallard/Jiangxi/8346/2004_H6N5_//2004'
	'ADG43488_A/mallard/Jiangxi/8341/2004_H6N5_//2004'
	'ADG43489_A/duck/Guangxi/1455/2004_H6N5_//2004'
	'ADG43490_A/duck/Hunan/5613/2003_H6N5_//2003'
	'ADG43491_A/duck/Shantou/20313/2005_H6N6_//2005'
	'ADG43492_A/goose/Shantou/18647/2005_H6N6_//2005'
	'ADG43493_A/duck/Fujian/12035/2005_H6N6_//2005'
	'ADG43494_A/duck/Fujian/11661/2005_H6N6_//2005'
	'ADG43495_A/duck/Shantou/11392/2005_H6N6_//2005'
	'ADG43496_A/duck/Shantou/8365/2005_H6N6_//2005'
	'ADG43497_A/mallard/Shantou/972/2005_H6N6_//2005'
	'ADG43498_A/wild_duck/Shantou/47/2005_H6N6_//2005'
	'ADG43500_A/duck/Shantou/6233/2004_H6N6_//2004'
	'ADG43501_A/mallard/Jiangxi/413/2004_H6N6_//2004'
	'ADG43502_A/wild_duck/Shantou/192/2004_H6N6_//2004'
	'ADG43503_A/duck/Shantou/4893/2001_H6N6_//2001'
	'ADG43504_A/mallard/Jiangxi/4408/2005_H6N8_//2005'
	'ADG43505_A/mallard/Jiangxi/6285/2004_H6N8_//2004'
	'ADG43506_A/duck/Hunan/3748/2004_H6N8_//2004'
	'ADG43507_A/duck/Shantou/2954/2003_H6N8_//2003'
	'ADG43508_A/duck/Hunan/1469/2002_H6N8_//2002'
	'ADG43509_A/wild_duck/Shantou/311/2001_H6N9_//2001'
	'ADG44984_A/great_crested-grebe/Qinghai/1/2009_H5N1_15/05/2009'[&!color=#ff0000]
	'ADG59477_A/duck/Hunan/29/2006_H5N1_//2006'[&!color=#ff0000]
	'ADG59478_A/chicken/Gansu/44/2004_H5N1_//2004'[&!color=#ff0000]
	'ADG59479_A/duck/Hunan/11/2007_H5N1_//2007'[&!color=#ff0000]
	'ADG59480_A/great_cormorant/Tibet/12/2006_H5N1_//2006'[&!color=#ff0000]
	'ADG59481_A/duck/Anhui/1/06_H5N1_//2006'[&!color=#ff0000]
	'ADG59482_A/shrike/Tibet/13/2006_H5N1_//2006'[&!color=#ff0000]
	'ADG59483_A/chicken/Hebei/A-8/2009_H5N1_//2009'[&!color=#ff0000]
	'ADG59484_A/duck/Yunnan/47/2006_H5N1_//2006'[&!color=#ff0000]
	'ADG59486_A/chicken/Shandong/A-1/2009_H5N1_//2009'[&!color=#ff0000]
	'ADG59487_A/bar-headed_goose/Qinghai/1-HVRI/2006_H5N1_//2006'[&!color=#ff0000]
	'ADG59488_A/duck/Hunan/70/2004_H5N1_//2004'[&!color=#ff0000]
	'ADG59489_A/chicken/Jiangsu/18/2008_H5N1_//2008'[&!color=#ff0000]
	'ADG59490_A/chicken/Shandong/A-10/2006_H5N1_//2006'[&!color=#ff0000]
	'ADG59491_A/bar-headed_goose/Tibet/8/2006_H5N1_//2006'[&!color=#ff0000]
	'ADG59492_A/chicken/Xinjiang/16/2005_H5N1_//2005'[&!color=#ff0000]
	'ADG59493_A/chicken/Fujian/1/2007_H5N1_//2007'[&!color=#ff0000]
	'ADG59494_A/duck/Hunan/69/2004_H5N1_//2004'[&!color=#ff0000]
	'ADG59495_A/wild_duck/Liaoning/8/2006_H5N1_//2006'[&!color=#ff0000]
	'ADG59496_A/chicken/Guizhou/7/2008_H5N1_//2008'[&!color=#ff0000]
	'ADG59497_A/chicken/Hunan/1/2009_H5N1_//2009'[&!color=#ff0000]
	'ADG59498_A/chicken/Tibet/6/2008_H5N1_//2008'[&!color=#ff0000]
	'ADG59499_A/chicken/Hunan/21/2005_H5N1_//2005'[&!color=#ff0000]
	'ADG59500_A/chicken/Hunan/41/2004_H5N1_//2004'[&!color=#ff0000]
	'ADG59501_A/goose/Guangdong/72/2004_H5N1_//2004'[&!color=#ff0000]
	'ADG59502_A/chicken/Anhui/39/2004_H5N1_//2004'[&!color=#ff0000]
	'ADG59503_A/chicken/Liaoning/A-11/2006_H5N1_//2006'[&!color=#ff0000]
	'ADG59504_A/duck/Guangdong/23/2004_H5N1_//2004'[&!color=#ff0000]
	'ADG59505_A/chicken/Liaoning/A-1/2007_H5N1_//2007'[&!color=#ff0000]
	'ADG59506_A/chicken/Henan/A-7/2006_H5N1_//2006'[&!color=#ff0000]
	'ADG59507_A/chicken/Xinjiang/17/2005_H5N1_//2005'[&!color=#ff0000]
	'ADG59508_A/chicken/Xinjiang/67/2005_H5N1_//2005'[&!color=#ff0000]
	'ADG59509_A/duck/Jiangxi/80/2005_H5N1_//2005'[&!color=#ff0000]
	'ADG59511_A/chicken/Xinjiang/54/2005_H5N1_//2005'[&!color=#ff0000]
	'ADG59512_A/chicken/Shanxi/10/2006_H5N1_//2006'[&!color=#ff0000]
	'ADG59513_A/duck/Anhui/56/2005_H5N1_//2005'[&!color=#ff0000]
	'ADG59514_A/chicken/Xinjiang/53/2005_H5N1_//2005'[&!color=#ff0000]
	'ADG59515_A/chicken/Ningxia/24/2006_H5N1_//2006'[&!color=#ff0000]
	'ADG59516_A/chicken/Shandong/A-5/2006_H5N1_//2006'[&!color=#ff0000]
	'ADG59517_A/chicken/Xinjiang/28/2006_H5N1_//2006'[&!color=#ff0000]
	'ADG59518_A/chicken/Xinjiang/78/2005_H5N1_//2005'[&!color=#ff0000]
	'ADG59519_A/chicken/Xinjiang/68/2005_H5N1_//2005'[&!color=#ff0000]
	'ADG59520_A/chicken/Xinjiang/27/2006_H5N1_//2006'[&!color=#ff0000]
	'ADG59521_A/duck/Hubei/49/2005_H5N1_//2005'[&!color=#ff0000]
	'ADG59522_A/goose/Hubei/65/2005_H5N1_//2005'[&!color=#ff0000]
	'ADG59524_A/chicken/Sichuan/81/2005_H5N1_//2005'[&!color=#ff0000]
	'ADG59561_A/bar-headed_goose/Qinghai/3/2005_H5N1_//2005'[&!color=#ff0000]
	'ADG59562_A/chicken/Liaoning/23/2005_H5N1_//2005'[&!color=#ff0000]
	'ADG59563_A/chicken/Jiangxi/25/2004_H5N1_//2004'[&!color=#ff0000]
	'ADG59564_A/pied_magpie/Liaoning/7/2006_H5N1_//2006'[&!color=#ff0000]
	'ADG85811_A/chicken/Lahore/NARC-3320/2006_H5N1_18/04/2006'[&!color=#ff0000]
	'ADG85820_A/mallard/Alaska/44354-831/2007_H4N6_02/10/2007'[&!color=#0000ff]
	'ADG85831_A/mallard/Alaska/44244-148/2006_H4N6_01/09/2006'[&!color=#0000ff]
	'ADH95756_A/blue-winged_teal/Minnesota/Sg-00028/2007_H4N6_02/08/2007'[&!color=#0000ff]
	'ADH95767_A/blue-winged_teal/Minnesota/Sg-00029/2007_H4N6_03/08/2007'[&!color=#0000ff]
	'ADH95789_A/blue-winged_teal/Minnesota/Sg-00031/2007_H4N6_03/08/2007'[&!color=#0000ff]
	'ADH95800_A/blue-winged_teal/Minnesota/Sg-00032/2007_H4N6_03/08/2007'[&!color=#0000ff]
	'ADH95833_A/blue-winged_teal/Minnesota/Sg-00035/2007_H4N6_03/08/2007'[&!color=#0000ff]
	'ADH95844_A/blue-winged_teal/Minnesota/Sg-00036/2007_H4N6_03/08/2007'[&!color=#0000ff]
	'ADH95866_A/blue-winged_teal/Minnesota/Sg-00038/2007_H4N6_03/08/2007'[&!color=#0000ff]
	'ADH95877_A/blue-winged_teal/Minnesota/Sg-00039/2007_H4N6_03/08/2007'[&!color=#0000ff]
	'ADH95888_A/blue-winged_teal/Minnesota/Sg-00040/2007_H4N6_03/08/2007'[&!color=#0000ff]
	'ADH95899_A/blue-winged_teal/Minnesota/Sg-00041/2007_H4N6_03/08/2007'[&!color=#0000ff]
	'ADH95921_A/blue-winged_teal/Minnesota/Sg-00043/2007_H4N6_03/08/2007'[&!color=#0000ff]
	'ADH96127_A/mallard/Minnesota/Sg-00052/2007_H4N6_03/08/2007'[&!color=#0000ff]
	'ADH96138_A/mallard/Minnesota/Sg-00053/2007_H4N6_03/08/2007'[&!color=#0000ff]
	'ADH96204_A/mallard/Minnesota/Sg-00060/2007_H4N6_03/08/2007'[&!color=#0000ff]
	'ADH96237_A/mallard/Minnesota/Sg-00063/2007_H4N6_03/08/2007'[&!color=#0000ff]
	'ADH96336_A/blue-winged_teal/Texas/Sg-00076/2007_H4N6_16/09/2007'[&!color=#0000ff]
	'ADH96347_A/blue-winged_teal/Texas/Sg-00077/2007_H4N6_15/09/2007'[&!color=#0000ff]
	'ADH96380_A/blue-winged_teal/Texas/Sg-00080/2007_H4N6_15/09/2007'[&!color=#0000ff]
	'ADH96391_A/blue-winged_teal/Texas/Sg-00081/2007_H4N6_15/09/2007'[&!color=#0000ff]
	'ADK22480_A/openbill_stork/Thailand/VSMU-12-BKK/2003_H5N1_30/12/2003'[&!color=#ff0000]
	'ADK22481_A/openbill_stork/Thailand/VSMU-8-BKK/2004_H5N1_12/02/2004'[&!color=#ff0000]
	'ADK22482_A/openbill_stork/Thailand/VSMU-6-BKK/2004_H5N1_13/02/2004'[&!color=#ff0000]
	'ADK22483_A/openbill_stork/Thailand/VSMU-5-NSN/2004_H5N1_05/02/2004'[&!color=#ff0000]
	'ADK22484_A/openbill_stork/Thailand/VSMU-4-NSN/2004_H5N1_05/02/2004'[&!color=#ff0000]
	'ADK70131_A/mallard/PT/35910-2/2006_H4N6_30/10/2006'[&!color=#0000ff]
	'ADK78181_A/rosy-billed_pochard/Argentina/CIP051-557/2007_H6N2_/05/2007'
	'ADK78192_A/rosy-billed_pochard/Argentina/CIP051-575/2007_H6N8_/05/2007'
	'ADK78203_A/rosy-billed_pochard/Argentina/CIP051-925/2008_H6N2_/02/2008'
	'ADL57392_A/chicken/Egypt/9402-CLEVB213/2007_H5N1_//2007'[&!color=#ff0000]
	'ADL57402_A/chicken/Egypt/08124S-NLQP/2008_H5N1_10/01/2008'[&!color=#ff0000]
	'ADM31434_A/great_crested_grebe/Tyva/22/2010_H5N1_/06/2010'[&!color=#ff0000]
	'ADM80398_A/green-winged_teal/Minnesota/Sg-00197/2007_H6N8_14/09/2007'
	'ADM95268_A/duck/Cambodia/D14AL/2006_H5N1_04/02/2006'[&!color=#ff0000]
	'ADN34703_A/mallard/Czech_Republic/15902-17K/2009_H6N2_30/09/2009'
	'ADN34714_A/mallard/Czech_Republic/12652/2007_H4N6_06/08/2007'[&!color=#0000ff]
	'ADN78257_A/duck/Hunan/8-19/2009_H4N2_/01/2009'[&!color=#0000ff]
	'ADO65936_A/chicken/West_Bengal/239020/2010_H5N1_12/01/2010'[&!color=#ff0000]
	'ADO65947_A/chicken/West_Bengal/239022/2010_H5N1_12/01/2010'[&!color=#ff0000]
	'ADP06914_A/mallard/California/19524-001/2005_H6N8_14/08/2005'
	'ADP07086_A/greater_white-fronted_goose/California/44358-077/2007_H6N1_27/10/2007'
	'ADP07239_A/mallard/Washington/44242-144/2006_H4N6_14/08/2006'[&!color=#0000ff]
	'ADP07261_A/mallard/Washington/44242-271/2006_H4N6_15/08/2006'[&!color=#0000ff]
	'ADP07272_A/mallard/Washington/44242-288/2006_H4N6_18/08/2006'[&!color=#0000ff]
	'ADP07283_A/mallard/Washington/44242-290/2006_H4N6_16/08/2006'[&!color=#0000ff]
	'ADP07316_A/northern_shoveler/Washington/44249-603/2006_H6N1_26/10/2006'
	'ADP07624_A/northern_shoveler/Oregon/44336-179/2007_H4N6_10/09/2007'[&!color=#0000ff]
	'ADP07646_A/mallard/Washington/44338-009/2007_H6N1_29/08/2007'
	'ADP07657_A/mallard/Washington/44338-012/2007_H4N6_29/08/2007'[&!color=#0000ff]
	'ADP07668_A/mallard/Washington/44338-014/2007_H4N6_29/08/2007'[&!color=#0000ff]
	'ADP07701_A/mallard/Washington/44338-017/2007_H4N6_29/08/2007'[&!color=#0000ff]
	'ADP07723_A/mallard/Washington/44338-019/2007_H6N1_29/08/2007'
	'ADP07827_A/mallard/Washington/44338-112/2007_H6N2_10/09/2007'
	'ADP07838_A/mallard/Washington/44338-120/2007_H6N2_10/09/2007'
	'ADP07871_A/greater_white-fronted_goose/California/44358-089/2007_H6N1_27/10/2007'
	'ADP07882_A/greater_white-fronted_goose/California/44358-095/2007_H6N1_27/10/2007'
	'ADP07893_A/greater_white-fronted_goose/California/44358-112/2007_H6N1_04/11/2007'
	'ADQ20544_A/common_eider/Netherlands2/2006_H4N8_//2006'[&!color=#0000ff]
	'ADQ20553_A/mallard/Netherlands/7/2007_H4N2_//2007'[&!color=#0000ff]
	'ADQ20623_A/dunlin/Sweden/1/2005_H4N6_//2005'[&!color=#0000ff]
	'ADQ20634_A/black-headed_gull/Netherlands/1/2006_H4N5_//2006'[&!color=#0000ff]
	'ADQ74940_A/grebe/Tyva/2/2010_H5N1_22/06/2010'[&!color=#ff0000]
	'ADQ92592_A/ruddy_turnstone/Delaware/103/2007_H5N1_22/05/2007'[&!color=#ff0000]
	'ADQ92603_A/shorebird/Delaware_Bay/255/2006_H6N1_22/05/2006'
	'ADQ92614_A/ruddy_turnstone/Delaware/293/2006_H6N2_22/05/2006'
	'ADR00705_A/northern_pintail/Interior_Alaska/7MP1246/2007_H4N6_08/08/2007'[&!color=#0000ff]
	'ADR00767_A/mallard/Interior_Alaska/7MP0512/2007_H4N6_07/09/2007'[&!color=#0000ff]
	'ADR00834_A/least_sandpiper/South_Central_Alaska/7KW0434/2007_H4N8_10/05/2007'[&!color=#0000ff]
	'ADR00878_A/northern_pintail/Interior_Alaska/7MP1644/2007_H4N6_02/09/2007'[&!color=#0000ff]
	'ADR65104_A/duck/Victoria/2001_H4N6_//2001'[&!color=#0000ff]
	'ADR65393_A/mallard/New_Zealand/527-11/2005_H4N6_//2005'[&!color=#0000ff]
	'ADR66055_A/mallard/New_Zealand/449-66/2004_H4N6_//2004'[&!color=#0000ff]
	'ADR66421_A/mallard/New_Zealand/1440-372/2005_H4N6_//2005'[&!color=#0000ff]
	'ADR66444_A/mallard/New_Zealand/1365-350/2005_H6N9_//2005'
	'ADT64815_A/duck/Victoria/2853/2003_H4N8_//2003'[&!color=#0000ff]
	'ADT64829_A/shearwater/Australia/1/1972_H6N5_//1972'
	'ADT70712_A/blue-winged_teal/Texas/Sg-00074/2007_H4N8_15/09/2007'[&!color=#0000ff]
	'ADT79338_A/mallard/Minnesota/Sg-00104/2007_H6N1_16/09/2007'
	'ADT79370_A/blue-winged_teal/Texas/Sg-00155/2007_H4N8_15/09/2007'[&!color=#0000ff]
	'ADT79379_A/blue-winged_teal/Texas/Sg-00157/2007_H4N6_15/09/2007'[&!color=#0000ff]
	'ADT79389_A/blue-winged_teal/Texas/Sg-00159/2007_H4N8_16/09/2007'[&!color=#0000ff]
	'ADT79463_A/blue-winged_teal/Texas/Sg-00204/2007_H4N6_16/09/2007'[&!color=#0000ff]
	'ADT79478_A/blue-winged_teal/Texas/Sg-00207/2007_H4N6_15/09/2007'[&!color=#0000ff]
	'ADT79504_A/mallard/Minnesota/Sg-00214/2007_H6N1_16/09/2007'
	'ADT79567_A/mallard/Minnesota/Sg-00106/2007_H6N2_16/09/2007'
	'ADT79578_A/blue-winged_teal/Texas/Sg-00158/2007_H4N6_15/09/2007'[&!color=#0000ff]
	'ADT79589_A/mallard/Minnesota/Sg-00166/2007_H6N2_22/09/2007'
	'ADT79600_A/green-winged_teal/Minnesota/Sg-00180/2007_H6N2_14/09/2007'
	'ADT79611_A/blue-winged_teal/Texas/Sg-00188/2007_H4N8_15/09/2007'[&!color=#0000ff]
	'ADT79622_A/green-winged_teal/Minnesota/Sg-00199/2007_H6N2_14/09/2007'
	'ADT79633_A/blue-winged_teal/Minnesota/Sg-00201/2007_H4N6_29/09/2007'[&!color=#0000ff]
	'ADT79644_A/blue-winged_teal/Texas/Sg-00206/2007_H4N6_15/09/2007'[&!color=#0000ff]
	'ADT79655_A/mallard/Minnesota/Sg-00220/2007_H6N1_14/09/2007'
	'ADT79666_A/green-winged_teal/Minnesota/Sg-00222/2007_H6N2_16/09/2007'
	'ADU16017_A/mallard/Interior_Alaska/6MP0745/2006_H4N6_08/08/2006'[&!color=#0000ff]
	'ADU16542_A/mallard/Interior_Alaska/6MP0891/2006_H4N6_16/08/2006'[&!color=#0000ff]
	'ADU16630_A/mallard/Interior_Alaska/6MP0956R1/2006_H4N6_18/08/2006'[&!color=#0000ff]
	'ADU16696_A/northern_pintail/Interior_Alaska/6MP0741R2/2006_H4N6_08/08/2006'[&!color=#0000ff]
	'ADU16750_A/mallard/Interior_Alaska/9BM1949/2009_H4N6_04/07/2009'[&!color=#0000ff]
	'ADU16816_A/mallard/Interior_Alaska/9BM1975/2009_H4N6_06/07/2009'[&!color=#0000ff]
	'ADU16838_A/mallard/Interior_Alaska/9BM2077/2009_H4N6_09/07/2009'[&!color=#0000ff]
	'ADU16849_A/mallard/Interior_Alaska/9BM2168/2009_H4N6_10/07/2009'[&!color=#0000ff]
	'ADU16926_A/mallard/Interior_Alaska/7MP1771R1/2007_H4N6_05/09/2007'[&!color=#0000ff]
	'ADU17036_A/duck/Interior_Alaska/7MP1570/2007_H4N6_01/09/2007'[&!color=#0000ff]
	'ADU17354_A/northern_pintail/Interior_Alaska/8BM3658/2008_H4N6_24/09/2008'[&!color=#0000ff]
	'ADU17480_A/avian/Japan/8KI0195/2008_H6N8_08/10/2008'
	'ADU17491_A/avian/Japan/8KI0185/2008_H4N6_08/10/2008'[&!color=#0000ff]
	'ADU17524_A/avian/Japan/8KI0135/2008_H6N5_08/10/2008'
	'ADU17589_A/slaty-backed_gull/Japan/6KS0185/2006_H4N8_26/07/2006'[&!color=#0000ff]
	'ADU17615_A/northern_shoveler/Mississippi/09OS589/2009_H4N6_22/01/2009'[&!color=#0000ff]
	'ADU17626_A/mallard/Wisconsin/08OS2261/2008_H4N6_19/10/2008'[&!color=#0000ff]
	'ADU20349_A/gadwall/Wisconsin/08OS2296/2008_H6N2_20/10/2008'
	'ADU20360_A/mallard/Illinois/08OS2315/2008_H4N6_25/10/2008'[&!color=#0000ff]
	'ADU20485_A/northern_shoveler/Illinois/08OS3331/2008_H4N8_15/11/2008'[&!color=#0000ff]
	'ADU53010_A/mallard/Interior_Alaska/9BM1957/2009_H4N6_04/07/2009'[&!color=#0000ff]
	'ADU53098_A/northern_pintail/Interior_Alaska/8BM3608/2008_H4N6_15/09/2008'[&!color=#0000ff]
	'ADU53109_A/northern_pintail/Interior_Alaska/8BM3723/2008_H4N1_27/09/2008'[&!color=#0000ff]
	'ADU53131_A/avian/Southcentral_Alaska/7KW0388R1/2007_H4N8_10/05/2007'[&!color=#0000ff]
	'ADU53493_A/northern_pintail/Interior_Alaska/8BM3669/2008_H4N6_25/09/2008'[&!color=#0000ff]
	'ADU53686_A/duck/Interior_Alaska/7MP1550/2007_H4N6_01/09/2007'[&!color=#0000ff]
	'ADU53727_A/rufous-necked_stint/Japan/6KS0242/2006_H4N8_02/09/2006'[&!color=#0000ff]
	'ADU53736_A/slaty-backed_gull/Japan/6KS0191/2006_H4N8_26/07/2006'[&!color=#0000ff]
	'ADU56722_A/mallard/Interior_Alaska/9BM2239/2009_H4N6_11/07/2009'[&!color=#0000ff]
	'ADW80436_A/blue-winged_teal/Ohio/1386/2005_H6N2_27/06/2005'
	'AEA04322_A/turkey/Massachusetts/3740/1965_H6N2_11/06/1965'
	'AEA29083_A/aquatic_bird/Korea/CN5/2009_H6N5_/11/2009'
	'AEA30217_A/avian/Japan/8KI0148/2008_H4N2_08/10/2008'[&!color=#0000ff]
	'AEA35540_A/duck/Guangxi/912/2008_H4N2_/03/2008'[&!color=#0000ff]
	'AEB26723_A/ostrich/Suzhou/097/2003_H5N1_16/04/2003'[&!color=#ff0000]
	'AEB39730_A/blue-winged_teal/Ohio/1850/2006_H4N6_//2006'[&!color=#0000ff]
	'AEB41016_A/mallard/Maryland/965/2006_H4N6_//2006'[&!color=#0000ff]
	'AEB41029_A/mallard/Ohio/1501/2006_H4N6_//2006'[&!color=#0000ff]
	'AEB53837_A/quail/Guangxi/11/2002_H5N1_/07/2002'[&!color=#ff0000]
	'AEB53848_A/quail/Guangxi/12/2002_H5N1_/07/2002'[&!color=#ff0000]
	'AEB53859_A/quail/Guangxi/13/2002_H5N1_/07/2002'[&!color=#ff0000]
	'AEB66743_A/mallard/Maryland/802/2007_H5N1_18/08/2007'[&!color=#ff0000]
	'AEB66744_A/wood_duck/Ohio/623/2004_H5N1_//2004'[&!color=#ff0000]
	'AEB89872_A/mallard/Czech_Republic/13579-84K/2010_H4N6_13/09/2010'[&!color=#0000ff]
	'AEB89883_A/mallard/Czech_Republic/14924-1/2007_H6N5_24/09/2007'
	'AEF29978_A/chicken/Bhutan/248009/2010_H5N1_20/02/2010'[&!color=#ff0000]
	'AEF59447_A/duck/Eastern_China/5/2009_H6N6_/01/2009'
	'AEF59448_A/duck/Eastern_China/6/2009_H6N6_/03/2009'
	'AEF59449_A/duck/Eastern_China/7/2009_H6N6_/03/2009'
	'AEF59450_A/duck/Eastern_China/8/2009_H6N6_/04/2009'
	'AEF59451_A/duck/Eastern_China/9/2009_H6N6_/04/2009'
	'AEF59453_A/duck/Eastern_China/11/2009_H6N6_/06/2009'
	'AEF59454_A/duck/Eastern_China/13/2010_H6N6_/03/2010'
	'AEF59455_A/duck/Eastern_China/14/2010_H6N6_/04/2010'
	'AEF59456_A/duck/Eastern_China/16/2010_H6N6_/04/2010'
	'AEF59457_A/duck/Eastern_China/29/2004_H6N2_/11/2004'
	'AEF59458_A/duck/Eastern_China/31/2004_H6N2_/11/2004'
	'AEF59459_A/duck/Eastern_China/34/2005_H6N1_/04/2005'
	'AEF59460_A/duck/Eastern_China/38/2007_H6N2_/03/2007'
	'AEF59461_A/duck/Eastern_China/39/2007_H6N2_/03/2007'
	'AEF59462_A/duck/Eastern_China/40/2007_H6N2_/05/2007'
	'AEF59463_A/duck/Eastern_China/41/2007_H6N2_/05/2007'
	'AEF59464_A/duck/Eastern_China/46/2008_H6N2_/04/2008'
	'AEF59465_A/duck/Eastern_China/47/2008_H6N2_/04/2008'
	'AEF59466_A/duck/Eastern_China/48/2010_H6N6_/08/2010'
	'AEF59467_A/duck/Eastern_China/50/2002_H6N8_/08/2002'
	'AEF59468_A/duck/Eastern_China/51/2002_H6N2_/09/2002'
	'AEF59473_A/duck/Eastern_China/57/2003_H6N2_/09/2003'
	'AEF59475_A/duck/Eastern_China/59/2003_H6N2_/11/2003'
	'AEF59478_A/chicken/Eastern_China/42/2007_H6N2_/06/2007'
	'AEF59479_A/chicken/Eastern_China/43/2007_H6N2_/06/2007'
	'AEF59480_A/chicken/Eastern_China/44/2007_H6N2_/06/2007'
	'AEF59481_A/chicken/Eastern_China/45/2007_H6N2_/06/2007'
	'AEF59482_A/chicken/Eastern_China/49/2010_H6N6_/08/2010'
	'AEF59483_A/duck/Eastern_China/1/2008_H6N1_/11/2008'
	'AEF59484_A/duck/Eastern_China/2/2008_H6N2_/12/2008'
	'AEF59485_A/duck/Eastern_China/3/2009_H6N6_/01/2009'
	'AEG20976_A/swan/Shanghai/10/2009_H5N1_/01/2009'[&!color=#ff0000]
	'AEG64783_A/blue-winged_teal/Texas/Sg-00173/2007_H4N8_16/09/2007'[&!color=#0000ff]
	'AEI29187_A/duck/Victoria/5385/2002_H4N8_//2002'[&!color=#0000ff]
	'AEI29196_A/duck/Western_Australia/8108/1984_H4N6_//1984'[&!color=#0000ff]
	'AEI29205_A/duck/Western_Australia/8069/1984_H4N6_//1984'[&!color=#0000ff]
	'AEI29214_A/duck/Western_Australia/8346/1987_H4N6_//1987'[&!color=#0000ff]
	'AEJ90176_A/Mallard_duck/Korea/W401/2011_H5N1_/01/2011'[&!color=#ff0000]
	'AEJ90177_A/Mallard_duck/Korea/W404/2011_H5N1_/01/2011'[&!color=#ff0000]
	'AEK49324_A/mallard/California/6469/2008_H6N2_02/11/2008'
	'AEK49355_A/mallard/California/8322/2008_H6N1_19/10/2008'
	'AEK49377_A/mallard/California/8457/2008_H6N2_22/10/2008'
	'AEK49514_A/northern_shoveler/California/8673/2008_H6N1_29/10/2008'
	'AEK49534_A/northern_shoveler/California/9079/2008_H4N4_15/11/2008'[&!color=#0000ff]
	'AEK49567_A/northern_shoveler/California/9680/2008_H6N2_07/12/2008'
	'AEK49611_A/American_wigeon/California/8121/2008_H6N1_19/10/2008'
	'AEK49621_A/American_wigeon/California/8141/2008_H6N1_22/10/2008'
	'AEK49687_A/bufflehead/California/8522/2008_H4N8_25/10/2008'[&!color=#0000ff]
	'AEK49698_A/green-winged_teal/California/6990/2008_H6N1_23/11/2008'
	'AEK49709_A/green-winged_teal/California/7972/2008_H6N2_25/10/2008'
	'AEK49764_A/gadwall/California/8504/2008_H6N1_25/10/2008'
	'AEK49773_A/gadwall/California/8648/2008_H6N1_29/10/2008'
	'AEK49791_A/gadwall/California/AKS-514/2007_H6N1_09/12/2007'
	'AEK49813_A/greater_white-fronted_goose/California/6548/2008_H6N1_05/11/2008'
	'AEK49833_A/northern_pintail/California/6495/2008_H6N1_02/11/2008'
	'AEK49855_A/northern_pintail/California/8105/2008_H6N1_19/10/2008'
	'AEK49976_A/mallard/California/6404/2008_H6N1_01/11/2008'
	'AEK49987_A/mallard/California/6420/2008_H6N2_01/11/2008'
	'AEK50042_A/mallard/California/6772/2008_H4N6_15/11/2008'[&!color=#0000ff]
	'AEK50086_A/mallard/California/8212/2008_H6N1_18/10/2008'
	'AEK50097_A/mallard/California/8293/2008_H6N1_18/10/2008'
	'AEK50119_A/mallard/California/8416/2008_H6N1_22/10/2008'
	'AEK50141_A/mallard/California/8429/2008_H6N1_22/10/2008'
	'AEK50174_A/mallard/California/9573/2008_H4N6_30/11/2008'[&!color=#0000ff]
	'AEK50196_A/mallard/California/11095/2008_H4N6_06/12/2008'[&!color=#0000ff]
	'AEK50229_A/northern_shoveler/California/8528/2008_H6N1_25/10/2008'
	'AEK50240_A/northern_shoveler/California/8536/2008_H6N1_25/10/2008'
	'AEK50284_A/northern_shoveler/California/9187/2008_H6N2_22/11/2008'
	'AEK50295_A/northern_shoveler/California/9228/2008_H4N6_22/11/2008'[&!color=#0000ff]
	'AEK50306_A/northern_shoveler/California/9267/2008_H4N6_23/11/2008'[&!color=#0000ff]
	'AEK50385_A/northern_shoveler/California/10024/2008_H4N4_21/12/2008'[&!color=#0000ff]
	'AEK50451_A/American_wigeon/California/8363/2008_H6N1_19/10/2008'
	'AEK50462_A/American_wigeon/California/8658/2008_H6N1_29/10/2008'
	'AEK50484_A/American_wigeon/California/9044/2008_H6N1_15/11/2008'
	'AEK50506_A/American_wigeon/California/HKWF541C/2007_H6N5_04/11/2007'
	'AEK50539_A/green-winged_teal/California/8612/2008_H6N1_29/10/2008'
	'AEK50583_A/gadwall/California/8708/2008_H6N1_01/11/2008'
	'AEK50594_A/greater_white-fronted_goose/California/6365/2008_H6N1_29/10/2008'
	'AEK50638_A/northern_pintail/California/8470/2008_H6N1_22/10/2008'
	'AEK50649_A/northern_pintail/California/8764/2008_H6N1_01/11/2008'
	'AEK50660_A/mallard/California/6744/2009_H6N1_25/10/2009'
	'AEK50693_A/mallard/California/6695/2009_H6N1_25/10/2009'
	'AEK50748_A/mallard/California/5271/2009_H4N6_29/07/2009'[&!color=#0000ff]
	'AEK50792_A/mallard/California/5495/2009_H4N2_23/07/2009'[&!color=#0000ff]
	'AEK50836_A/mallard/California/5192/2009_H4N2_27/07/2009'[&!color=#0000ff]
	'AEK50946_A/mallard/California/1156/2010_H4N6_27/07/2010'[&!color=#0000ff]
	'AEK50957_A/mallard/California/1210/2010_H4N6_29/07/2010'[&!color=#0000ff]
	'AEK50979_A/mallard/California/1188/2010_H4N6_29/07/2010'[&!color=#0000ff]
	'AEK50990_A/mallard/California/1289/2010_H4N6_30/07/2010'[&!color=#0000ff]
	'AEK65135_A/chicken/Vietnam/945/2004_H5N1_//2004'[&!color=#ff0000]
	'AEK65146_A/chicken/Vietnam/949B/2004_H5N1_//2004'[&!color=#ff0000]
	'AEK65157_A/chicken/Vietnam/NCVD10/2005_H5N1_//2005'[&!color=#ff0000]
	'AEK65168_A/duck/Vietnam/CK177/2005_H5N1_//2005'[&!color=#ff0000]
	'AEK65179_A/duck/Vietnam/NCVD04/2005_H5N1_//2005'[&!color=#ff0000]
	'AEK65188_A/duck/Vietnam/NCVD07/2005_H5N1_//2005'[&!color=#ff0000]
	'AEK65199_A/quail/Vietnam/7B/2004_H5N1_//2004'[&!color=#ff0000]
	'AEK65209_A/duck/Victoria/5383/2002_H4N8_//2002'[&!color=#0000ff]
	'AEK65218_A/Pacific_black_duck/Western_Australia/2741/1979_H6N1_//1979'
	'AEK65229_A/Pacific_black_duck/Western_Australia/2708/1979_H6N1_//1979'
	'AEK65259_A/duck/Western_Australia/8057/1984_H4N6_//1984'[&!color=#0000ff]
	'AEK65718_A/duck/Egypt/053/2005_H6N2_05/02/2005'
	'AEK65751_A/mallard/Ontario/15915/2005_H6N5_28/08/2005'
	'AEK65773_A/green-winged_teal/Nova_Scotia/14917/2005_H6N1_14/09/2005'
	'AEK65795_A/mallard/Quebec/11189/2006_H4N6_24/08/2006'[&!color=#0000ff]
	'AEK65859_A/American_black_duck/New_Brunswick/19389/2006_H4N8_17/09/2006'[&!color=#0000ff]
	'AEK65995_A/mallard/Italy/3401/2005_H5N1_19/09/2005'[&!color=#ff0000]
	'AEK66044_A/blue-winged_teal/Ohio/1918/2006_H6N5_//2006'
	'AEK66055_A/mallard/Ohio/1491/2006_H6N5_//2006'
	'AEK70410_A/duck/Victoria/3/1980_H4N6_//1980'[&!color=#0000ff]
	'AEK70471_A/mallard/Ontario/15882/2005_H4N2_22/08/2005'[&!color=#0000ff]
	'AEK70482_A/mallard/Ontario/15741/2005_H5N1_18/09/2005'[&!color=#ff0000]
	'AEK70493_A/mallard/Ontario/15914/2005_H6N2_28/08/2005'
	'AEK70698_A/American_black_duck/New_Brunswick/19497/2006_H4N6_18/09/2006'[&!color=#0000ff]
	'AEK70719_A/American_black_duck/Prince_Edward_Island/14235/2006_H4N6_16/08/2006'[&!color=#0000ff]
	'AEK70730_A/mallard/Ontario/26078/2007_H5N1_06/09/2007'[&!color=#ff0000]
	'AEL22833_A/rosy-billed_pochard/Argentina/CIP051-1977/2010_H6N2_29/06/2010'
	'AEL22844_A/rosy-billed_pochard/Argentina/CIP051-269/2007_H6N8_13/05/2007'
	'AEM00348_A/mallard/Missouri/303/2006_H6N2_//2006'
	'AEM75205_A/bufflehead/Illinois/4016/2009_H4N8_28/11/2009'[&!color=#0000ff]
	'AEM75216_A/American_black_duck/Wisconsin/2542/2009_H4N2_05/10/2009'[&!color=#0000ff]
	'AEM75260_A/mallard/Wisconsin/2653/2009_H4N6_17/10/2009'[&!color=#0000ff]
	'AEM75271_A/blue-winged_teal/Wisconsin/2713/2009_H4N2_17/10/2009'[&!color=#0000ff]
	'AEM75282_A/blue-winged_teal/Wisconsin/2741/2009_H4N6_17/10/2009'[&!color=#0000ff]
	'AEM75304_A/blue-winged_teal/Wisconsin/2753/2009_H4N6_24/10/2009'[&!color=#0000ff]
	'AEM75395_A/mallard/Ohio/1690/2009_H6N1_10/08/2009'
	'AEM75406_A/mallard/Ohio/2033/2009_H4N9_03/08/2009'[&!color=#0000ff]
	'AEM75430_A/mallard/Ohio/2043/2009_H6N1_03/08/2009'
	'AEM75557_A/mallard/Illinois/3747/2009_H6N1_14/11/2009'
	'AEM75623_A/mallard/Wisconsin/1534/2009_H6N8_18/08/2009'
	'AEM75634_A/mallard/Wisconsin/1538/2009_H4N6_18/08/2009'[&!color=#0000ff]
	'AEM75723_A/mallard/Wisconsin/2576/2009_H5N1_06/10/2009'[&!color=#ff0000]
	'AEM75833_A/northern_shoveler/Wisconsin/2508/2009_H4N2_03/10/2009'[&!color=#0000ff]
	'AEM75855_A/mallard/Wisconsin/2530/2009_H4N2_04/10/2009'[&!color=#0000ff]
	'AEM75866_A/American_green-winged_teal/Wisconsin/2530/2009_H6N2_17/10/2009'
	'AEM75877_A/blue-winged_teal/Wisconsin/2649/2009_H6N1_17/10/2009'
	'AEM75888_A/blue-winged_teal/Wisconsin/2665/2009_H4N2_17/10/2009'[&!color=#0000ff]
	'AEM75899_A/mallard/Wisconsin/2719/2009_H4N2_17/10/2009'[&!color=#0000ff]
	'AEM75954_A/gadwall/Illinois/3860/2009_H6N1_15/11/2009'
	'AEM75987_A/mallard/Illinois/4124/2009_H4N8_29/11/2009'[&!color=#0000ff]
	'AEM76031_A/mallard/Illinois/4180/2009_H6N1_30/11/2009'
	'AEM76053_A/mallard/Missouri/129/2009_H6N2_07/12/2009'
	'AEM76527_A/mallard/Ohio/1695/2009_H4N6_25/08/2009'[&!color=#0000ff]
	'AEN68871_A/chicken/Cambodia/TLC1/2009_H5N1_18/12/2009'[&!color=#ff0000]
	'AEN68873_A/chicken/Cambodia/TKCMB5T/2010_H5N1_28/01/2010'[&!color=#ff0000]
	'AEN68874_A/chicken/Cambodia/TKCMB8F/2010_H5N1_28/01/2010'[&!color=#ff0000]
	'AEN68877_A/chicken/Cambodia/PV025LC2/2010_H5N1_23/04/2010'[&!color=#ff0000]
	'AEN68878_A/chicken/Cambodia/008LC1/2011_H5N1_27/01/2011'[&!color=#ff0000]
	'AEN74792_A/aquatic_bird/Korea/CN17/2009_H6N2_/11/2009'
	'AEN74803_A/aquatic_bird/Korea/CN20/2009_H6N1_/11/2009'
	'AEN74814_A/aquatic_bird/Korea/CN9/2009_H6N8_/11/2009'
	'AEN94584_A/chicken/Lao/LH1/2010_H5N1_/05/2010'[&!color=#ff0000]
	'AEN94599_A/duck/Lao/6/2010_H5N1_/03/2010'[&!color=#ff0000]
	'AEN94610_A/duck/Lao/7/2010_H5N1_/03/2010'[&!color=#ff0000]
	'AEN94632_A/duck/Lao/19/2010_H5N1_/03/2010'[&!color=#ff0000]
	'AEN94640_A/duck/Lao/463/2010_H5N1_/03/2010'[&!color=#ff0000]
	'AEN94648_A/duck/Lao/469/2010_H5N1_/03/2010'[&!color=#ff0000]
	'AEN94668_A/duck/Lao/567/2010_H5N1_/03/2010'[&!color=#ff0000]
	'AEN94676_A/duck/Lao/670/2010_H5N1_/03/2010'[&!color=#ff0000]
	'AEN94687_A/duck/Lao/959/2010_H5N1_/03/2010'[&!color=#ff0000]
	'AEN94698_A/duck/Lao/961/2010_H5N1_/03/2010'[&!color=#ff0000]
	'AEN94709_A/duck/Lao/962/2010_H5N1_/03/2010'[&!color=#ff0000]
	'AEN94731_A/duck/Lao/968/2010_H5N1_/03/2010'[&!color=#ff0000]
	'AEN94772_A/duck/Lao/980/2010_H5N1_/03/2010'[&!color=#ff0000]
	'AEN94783_A/duck/Lao/981/2010_H5N1_/03/2010'[&!color=#ff0000]
	'AEN94794_A/duck/Lao/986/2010_H5N1_/03/2010'[&!color=#ff0000]
	'AEN94805_A/duck/Lao/987/2010_H5N1_/03/2010'[&!color=#ff0000]
	'AEO00204_A/chicken/Bhutan/248006/2010_H5N1_17/02/2010'[&!color=#ff0000]
	'AEO00215_A/chicken/Bhutan/248007/2010_H5N1_17/02/2010'[&!color=#ff0000]
	'AEO52309_A/duck/Zhejiang/2248/2011_H5N1_/02/2011'[&!color=#ff0000]
	'AEO52319_A/duck/Zhejiang/2245/2011_H5N1_/02/2011'[&!color=#ff0000]
	'AEO52369_A/duck/Zhejiang/213/2011_H5N1_/02/2011'[&!color=#ff0000]
	'AEQ54716_A/aquatic_bird/Korea/W69/2005_H6N5_/11/2005'
	'AER09502_A/duck/Korea/NJ83/2011_H5N1_/01/2011'[&!color=#ff0000]
	'AER09524_A/eurasian_eagle_owl/Korea/Q133/2011_H5N1_/01/2011'[&!color=#ff0000]
	'AER09557_A/chicken/Korea/Asan90/2011_H5N1_/01/2011'[&!color=#ff0000]
	'AER09601_A/chicken/Korea/IC546/2011_H5N1_/02/2011'[&!color=#ff0000]
	'AER09634_A/eurasian_sparrowhawk/Korea/Q94/2011_H5N1_/01/2011'[&!color=#ff0000]
	'AER09645_A/duck/Korea/YA54/2011_H5N1_/01/2011'[&!color=#ff0000]
	'AER09689_A/eurasian_eagle_owl/Korea/Q182/2011_H5N1_/02/2011'[&!color=#ff0000]
	'AER09733_A/duck/Korea/IC360/2011_H5N1_/01/2011'[&!color=#ff0000]
	'AER57947_A/turkey/France/09010-1/2009_H6N1_/03/2009'
	'AER57958_A/Muscovy_duck/France/09010/2009_H6N1_/03/2009'
	'AET74656_A/mallard/Alberta/38/2001_H4N6_07/08/2001'[&!color=#0000ff]
	'AET74906_A/red_knot/Delaware/546/1988_H4N6_15/05/1988'[&!color=#0000ff]
	'AET74939_A/ruddy_turnstone/Delaware/2354/1988_H4N6_31/05/1988'[&!color=#0000ff]
	'AET74961_A/ruddy_turnstone/Delaware/2373/1988_H4N6_31/05/1988'[&!color=#0000ff]
	'AET75016_A/blue-winged_teal/Alberta/427/1986_H4N6_15/08/1986'[&!color=#0000ff]
	'AET75027_A/mallard/Alberta/575/1986_H4N6_20/08/1986'[&!color=#0000ff]
	'AET75179_A/blue-winged_teal/Alberta/121/1990_H4N6_27/08/1990'[&!color=#0000ff]
	'AET75201_A/ruddy_turnstone/Delaware_Bay/231/1991_H6N8_24/05/1991'
	'AET75212_A/mallard/Alberta/12/1991_H4N6_09/08/1991'[&!color=#0000ff]
	'AET75223_A/mallard/Alberta/18/1991_H4N6_09/08/1991'[&!color=#0000ff]
	'AET75977_A/mallard/Alberta/43/1995_H4N6_05/08/1995'[&!color=#0000ff]
	'AET76458_A/pintail/Alberta/275/1996_H4N6_26/08/1996'[&!color=#0000ff]
	'AET76469_A/mallard/Alberta/296/1996_H4N6_26/08/1996'[&!color=#0000ff]
	'AET76990_A/shorebird/Delaware_Bay/287/1999_H6N2_24/05/1999'
	'AET77023_A/mallard/Alberta/235/1999_H4N6_11/08/1999'[&!color=#0000ff]
	'AET77045_A/shorebird/Delaware_Bay/77/2001_H6N2_17/05/2001'
	'AET77098_A/mallard/Alberta/35/2001_H4N6_28/07/2001'[&!color=#0000ff]
	'AET77208_A/mallard/Alberta/233/2003_H4N6_08/08/2003'[&!color=#0000ff]
	'AET77219_A/mallard/Alberta/237/2003_H4N6_08/08/2003'[&!color=#0000ff]
	'AET77241_A/mallard/Alberta/226/2004_H4N6_15/08/2004'[&!color=#0000ff]
	'AET77263_A/mallard/Alberta/251/2004_H4N6_15/08/2004'[&!color=#0000ff]
	'AET77459_A/mallard/Alberta/66/2005_H4N6_27/07/2005'[&!color=#0000ff]
	'AET77687_A/mallard/Alberta/246/2006_H4N6_09/08/2006'[&!color=#0000ff]
	'AET77698_A/mallard/Alberta/254/2006_H4N6_09/08/2006'[&!color=#0000ff]
	'AET77725_A/mallard/Alberta/258/2006_H4N6_09/08/2006'[&!color=#0000ff]
	'AET77848_A/mallard/Alberta/114/2007_H4N6_22/08/2007'[&!color=#0000ff]
	'AET77943_A/mallard/Alberta/145/2007_H4N6_22/08/2007'[&!color=#0000ff]
	'AET77967_A/mallard/Alberta/160/2007_H4N6_22/08/2007'[&!color=#0000ff]
	'AET77989_A/northern_pintail/Alberta/265/2007_H4N6_04/08/2007'[&!color=#0000ff]
	'AET78038_A/mallard/Alberta/330/2007_H4N6_28/08/2007'[&!color=#0000ff]
	'AET78063_A/blue-winged_teal/Alberta/346/2007_H4N3_28/08/2007'[&!color=#0000ff]
	'AET78162_A/mallard/Alberta/121/2008_H4N6_06/08/2008'[&!color=#0000ff]
	'AEX30607_A/chicken/Sheny/0606/2008_H5N1_06/06/2008'[&!color=#ff0000]
	'AEX40621_A/chicken/Sikkim/151466/2009_H5N1_15/01/2009'[&!color=#ff0000]
	'AEX40632_A/chicken/West_Bengal/155508/2009_H5N1_29/01/2009'[&!color=#ff0000]
	'AEX40643_A/chicken/West_Bengal/174881/2009_H5N1_25/03/2009'[&!color=#ff0000]
	'AEX40654_A/chicken/West_Bengal/81537/2008_H5N1_18/01/2008'[&!color=#ff0000]
	'AEX40665_A/chicken/West_Bengal/82583/2008_H5N1_12/01/2008'[&!color=#ff0000]
	'AEX40676_A/chicken/West_Bengal/83098/2008_H5N1_26/01/2008'[&!color=#ff0000]
	'AEX91666_A/duck/India/02AF1/2011_H5N1_/02/2011'[&!color=#ff0000]
	'AEX91677_A/duck/India/02CA10/2011_H5N1_/02/2011'[&!color=#ff0000]
	'AEX91698_A/chicken/India/TR0383/2011_H5N1_06/03/2011'[&!color=#ff0000]
	'AEX91707_A/chicken/India/CA0301/2011_H5N1_06/03/2011'[&!color=#ff0000]
	'AEX91716_A/chicken/India/CA0302/2011_H5N1_06/03/2011'[&!color=#ff0000]
	'AEX91725_A/chicken/India/CA0303/2011_H5N1_06/03/2011'[&!color=#ff0000]
	'AFB18643_A/whooper_swan/Hamanaka/2011_H5N1_30/01/2011'[&!color=#ff0000]
	'AFC60798_A/common_buzzard/Bulgaria/38WB/2010_H5N1_/03/2010'[&!color=#ff0000]
	'AFC98316_A/chicken/Jiangsu/k0402/2010_H5N1_10/02/2010'[&!color=#ff0000]
	'AFC98317_A/goose/Jiangsu/k0403/2010_H5N1_10/02/2010'[&!color=#ff0000]
	'AFD62848_A/duck/Hubei/10/2010_H6N6_22/05/2010'
	'AFD62859_A/duck/Hubei/2/2010_H6N6_22/05/2010'
	'AFD62892_A/duck/Hubei/5/2010_H6N6_22/05/2010'
	'AFE03052_A/Eurasian_eagle_owl/Korea/23/2010_H5N1_26/11/2010'[&!color=#ff0000]
	'AFE03063_A/mandarin_duck/Korea/PSC24-24/2010_H5N1_28/12/2010'[&!color=#ff0000]
	'AFE03151_A/marabou_stork/Cambodia/TM068/2011_H5N1_14/07/2011'[&!color=#ff0000]
	'AFE03162_A/heron/Cambodia/TM068/2011_H5N1_14/07/2011'[&!color=#ff0000]
	'AFE03173_A/duck/Cambodia/072D1/2011_H5N1_23/07/2011'[&!color=#ff0000]
	'AFE03190_A/duck/Suphanburi/AI157/2005_H6N1_//2005'
	'AFF23251_A/duck/Guangxi/1074/2006_H6N2_/03/2006'
	'AFF23262_A/duck/Guangxi/1157/2006_H6N2_/04/2006'
	'AFF25538_A/duck/Guangxi/1248/2006_H6N2_/04/2006'
	'AFF25549_A/duck/Guangxi/2140/2006_H6N2_/06/2006'
	'AFF25560_A/duck/Guangxi/2736/2006_H6N8_/07/2006'
	'AFF25571_A/duck/Guangxi/3333/2006_H6N1_/09/2006'
	'AFF25582_A/duck/Guangxi/3574/2006_H6N2_/09/2006'
	'AFF25593_A/duck/Guizhou/888/2006_H6N5_/02/2006'
	'AFF25604_A/duck/Guizhou/1084/2006_H6N2_/02/2006'
	'AFF25615_A/duck/Guizhou/1426/2006_H6N1_/03/2006'
	'AFF25626_A/duck/Guizhou/2773/2006_H6N2_/05/2006'
	'AFF25637_A/duck/Hunan/2110/2006_H6N2_/04/2006'
	'AFF25648_A/duck/Hunan/4056/2006_H6N8_/08/2006'
	'AFF25659_A/duck/Jiangxi/5748/2006_H6N2_/08/2006'
	'AFF25670_A/wild_duck/Jiangxi/8462/2006_H6N1_/11/2006'
	'AFF25681_A/duck/Yunnan/3136/2006_H6N2_/06/2006'
	'AFF25692_A/duck/Shantou/8/2006_H6N2_/01/2006'
	'AFF25703_A/duck/Shantou/1165/2006_H6N6_/01/2006'
	'AFF25714_A/wild_duck/Shantou/2441/2006_H6N6_/02/2006'
	'AFF25725_A/mallard_duck/Shantou/2459/2006_H6N2_/02/2006'
	'AFF25736_A/duck/Shantou/2765/2006_H6N2_/02/2006'
	'AFF25747_A/duck/Shantou/4026/2006_H6N2_/02/2006'
	'AFF25758_A/duck/Shantou/4636/2006_H6N6_/03/2006'
	'AFF25769_A/duck/Shantou/14167/2006_H6N2_/07/2006'
	'AFF25780_A/duck/Shantou/15808/2006_H6N2_/08/2006'
	'AFF25791_A/duck/Shantou/7904/2006_H6N2_/04/2006'
	'AFF25802_A/wild_duck/Shantou/9466/2006_H6N6_/05/2006'
	'AFF25813_A/duck/Shantou/10776/2006_H6N2_/06/2006'
	'AFF25824_A/duck/Shantou/14841/2006_H6N6_/08/2006'
	'AFF25835_A/duck/Shantou/17058/2006_H6N6_/09/2006'
	'AFF25846_A/duck/Shantou/17490/2006_H6N2_/10/2006'
	'AFF25857_A/duck/Shantou/19597/2006_H6N6_/11/2006'
	'AFF25868_A/duck/Fujian/416/2006_H6N2_/01/2006'
	'AFF25879_A/duck/Fujian/958/2006_H6N6_/01/2006'
	'AFF25890_A/duck/Fujian/1651/2006_H6N6_/02/2006'
	'AFF25901_A/duck/Fujian/1878/2006_H6N2_/02/2006'
	'AFF25923_A/duck/Fujian/3354/2006_H6N6_/04/2006'
	'AFF25934_A/duck/Fujian/3796/2006_H6N6_/04/2006'
	'AFF25945_A/duck/Fujian/4276/2006_H6N2_/05/2006'
	'AFF25956_A/duck/Fujian/5498/2006_H6N6_/06/2006'
	'AFF25967_A/duck/Fujian/6708/2006_H6N6_/07/2006'
	'AFF25978_A/duck/Fujian/7574/2006_H6N2_/08/2006'
	'AFF25989_A/duck/Fujian/9062/2006_H6N6_/09/2006'
	'AFF26000_A/duck/Fujian/10774/2006_H6N6_/11/2006'
	'AFF26011_A/duck/Fujian/11224/2006_H6N2_/11/2006'
	'AFF26022_A/duck/Fujian/11418/2006_H6N6_/12/2006'
	'AFF26033_A/duck/Guangxi/890/2007_H6N8_/03/2007'
	'AFF26044_A/duck/Guangxi/1330/2007_H6N8_/04/2007'
	'AFF26055_A/duck/Guangxi/1533/2007_H6N2_/04/2007'
	'AFF26066_A/duck/Guangxi/2281/2007_H6N6_/06/2007'
	'AFF26077_A/duck/Guizhou/1073/2007_H6N8_/02/2007'
	'AFF26088_A/duck/Guizhou/1088/2007_H6N2_/02/2007'
	'AFF26099_A/duck/Guizhou/1560/2007_H6N8_/03/2007'
	'AFF26110_A/duck/Guizhou/2492/2007_H6N1_/05/2007'
	'AFF26121_A/duck/Guizhou/5302/2007_H6N2_/09/2007'
	'AFF26132_A/duck/Guizhou/5482/2007_H6N2_/10/2007'
	'AFF26143_A/duck/Hunan/1590/2007_H6N9_/07/2007'
	'AFF26154_A/duck/Jiangxi/4981/2007_H6N2_/11/2007'
	'AFF26176_A/duck/Jiangxi/7348/2007_H6N2_/12/2007'
	'AFF26187_A/duck/Yunnan/1330/2007_H6N6_/03/2007'
	'AFF26198_A/duck/Shantou/168/2007_H6N8_/05/2007'
	'AFF26209_A/duck/Shantou/358/2007_H6N6_/05/2007'
	'AFF26220_A/duck/Shantou/494/2007_H6N6_/05/2007'
	'AFF26231_A/duck/Shantou/1080/2007_H6N2_/06/2007'
	'AFF26242_A/duck/Shantou/1240/2007_H6N6_/07/2007'
	'AFF26253_A/duck/Shantou/1984/2007_H6N6_/08/2007'
	'AFF26264_A/duck/Shantou/2962/2007_H6N6_/09/2007'
	'AFF26275_A/duck/Fujian/378/2007_H6N6_/05/2007'
	'AFF26286_A/duck/Fujian/603/2007_H6N6_/05/2007'
	'AFF26297_A/duck/Fujian/1565/2007_H6N6_/06/2007'
	'AFF26308_A/duck/Fujian/1804/2007_H6N6_/06/2007'
	'AFF26319_A/duck/Fujian/2018/2007_H6N6_/07/2007'
	'AFF26330_A/duck/Fujian/2060/2007_H6N6_/07/2007'
	'AFF26341_A/duck/Fujian/2321/2007_H6N6_/07/2007'
	'AFF26352_A/duck/Fujian/3264/2007_H6N6_/08/2007'
	'AFF26385_A/duck/Fujian/4936/2007_H6N6_/09/2007'
	'AFF26396_A/duck/Fujian/5474/2007_H6N6_/10/2007'
	'AFF26407_A/duck/Fujian/5744/2007_H6N2_/10/2007'
	'AFF26451_A/duck/Fujian/7818/2007_H6N6_/12/2007'
	'AFF26713_A/duck/Shantou/2785/2006_H6N2_/02/2006'
	'AFF26724_A/duck/Shantou/2798/2006_H6N6_/02/2006'
	'AFF26735_A/duck/Shantou/2823/2006_H6N2_/02/2006'
	'AFF26757_A/duck/Shantou/4110/2006_H6N2_/02/2006'
	'AFF26768_A/duck/Shantou/4129/2006_H6N6_/02/2006'
	'AFF26779_A/duck/Shantou/4138/2006_H6N2_/02/2006'
	'AFF26790_A/duck/Shantou/4376/2006_H6N2_/03/2006'
	'AFF26812_A/duck/Shantou/5030/2006_H6N2_/03/2006'
	'AFF26823_A/duck/Shantou/5041/2006_H6N6_/03/2006'
	'AFF26834_A/duck/Shantou/5051/2006_H6N6_/03/2006'
	'AFF26847_A/duck/Shantou/5091/2006_H6N2_/03/2006'
	'AFF26858_A/duck/Shantou/6089/2006_H6N2_/03/2006'
	'AFF26869_A/duck/Shantou/6104/2006_H6N2_/03/2006'
	'AFF26880_A/duck/Shantou/6252/2006_H6N2_/03/2006'
	'AFF26902_A/duck/Shantou/7386/2006_H6N2_/04/2006'
	'AFF26913_A/duck/Shantou/7429/2006_H6N6_/04/2006'
	'AFF26926_A/duck/Shantou/9395/2006_H6N2_/05/2006'
	'AFF26937_A/duck/Shantou/9414/2006_H6N2_/05/2006'
	'AFF26948_A/duck/Shantou/9689/2006_H6N2_/05/2006'
	'AFF26959_A/duck/Shantou/10124/2006_H6N2_/05/2006'
	'AFF26970_A/duck/Shantou/10143/2006_H6N6_/05/2006'
	'AFF26981_A/duck/Shantou/10162/2006_H6N2_/05/2006'
	'AFF26996_A/duck/Shantou/14543/2006_H6N6_/08/2006'
	'AFF27007_A/duck/Shantou/14587/2006_H6N2_/08/2006'
	'AFF27030_A/duck/Shantou/16784/2006_H6N2_/09/2006'
	'AFF27041_A/duck/Shantou/17036/2006_H6N6_/09/2006'
	'AFF27052_A/duck/Shantou/17081/2006_H6N6_/09/2006'
	'AFF27063_A/duck/Shantou/18088/2006_H6N6_/10/2006'
	'AFF27074_A/duck/Shantou/18729/2006_H6N6_/11/2006'
	'AFF27085_A/duck/Shantou/19073/2006_H6N2_/11/2006'
	'AFF27096_A/duck/Fujian/2984/2007_H6N6_/07/2007'
	'AFF27107_A/duck/Fujian/4224/2007_H6N6_/09/2007'
	'AFF27118_A/duck/Fujian/6567/2007_H6N6_/11/2007'
	'AFF27129_A/duck/Fujian/7119/2007_H6N6_/11/2007'
	'AFF27142_A/duck/Fujian/3059/2007_H6N6_/07/2007'
	'AFF27153_A/duck/Fujian/3076/2007_H6N6_/07/2007'
	'AFF27164_A/duck/Fujian/4676/2007_H6N6_/09/2007'
	'AFF27175_A/duck/Fujian/4952/2007_H6N6_/09/2007'
	'AFF27188_A/duck/Fujian/5429/2007_H6N6_/10/2007'
	'AFF27212_A/duck/Fujian/5813/2007_H6N6_/10/2007'
	'AFF27225_A/duck/Fujian/6841/2007_H6N6_/11/2007'
	'AFF27236_A/duck/Fujian/7093/2007_H6N6_/11/2007'
	'AFF27251_A/duck/Fujian/7585/2007_H6N6_/10/2007'
	'AFF27264_A/duck/Fujian/7844/2007_H6N6_/12/2007'
	'AFF27275_A/duck/Fujian/8349/2007_H6N6_/12/2007'
	'AFF27299_A/duck/Fujian/1674/2006_H6N6_/02/2006'
	'AFF27310_A/duck/Fujian/2281/2006_H6N6_/03/2006'
	'AFF27321_A/duck/Fujian/2606/2006_H6N6_/03/2006'
	'AFF27332_A/duck/Fujian/6605/2006_H6N6_/07/2006'
	'AFF27343_A/duck/Fujian/6955/2006_H6N6_/07/2006'
	'AFF27354_A/duck/Fujian/8807/2006_H6N6_/09/2006'
	'AFF27365_A/duck/Fujian/10950/2006_H6N6_/11/2006'
	'AFF27378_A/duck/Fujian/331/2007_H6N6_/05/2007'
	'AFF27391_A/duck/Fujian/679/2007_H6N6_/05/2007'
	'AFF27410_A/duck/Fujian/1879/2007_H6N6_/06/2007'
	'AFF27421_A/duck/Fujian/2087/2007_H6N6_/07/2007'
	'AFF27432_A/duck/Fujian/2278/2007_H6N6_/07/2007'
	'AFF27443_A/duck/Fujian/2356/2007_H6N6_/07/2007'
	'AFF27454_A/duck/Fujian/2483/2007_H6N6_/07/2007'
	'AFF27465_A/duck/Fujian/2749/2007_H6N6_/07/2007'
	'AFF27476_A/duck/Fujian/2787/2007_H6N6_/07/2007'
	'AFF59161_A/chicken/Cambodia/083LC/2011_H5N1_08/09/2011'[&!color=#ff0000]
	'AFF59172_A/duck/Cambodia/083D1/2011_H5N1_08/09/2011'[&!color=#ff0000]
	'AFF59194_A/duck/Cambodia/072D6/2011_H5N1_23/07/2011'[&!color=#ff0000]
	'AFH77049_A/duck/Thailand/TS04/2006_H5N1_//2006'[&!color=#ff0000]
	'AFH77060_A/chicken/Thailand/TS03/2006_H5N1_//2006'[&!color=#ff0000]
	'AFH77071_A/chicken/Thailand/TS02/2006_H5N1_//2006'[&!color=#ff0000]
	'AFJ19043_A/chicken/Guangdong/C273/2011_H6N2_29/11/2011'
	'AFK10219_A/chicken/India/100071/2008_H5N1_15/03/2008'[&!color=#ff0000]
	'AFK10230_A/chicken/India/241272/2010_H5N1_18/01/2010'[&!color=#ff0000]
	'AFK10241_A/chicken/India/81766/2008_H5N1_19/01/2008'[&!color=#ff0000]
	'AFK73126_A/parrot/Guangdong/C99/2005_H5N1_01/02/2005'[&!color=#ff0000]
	'AFK73134_A/turkey/France/10-040/2010_H6N1_/04/2010'
	'AFK75135_A/mallard/California/1505/2010_H4N3_10/08/2010'[&!color=#0000ff]
	'AFK75220_A/mallard/California/1492/2010_H6N4_10/08/2010'
	'AFK75231_A/mallard/California/1523/2010_H4N6_11/08/2010'[&!color=#0000ff]
	'AFK75253_A/mallard/California/2444/2010_H6N1_27/10/2010'
	'AFK75264_A/northern_shoveler/California/3046/2010_H4N3_24/11/2010'[&!color=#0000ff]
	'AFK75319_A/mallard/California/3188/2010_H6N8_27/11/2010'
	'AFO82809_A/chicken/India/03CL488/2011_H5N1_05/03/2011'[&!color=#ff0000]
	'AFO83390_A/duck/Guangxi/GXd-1/2009_H6N5_27/11/2009'
	'AFO83411_A/duck/Guangxi/GXd-3/2009_H6N2_20/08/2009'
	'AFO83412_A/duck/Guangxi/GXd-2/2010_H6N2_02/04/2010'
	'AFO83453_A/duck/Guangxi/GXd-4/2009_H6N6_14/11/2009'
	'AFO83454_A/duck/Guangxi/GXd-5/2010_H6N1_08/05/2010'
	'AFO83455_A/duck/Guangxi/GXd-6/2010_H6N8_11/11/2010'
	'AFO83456_A/duck/Guangxi/GXd-7/2011_H6N6_14/01/2011'
	'AFP20892_A/green-winged_teal/New_Brunswick/02600/2007_H4N6_21/09/2007'[&!color=#0000ff]
	'AFP20904_A/green-winged_teal/New_Brunswick/02601/2007_H4N6_21/09/2007'[&!color=#0000ff]
	'AFP21134_A/green-winged_teal/New_Brunswick/02630/2007_H4N6_22/09/2007'[&!color=#0000ff]
	'AFP21376_A/blue-winged_teal/Prince_Edward_Island/03910/2009_H4N9_19/08/2009'[&!color=#0000ff]
	'AFP21387_A/blue-winged_teal/New_Brunswick/03756/2009_H4N2_14/09/2009'[&!color=#0000ff]
	'AFP21454_A/American_black_duck/Prince_Edward_Island/02708/2007_H4N6_23/08/2007'[&!color=#0000ff]
	'AFP21465_A/American_black_duck/Prince_Edward_Island/02662/2007_H4N6_16/08/2007'[&!color=#0000ff]
	'AFP21476_A/mallard-black_duck_hybrid/Nova_Scotia/02330/2007_H4N6_26/08/2007'[&!color=#0000ff]
	'AFP21487_A/American_black_duck/Nova_Scotia/02317/2007_H4N6_25/08/2007'[&!color=#0000ff]
	'AFQ60274_A/wild_bird/Korea/YS109/2007_H4N6_/01/2007'[&!color=#0000ff]
	'AFQ60285_A/wild_bird/Korea/YJ117/2007_H4N6_/02/2007'[&!color=#0000ff]
	'AFQ60296_A/wild_duck/Korea/SH5-60/2008_H4N6_/10/2008'[&!color=#0000ff]
	'AFQ60307_A/wild_duck/Korea/SH5-26/2008_H4N6_/10/2008'[&!color=#0000ff]
	'AFQ60318_A/wild_duck/Korea/PSC6-1/2009_H4N6_/10/2009'[&!color=#0000ff]
	'AFQ60329_A/wild_bird/Korea/GS26/2006_H4N6_/02/2006'[&!color=#0000ff]
	'AFQ60340_A/wild_bird/Korea/GD42/2005_H4N6_/11/2005'[&!color=#0000ff]
	'AFQ60351_A/duck/Korea/DY104/2007_H4N6_/12/2007'[&!color=#0000ff]
	'AFQ60361_A/duck/Korea/DY97/2007_H4N3_/12/2007'[&!color=#0000ff]
	'AFQ60372_A/wild_duck/Korea/CSM20-5/2009_H4N6_/11/2009'[&!color=#0000ff]
	'AFQ60383_A/wild_duck/Korea/CSM4-28/2010_H4N6_/09/2010'[&!color=#0000ff]
	'AFQ90356_A/Muscovy_duck/Ca_Mau/1159/2006_H5N1_27/12/2006'[&!color=#ff0000]
	'AFQ90367_A/Muscovy_duck/Hai_Duong/46/2007_H5N1_//2007'[&!color=#ff0000]
	'AFQ90378_A/Muscovy_duck/Ca_Mau/1185/2006_H5N1_28/12/2006'[&!color=#ff0000]
	'AFQ90389_A/duck/Bac_Lieu/1213/2007_H5N1_06/01/2007'[&!color=#ff0000]
	'AFQ90400_A/chicken/Ca_Mau/1180/2006_H5N1_27/12/2006'[&!color=#ff0000]
	'AFQ90411_A/duck/Cao_Bang/43/2007_H5N1_//2007'[&!color=#ff0000]
	'AFQ90422_A/Muscovy_duck/Ca_Mau/22/2007_H5N1_//2007'[&!color=#ff0000]
	'AFQ90433_A/chicken/Cao_Bang/20/2007_H5N1_//2007'[&!color=#ff0000]
	'AFQ90444_A/chicken/Ha_Tay/44/2007_H5N1_//2007'[&!color=#ff0000]
	'AFQ90455_A/chicken/Hai_Duong/41/2007_H5N1_//2007'[&!color=#ff0000]
	'AFQ90466_A/chicken/Bac_Lieu/1214/2007_H5N1_06/01/2007'[&!color=#ff0000]
	'AFQ90477_A/duck/Son_La/34/2007_H5N1_//2007'[&!color=#ff0000]
	'AFQ90488_A/chicken/Hanoi/45/2007_H5N1_//2007'[&!color=#ff0000]
	'AFQ90499_A/Muscovy_duck/Ca_Mau/1181/2006_H5N1_29/12/2006'[&!color=#ff0000]
	'AFQ90510_A/duck/Soc_Trang/31/2007_H5N1_//2007'[&!color=#ff0000]
	'AFQ90551_A/duck/Shanghai/28-1/2009_H4N2_01/03/2009'[&!color=#0000ff]
	'AFR11208_A/wild_duck/Korea/SNU50-5/2009_H5N1_27/09/2009'[&!color=#ff0000]
	'AFR53946_A/chicken/Huadong/4/2008_H5N1_/12/2008'[&!color=#ff0000]
	'AFR60922_A/wild_duck/Fujian/2/2011_H5N1_11/03/2011'[&!color=#ff0000]
	'AFR60933_A/wild_duck/Fujian/1/2011_H5N1_10/03/2011'[&!color=#ff0000]
	'AFR60944_A/wild_duck/Jilin/ZF/2011_H5N1_26/04/2011'[&!color=#ff0000]
	'AFR60955_A/wild_duck/Jilin/HF/2011_H5N1_25/04/2011'[&!color=#ff0000]
	'AFR60966_A/wild_duck/Shandong/628/2011_H5N1_14/04/2011'[&!color=#ff0000]
	'AFR60977_A/wild_duck/Shandong/2/2011_H5N1_13/04/2011'[&!color=#ff0000]
	'AFR60988_A/wild_duck/Shandong/1/2011_H5N1_12/04/2011'[&!color=#ff0000]
	'AFV80696_A/mallard/California/1154/2010_H4N6_27/07/2010'[&!color=#0000ff]
	'AFW17300_A/duck/El_Fayoum/CAI9/2010_H5N1_01/03/2010'[&!color=#ff0000]
	'AFW17332_A/chicken/Sharkia/CAI16/2009_H5N1_01/06/2009'[&!color=#ff0000]
	'AFW17366_A/chicken/Sharkia/CAI27/2009_H5N1_01/11/2009'[&!color=#ff0000]
	'AFW17431_A/chicken/Giza/CAI37/2009_H5N1_20/05/2009'[&!color=#ff0000]
	'AFW18182_A/chicken/Sharkia/CAI41/2009_H5N1_25/05/2009'[&!color=#ff0000]
	'AFW18193_A/chicken/Menofia/CAI42/2009_H5N1_25/05/2009'[&!color=#ff0000]
	'AFW18236_A/chicken/Sharkia/CAI3/2009_H5N1_01/09/2009'[&!color=#ff0000]
	'AFW18258_A/chicken/Giza/CAI6/2008_H5N1_01/07/2008'[&!color=#ff0000]
	'AFW18269_A/chicken/Giza/CAI7/2008_H5N1_01/03/2008'[&!color=#ff0000]
	'AFW18302_A/chicken/Qalubia/CAI12/2008_H5N1_30/06/2008'[&!color=#ff0000]
	'AFW18324_A/chicken/Giza/CAI15/2008_H5N1_01/06/2008'[&!color=#ff0000]
	'AFW18335_A/chicken/Giza/CAI17/2009_H5N1_01/07/2009'[&!color=#ff0000]
	'AFW18357_A/chicken/Qalubia/CAI20/2008_H5N1_30/06/2008'[&!color=#ff0000]
	'AFW18379_A/chicken/Giza/CAI22/2008_H5N1_30/06/2008'[&!color=#ff0000]
	'AFW18390_A/chicken/Giza/CAI23/2008_H5N1_30/06/2008'[&!color=#ff0000]
	'AFW18401_A/chicken/Giza/CAI24/2008_H5N1_30/09/2008'[&!color=#ff0000]
	'AFW18423_A/chicken/Menofia/CAI35/2010_H5N1_21/04/2010'[&!color=#ff0000]
	'AFW18434_A/chicken/Menofia/CAI36/2010_H5N1_21/04/2010'[&!color=#ff0000]
	'AFW18445_A/chicken/Sharkia/CAI38/2009_H5N1_20/05/2009'[&!color=#ff0000]
	'AFW18456_A/chicken/Menofia/CAI39/2010_H5N1_03/03/2010'[&!color=#ff0000]
	'AFX83993_A/knot/Delaware_Bay/526/1988_H6N8_15/05/1988'
	'AFX84017_A/mallard/Alberta/264/1986_H6N2_11/08/1986'
	'AFX84046_A/mallard/Alberta/311/1986_H6N2_12/08/1986'
	'AFX84089_A/mallard/Alberta/57/1994_H6N8_09/08/1994'
	'AFX84225_A/shorebird/Delaware_Bay/395/2008_H4N6_17/05/2008'[&!color=#0000ff]
	'AFX84438_A/herring_gull/New_Jersey/413/1989_H6N3_23/05/1989'
	'AFX84449_A/mallard/Alberta/270/1986_H6N2_11/08/1986'
	'AFX84460_A/mallard/Alberta/298/1986_H6N2_12/08/1986'
	'AFX84471_A/pintail/Alberta/321/1986_H6N2_12/08/1986'
	'AFX84482_A/mallard/Alberta/549/1986_H6N2_19/08/1986'
	'AFX84493_A/blue-winged_teal/Alberta/599/1986_H6N2_20/08/1986'
	'AFX84626_A/pintail/Alberta/144/1989_H6N8_22/08/1989'
	'AFX84669_A/mallard/Alberta/167/1989_H6N8_03/09/1989'
	'AFX84702_A/mallard/Alberta/174/1989_H6N8_03/09/1989'
	'AFX84746_A/laughing_gull/Delaware_Bay/4/1990_H6N8_18/04/1990'
	'AFX84757_A/laughing_gull/New_Jersey/177/1990_H6N8_26/05/1990'
	'AFX84801_A/mallard/Alberta/257/1990_H6N3_29/08/1990'
	'AFX84812_A/ruddy_turnstone/Delaware_Bay/255/1991_H6N2_24/05/1991'
	'AFX84823_A/laughing_gull/Delaware_Bay/261/1991_H6N8_25/05/1991'
	'AFX84867_A/green-winged_teal/Alberta/107/1992_H6N8_13/08/1992'
	'AFX84878_A/blue-winged_teal/Alberta/142/1992_H6N8_16/08/1992'
	'AFX84911_A/mallard/Alberta/203/1992_H6N5_24/08/1992'
	'AFX84933_A/ruddy_turnstone/Delaware_Bay/37/1993_H6N8_01/05/1993'
	'AFX84944_A/shorebird/Delaware_Bay/222/1993_H6N8_01/05/1993'
	'AFX84955_A/pintail/Alberta/87/1993_H6N8_17/08/1993'
	'AFX84966_A/shorebird/Delaware_Bay/29/1994_H6N8_01/05/1994'
	'AFX84988_A/herring_gull/Delaware_Bay/77/1994_H6N8_01/05/1994'
	'AFX84999_A/ruddy_turnstone/Delaware_Bay/162/1994_H6N2_01/05/1994'
	'AFX85010_A/laughing_gull/Delaware_Bay/208/1994_H6N3_01/05/1994'
	'AFX85021_A/mallard/Alberta/4/1994_H6N8_09/08/1994'
	'AFX85043_A/mallard/Alberta/19/1994_H6N8_09/08/1994'
	'AFX85087_A/mallard/Alberta/232/1994_H6N8_15/08/1994'
	'AFX85098_A/redhead/Alberta/291/1994_H6N8_15/08/1994'
	'AFX85457_A/ruddy_turnstone/Delaware_Bay/203/1996_H6N2_15/05/1996'
	'AFX85479_A/ruddy_turnstone/Delaware_Bay/46/1998_H6N8_18/05/1998'
	'AFX85490_A/ruddy_turnstone/Delaware_Bay/69/1998_H6N8_18/05/1998'
	'AFX85501_A/ruddy_turnstone/Delaware_Bay/113/1998_H6N8_18/05/1998'
	'AFX85523_A/shorebird/Delaware_Bay/194/1998_H6N8_19/05/1998'
	'AFX85545_A/shorebird/Delaware_Bay/75/1999_H6N2_24/05/1999'
	'AFX85765_A/gull/Delaware_Bay/18/2000_H6N1_14/05/2000'
	'AFX85776_A/shorebird/Delaware_Bay/259/2000_H6N1_15/05/2000'
	'AFX85820_A/shorebird/Delaware_Bay/124/2001_H6N2_17/05/2001'
	'AFX85831_A/shorebird/Delaware_Bay/208/2001_H6N2_18/05/2001'
	'AFX85897_A/shorebird/Delaware_Bay/184/2002_H6N1_21/05/2002'
	'AFX85930_A/shorebird/Delaware_Bay/65/2004_H6N8_17/05/2004'
	'AFX85997_A/ruddy_turnstone/Delaware_Bay/136/2007_H6N1_22/05/2007'
	'AFX86008_A/ruddy_turnstone/Delaware_Bay/173/2007_H6N2_23/05/2007'
	'AFX86030_A/shorebird/Delaware_Bay/340/2008_H6N8_17/05/2008'
	'AFX86041_A/shorebird/Delaware_Bay/375/2008_H6N8_17/05/2008'
	'AFX86052_A/shorebird/Delaware_Bay/483/2008_H6N8_17/05/2008'
	'AFX86063_A/shorebird/Delaware_Bay/604/2008_H6N2_18/05/2008'
	'AFX86074_A/shorebird/Delaware_Bay/181/2009_H6N8_20/05/2009'
	'AFX86085_A/shorebird/Delaware_Bay/230/2009_H6N1_20/05/2009'
	'AFX86129_A/shorebird/Delaware_Bay/478/2009_H6N1_21/05/2009'
	'AFX86151_A/shorebird/Delaware_Bay/707/2009_H6N2_04/06/2009'
	'AFX86175_A/Canada_goose/Delaware_Bay/34/2010_H6N1_19/05/2010'
	'AFX86186_A/shorebird/Delaware_Bay/380/2010_H6N1_20/05/2010'
	'AFX86241_A/shorebird/Delaware_Bay/382/2008_H4N6_17/05/2008'[&!color=#0000ff]
	'AFX86282_A/shorebird/Delaware_Bay/446/2008_H4N6_17/05/2008'[&!color=#0000ff]
	'AFX86293_A/shorebird/Delaware_Bay/486/2008_H4N6_17/05/2008'[&!color=#0000ff]
	'AFX88539_A/pintail/Alberta/314/1986_H6N2_12/08/1986'
	'AFX88602_A/mallard/Alberta/563/1986_H6N5_20/08/1986'
	'AFX88626_A/mallard/Alberta/59/1994_H6N8_09/08/1994'
	'AFY05674_A/American_black_duck/New_Brunswick/03530/2009_H4N6_10/09/2009'[&!color=#0000ff]
	'AFY05685_A/American_black_duck/New_Brunswick/03551/2009_H4N6_11/09/2009'[&!color=#0000ff]
	'AFY05696_A/American_black_duck/New_Brunswick/03534/2009_H4N6_10/09/2009'[&!color=#0000ff]
	'AFY05729_A/American_black_duck/New_Brunswick/03556/2009_H4N6_11/09/2009'[&!color=#0000ff]
	'AFY05740_A/American_black_duck/New_Brunswick/03554/2009_H4N6_11/09/2009'[&!color=#0000ff]
	'AFY05763_A/American_black_duck/New_Brunswick/03535/2009_H4N6_10/09/2009'[&!color=#0000ff]
	'AFY05929_A/mallard/New_Brunswick/02294/2007_H4N6_20/08/2007'[&!color=#0000ff]
	'AFY05985_A/American_black_duck/New_Brunswick/02375/2007_H4N8_05/08/2007'[&!color=#0000ff]
	'AFY06007_A/American_black_duck/New_Brunswick/02646/2007_H4N6_23/09/2007'[&!color=#0000ff]
	'AFY06049_A/mallard/Nova_Scotia/02238/2007_H4N6_//2007'[&!color=#0000ff]
	'AFY06082_A/American_black_duck/Prince_Edward_Island/02685/2007_H4N6_20/08/2007'[&!color=#0000ff]
	'AFY06093_A/American_black_duck/Prince_Edward_Island/02697/2007_H4N6_21/08/2007'[&!color=#0000ff]
	'AFY06104_A/American_black_duck/Prince_Edward_Island/02700/2007_H4N6_22/08/2007'[&!color=#0000ff]
	'AFY06183_A/American_black_duck/Prince_Edward_Island/02683/2007_H4N6_20/08/2007'[&!color=#0000ff]
	'AFY06282_A/American_black_duck/New_Brunswick/03511/2009_H4N6_10/09/2009'[&!color=#0000ff]
	'AFY06425_A/American_black_duck/New_Brunswick/02659/2007_H4N6_24/09/2007'[&!color=#0000ff]
	'AFY06436_A/American_black_duck/New_Brunswick/02728/2007_H4N6_19/09/2007'[&!color=#0000ff]
	'AFY06458_A/American_black_duck/New_Brunswick/02722/2007_H4N6_19/09/2007'[&!color=#0000ff]
	'AFY06480_A/mallard/New_Brunswick/02311/2007_H4N6_20/08/2007'[&!color=#0000ff]
	'AFY06914_A/American_black_duck/New_Brunswick/02653/2007_H4N6_24/09/2007'[&!color=#0000ff]
	'AFY06955_A/American_black_duck/New_Brunswick/02528/2007_H4N6_24/09/2007'[&!color=#0000ff]
	'AFY07110_A/mallard/New_Brunswick/02293/2007_H4N6_20/08/2007'[&!color=#0000ff]
	'AFY09682_A/American_black_duck/New_Brunswick/03559/2009_H4N6_11/09/2009'[&!color=#0000ff]
	'AGB50915_A/turkey/Massachusetts/3740/1965_H6N2_//1965'
	'AGB84767_A/duck/Jiangsu/1-15/2011_H4N2_12/01/2011'[&!color=#0000ff]
	'AGB84778_A/duck/Eastern_China/057/2007_H5N1_/08/2007'[&!color=#ff0000]
	'AGB84779_A/goose/Eastern_China/223/2008_H5N1_/01/2008'[&!color=#ff0000]
	'AGB84780_A/chicken/Eastern_China/ZG56/2011_H5N1_/12/2011'[&!color=#ff0000]
	'AGB84781_A/chicken/North_China/k0604/2010_H5N1_/08/2010'[&!color=#ff0000]
	'AGB84782_A/chicken/Eastern_China/ZG16/2010_H5N1_/12/2010'[&!color=#ff0000]
	'AGB98012_A/mallard/Interior_Alaska/9BM2398R0/2009_H4N6_13/07/2009'[&!color=#0000ff]
	'AGB98022_A/mallard/Interior_Alaska/9BM2400R1/2009_H4_13/07/2009'[&!color=#0000ff]
	'AGB98055_A/mallard/Interior_Alaska/9BM2393R0/2009_H4N6_13/07/2009'[&!color=#0000ff]
	'AGB98066_A/mallard/Interior_Alaska/9BM2395R0/2009_H4N6_13/07/2009'[&!color=#0000ff]
	'AGB98088_A/mallard/Interior_Alaska/9BM2536R0/2009_H4N6_13/07/2009'[&!color=#0000ff]
	'AGB98099_A/mallard/Interior_Alaska/9BM2606R0/2009_H4N6_14/07/2009'[&!color=#0000ff]
	'AGB98204_A/mallard/Interior_Alaska/9BM2250R0/2009_H4N6_11/07/2009'[&!color=#0000ff]
	'AGB98248_A/mallard/Interior_Alaska/10BM02530R0/2010_H4N6_22/06/2010'[&!color=#0000ff]
	'AGB98270_A/northern_shoveler/Interior_Alaska/10BM02892R0/2010_H4N6_30/06/2010'[&!color=#0000ff]
	'AGB98292_A/northern_pintail/Interior_Alaska/10BM02585R0/2010_H4N6_22/06/2010'[&!color=#0000ff]
	'AGB98303_A/northern_shoveler/Interior_Alaska/10BM02593R0/2010_H4N6_23/06/2010'[&!color=#0000ff]
	'AGB98314_A/mallard/Interior_Alaska/10BM02644R0/2010_H4N6_25/06/2010'[&!color=#0000ff]
	'AGB98325_A/northern_pintail/Interior_Alaska/10BM02791R0/2010_H4N6_25/06/2010'[&!color=#0000ff]
	'AGC56059_A/shorebird/Delaware_Bay/167/2009_H6N1_20/05/2009'
	'AGC70837_A/mallard/Ohio/10OS1324/2010_H4N6_05/08/2010'[&!color=#0000ff]
	'AGC72917_A/mallard/Ohio/10OS1354/2010_H6N1_06/08/2010'
	'AGC73004_A/mallard/Michigan/10OS1491/2010_H4N6_20/08/2010'[&!color=#0000ff]
	'AGC73026_A/mallard/Ohio/10OS1319/2010_H4N6_02/08/2010'[&!color=#0000ff]
	'AGC73471_A/mallard/Ohio/11OS2096/2011_H4N8_19/08/2011'[&!color=#0000ff]
	'AGC73703_A/mallard/Ohio/11OS2083/2011_H4N8_18/08/2011'[&!color=#0000ff]
	'AGC73741_A/mallard/Ohio/11OS2047/2011_H4N8_17/08/2011'[&!color=#0000ff]
	'AGC73776_A/mallard/Ohio/11OS2216/2011_H5N1_19/08/2011'[&!color=#ff0000]
	'AGC73842_A/mallard/Ohio/11OS2240/2011_H6N1_19/08/2011'
	'AGC73875_A/mallard/Ohio/11OS2085/2011_H4N6_18/08/2011'[&!color=#0000ff]
	'AGC73919_A/mallard/Ohio/11OS2095/2011_H4N1_19/08/2011'[&!color=#0000ff]
	'AGC73979_A/mallard/Ohio/08OS1270/2008_H4N6_07/08/2008'[&!color=#0000ff]
	'AGD99771_A/blue-winged_teal/Illinois/10OS1562/2010_H4N6_04/09/2010'[&!color=#0000ff]
	'AGD99793_A/blue-winged_teal/Illinois/10OS3610/2010_H6N2_30/10/2010'
	'AGE00369_A/mallard/Wisconsin/10OS2880/2010_H6N8_02/10/2010'
	'AGE00623_A/American_green-winged_teal/Illinois/10OS1551/2010_H4N6_04/09/2010'[&!color=#0000ff]
	'AGE00634_A/blue-winged_teal/Illinois/10OS1561/2010_H4N6_04/09/2010'[&!color=#0000ff]
	'AGE00656_A/American_green-winged_teal/Illinois/10OS1598/2010_H4N8_05/09/2010'[&!color=#0000ff]
	'AGE00689_A/American_green-winged_teal/Wisconsin/10OS2767/2010_H6N8_26/09/2010'
	'AGE00744_A/gadwall/Illinois/10OS3342/2010_H6N1_30/10/2010'
	'AGE00788_A/American_green-winged_teal/Illinois/10OS3589/2010_H6N2_30/10/2010'
	'AGE00799_A/mallard/Illinois/10OS3599/2010_H6N1_30/10/2010'
	'AGE00999_A/mallard/Wisconsin/10OS2659/2010_H4N2_02/10/2010'[&!color=#0000ff]
	'AGE01010_A/mallard/Wisconsin/10OS2672/2010_H5N1_02/10/2010'[&!color=#ff0000]
	'AGE02706_A/mallard/Wisconsin/10OS3144/2010_H6N1_29/10/2010'
	'AGE02717_A/mallard/Wisconsin/10OS3169/2010_H4N9_29/10/2010'[&!color=#0000ff]
	'AGE02772_A/mallard/Wisconsin/10OS2917/2010_H4N6_03/10/2010'[&!color=#0000ff]
	'AGE03020_A/mallard/Wisconsin/10OS3051/2010_H4N2_03/10/2010'[&!color=#0000ff]
	'AGE03031_A/mallard/Wisconsin/10OS3066/2010_H6N2_03/10/2010'
	'AGE03042_A/mallard/Wisconsin/10OS3067/2010_H4N2_03/10/2010'[&!color=#0000ff]
	'AGE03075_A/gadwall/Mississippi/10OS4531/2010_H6N2_11/12/2010'
	'AGE03108_A/northern_shoveler/Mississippi/10OS4526/2010_H6N2_10/12/2010'
	'AGE03436_A/mallard/Iowa/10OS2685/2010_H4N2_16/10/2010'[&!color=#0000ff]
	'AGE03447_A/mallard/Iowa/10OS2692/2010_H4N2_16/10/2010'[&!color=#0000ff]
	'AGE08009_A/mallard/Iowa/10OS2420/2010_H4N6_18/09/2010'[&!color=#0000ff]
	'AGE08075_A/blue-winged_teal/Illinois/10OS2988/2010_H4N6_19/09/2010'[&!color=#0000ff]
	'AGE08226_A/blue-winged_teal/Missouri/10MO003/2010_H4N6_15/09/2010'[&!color=#0000ff]
	'AGE08270_A/blue-winged_teal/Missouri/10MO030/2010_H4N6_16/09/2010'[&!color=#0000ff]
	'AGE08303_A/gadwall/Missouri/10MO095/2010_H6N1_16/11/2010'
	'AGE08599_A/blue-winged_teal/Missouri/10MO0407/2010_H4N6_17/09/2010'[&!color=#0000ff]
	'AGE08634_A/American_wigeon/California/2423/2010_H6N1_23/10/2010'
	'AGE08645_A/American_wigeon/California/2997/2010_H6N1_17/11/2010'
	'AGE08711_A/mallard/California/2525P/2011_H4N6_12/08/2011'[&!color=#0000ff]
	'AGE08722_A/mallard/California/2527V/2011_H5N1_12/08/2011'[&!color=#ff0000]
	'AGE08744_A/mallard/California/2531V/2011_H5N1_12/08/2011'[&!color=#ff0000]
	'AGE08755_A/mallard/California/2532V/2011_H4N6_12/08/2011'[&!color=#0000ff]
	'AGE08832_A/mallard/California/2542V/2011_H5N1_12/08/2011'[&!color=#ff0000]
	'AGE08887_A/mallard/California/2552V/2011_H4N8_12/08/2011'[&!color=#0000ff]
	'AGE08964_A/mallard/California/2563P/2011_H4N6_12/08/2011'[&!color=#0000ff]
	'AGE08986_A/mallard/California/2566P/2011_H4N8_12/08/2011'[&!color=#0000ff]
	'AGE09110_A/mallard/California/2584P/2011_H4N9_12/08/2011'[&!color=#0000ff]
	'AGE09121_A/mallard/California/2584V/2011_H4N9_12/08/2011'[&!color=#0000ff]
	'AGE09132_A/mallard/California/2589P/2011_H4N1_12/08/2011'[&!color=#0000ff]
	'AGE09143_A/mallard/California/2589V/2011_H4N1_12/08/2011'[&!color=#0000ff]
	'AGE09154_A/mallard/California/2590V/2011_H4N6_12/08/2011'[&!color=#0000ff]
	'AGE09165_A/mallard/California/2594P/2011_H4N6_12/08/2011'[&!color=#0000ff]
	'AGE09220_A/northern_shoveler/California/4020/2011_H4N3_05/01/2011'[&!color=#0000ff]
	'AGE09264_A/bufflehead/California/3118/2011_H4N8_07/12/2011'[&!color=#0000ff]
	'AGF69062_A/Japanese_white-eye/Taoyuan/Q454/2012_H5N1_12/07/2012'[&!color=#ff0000]
	'AGG23764_A/northern_shoveler/Interior_Alaska/9BM2943R1/2009_H4N6_16/07/2009'[&!color=#0000ff]
	'AGG23824_A/northern_pintail/Interior_Alaska/9BM4347R0/2009_H4N6_27/07/2009'[&!color=#0000ff]
	'AGG24020_A/northern_pintail/Interior_Alaska/9BM4641R0/2009_H4N6_29/07/2009'[&!color=#0000ff]
	'AGG24140_A/northern_shoveler/Interior_Alaska/9BM4905R0/2009_H4N6_29/07/2009'[&!color=#0000ff]
	'AGG24176_A/American_green-winged_teal/Interior_Alaska/9BM5041R0/2009_H4N6_29/07/2009'[&!color=#0000ff]
	'AGG25358_A/American_green-winged_teal/Interior_Alaska/9BM5277R0/2009_H4N6_30/07/2009'[&!color=#0000ff]
	'AGG25430_A/mallard/Interior_Alaska/10BM04618R0/2010_H4N6_18/07/2010'[&!color=#0000ff]
	'AGG25442_A/mallard/Interior_Alaska/10BM04623R0/2010_H4N6_18/07/2010'[&!color=#0000ff]
	'AGG25504_A/mallard/Interior_Alaska/10BM04626R0/2010_H4N6_18/07/2010'[&!color=#0000ff]
	'AGG25528_A/northern_pintail/Interior_Alaska/10BM04704R0/2010_H4N6_18/07/2010'[&!color=#0000ff]
	'AGG25552_A/mallard/Interior_Alaska/10BM04988R0/2010_H4N6_21/07/2010'[&!color=#0000ff]
	'AGG25576_A/American_green-winged_teal/Interior_Alaska/10BM05165R0/2010_H4N6_22/07/2010'[&!color=#0000ff]
	'AGG25588_A/northern_pintail/Interior_Alaska/10BM05171R0/2010_H4N6_22/07/2010'[&!color=#0000ff]
	'AGG25639_A/mallard/Interior_Alaska/10BM05337R0/2010_H4N6_24/07/2010'[&!color=#0000ff]
	'AGG25687_A/northern_shoveler/Interior_Alaska/10BM05408R0/2010_H4N6_25/07/2010'[&!color=#0000ff]
	'AGG25870_A/mallard/Interior_Alaska/10BM06448R0/2010_H4N6_30/07/2010'[&!color=#0000ff]
	'AGG25918_A/mallard/Interior_Alaska/10BM06455R0/2010_H4N6_30/07/2010'[&!color=#0000ff]
	'AGG25942_A/mallard/Interior_Alaska/10BM06459R0/2010_H4N6_30/07/2010'[&!color=#0000ff]
	'AGG26098_A/American_green-winged_teal/Interior_Alaska/10BM07000R0/2010_H4N6_31/07/2010'[&!color=#0000ff]
	'AGG26134_A/American_green-winged_teal/Interior_Alaska/10BM06728R0/2010_H4N6_30/07/2010'[&!color=#0000ff]
	'AGG26341_A/mallard/Interior_Alaska/9BM8935R0/2009_H4N7_//2009'[&!color=#0000ff]
	'AGG26414_A/northern_pintail/Interior_Alaska/9BM9663R0/2009_H4N6_//2009'[&!color=#0000ff]
	'AGG26499_A/northern_pintail/Interior_Alaska/9BM12153R0/2009_H4N8_//2009'[&!color=#0000ff]
	'AGG27043_A/mallard/Alberta/186/1987_H6N2_19/08/1987'
	'AGG27055_A/mallard/Alberta/195/1987_H6N2_19/08/1987'
	'AGG27067_A/mallard/Alberta/196/1987_H6N2_19/08/1987'
	'AGG27079_A/mallard/Alberta/197/1987_H6N2_19/08/1987'
	'AGG27103_A/mallard/Alberta/238/1987_H6N2_20/08/1987'
	'AGG27115_A/mallard/Alberta/260/1987_H6N2_26/08/1987'
	'AGG27127_A/pintail/Alberta/267/1987_H6N2_26/08/1987'
	'AGG27192_A/pintail/Alberta/145/1990_H6N3_27/08/1990'
	'AGG27235_A/ruddy_turnstone/Delaware_Bay/126/1994_H6N1_22/05/1994'
	'AGG53047_A/chicken/Bangladesh/12VIR-7140-2/2012_H5N1_02/01/2012'[&!color=#ff0000]
	'AGG53053_A/chicken/Bangladesh/12VIR-7140-8/2012_H5N1_14/02/2012'[&!color=#ff0000]
	'AGG81709_A/blue-winged_teal/Prince_Edward_Island/00844/2010_H4N9_03/09/2010'[&!color=#0000ff]
	'AGG81748_A/mallard/New_Brunswick/00389/2010_H4N6_09/08/2010'[&!color=#0000ff]
	'AGG81760_A/American_black_duck/New_Brunswick/00464/2010_H4N6_12/08/2010'[&!color=#0000ff]
	'AGG81772_A/American_black_duck/New_Brunswick/00473/2010_H4N6_12/08/2010'[&!color=#0000ff]
	'AGG81810_A/American_black_duck/New_Brunswick/00949/2010_H4N6_15/09/2010'[&!color=#0000ff]
	'AGG81822_A/American_black_duck/New_Brunswick/00955/2010_H4N8_15/09/2010'[&!color=#0000ff]
	'AGG82408_A/blue-winged_teal/Prince_Edward_Island/00849/2010_H6N1_03/09/2010'
	'AGG82506_A/blue-winged_teal/Nova_Scotia/01003/2010_H6N1_20/09/2010'
	'AGG82518_A/blue-winged_teal/Nova_Scotia/01008/2010_H4N6_20/09/2010'[&!color=#0000ff]
	'AGG82530_A/blue-winged_teal/Nova_Scotia/01009/2010_H4N6_20/09/2010'[&!color=#0000ff]
	'AGG83147_A/American_black_duck/New_Brunswick/00468/2010_H4N6_12/08/2010'[&!color=#0000ff]
	'AGG83159_A/American_black_duck/New_Brunswick/00469/2010_H4N6_12/08/2010'[&!color=#0000ff]
	'AGG83171_A/American_black_duck/New_Brunswick/00470/2010_H4N6_12/08/2010'[&!color=#0000ff]
	'AGG83195_A/American_black_duck/New_Brunswick/00472/2010_H4N6_12/08/2010'[&!color=#0000ff]
	'AGG83247_A/American_black_duck/New_Brunswick/00481/2010_H4N6_12/08/2010'[&!color=#0000ff]
	'AGG83300_A/American_black_duck/New_Brunswick/00487/2010_H4N8_12/08/2010'[&!color=#0000ff]
	'AGG83412_A/American_black_duck/New_Brunswick/00520/2010_H4N6_12/08/2010'[&!color=#0000ff]
	'AGG83436_A/American_black_duck/New_Brunswick/00523/2010_H4N6_13/08/2010'[&!color=#0000ff]
	'AGG83533_A/American_black_duck/New_Brunswick/00615/2010_H4N8_16/08/2010'[&!color=#0000ff]
	'AGG83632_A/American_black_duck/New_Brunswick/00623/2010_H4N8_16/08/2010'[&!color=#0000ff]
	'AGG83800_A/mallard/New_Brunswick/00854/2010_H4N6_13/09/2010'[&!color=#0000ff]
	'AGG83835_A/American_black_duck/New_Brunswick/00878/2010_H4N9_12/09/2010'[&!color=#0000ff]
	'AGG83846_A/mallard/New_Brunswick/00879/2010_H4N9_12/09/2010'[&!color=#0000ff]
	'AGG83869_A/American_black_duck/New_Brunswick/00886/2010_H4N9_13/09/2010'[&!color=#0000ff]
	'AGG84058_A/mallard/New_Brunswick/00979/2010_H4N8_16/09/2010'[&!color=#0000ff]
	'AGG84070_A/American_black_duck/New_Brunswick/00986/2010_H4N6_16/09/2010'[&!color=#0000ff]
	'AGG84110_A/American_black_duck/New_Brunswick/00991/2010_H4N6_16/09/2010'[&!color=#0000ff]
	'AGH25287_A/duck/Nanjing/1102/2010_H4N8_/11/2010'[&!color=#0000ff]
	'AGH30417_A/domestic_green-winged_teal/Hunan/3450/2006_H5N1_16/03/2006'[&!color=#ff0000]
	'AGH30618_A/chicken/Taiwan/TC147/2010_H6N1_14/12/2010'
	'AGH55474_A/chicken/India/82580/2008_H5N1_23/01/2008'[&!color=#ff0000]
	'AGH55498_A/chicken/India/83093/2008_H5N1_26/01/2008'[&!color=#ff0000]
	'AGH55522_A/chicken/India/96880/2008_H5N1_06/03/2008'[&!color=#ff0000]
	'AGI55691_A/chicken/Taiwan/CF24/2009_H6N1_03/07/2009'
	'AGI55726_A/duck/Taiwan/DC91/2009_H4N2_06/11/2009'[&!color=#0000ff]
	'AGI55748_A/chicken/Taiwan/CF19/2009_H6N1_19/06/2009'
	'AGI55760_A/duck/Taiwan/DC90/2009_H4N6_06/11/2009'[&!color=#0000ff]
	'AGI55770_A/chicken/Taiwan/CF22/2009_H6N1_03/07/2009'
	'AGI55818_A/chicken/Taiwan/CF16/2009_H6N1_19/06/2009'
	'AGI55830_A/duck/Taiwan/DC88/2009_H4N6_06/11/2009'[&!color=#0000ff]
	'AGI55841_A/duck/Taiwan/DC92/2009_H4N6_06/11/2009'[&!color=#0000ff]
	'AGJ72970_A/mallard/Italy/3401/2005_H5N1_//2005'[&!color=#ff0000]
	'AGK41386_A/blue-winged_teal/Louisiana/3B/1986_H4N8_//1986'[&!color=#0000ff]
	'AGK41410_A/mallard/Minnesota/182718/1998_H6N2_01/09/1998'
	'AGK41458_A/mallard/Minnesota/182772/1998_H4N2_01/09/1998'[&!color=#0000ff]
	'AGK41470_A/mallard/Minnesota/182751/1998_H6N6_01/09/1998'
[truncated: 904 more rows]
